# Supplementary material for: Article-level classification of scientific publications: A comparison of deep learning, direct citation and bibliographic coupling
Source: PLoS One. 2021 May 11;16(5):e0251493. doi: 10.1371/journal.pone.0251493 (PMC8112690; doi:10.1371/journal.pone.0251493)
Supplement: S1 Table — (CSV) [file pone.0251493.s003.csv]

subfield	Character.based.DCNN	Logistic.regression	Support.Vector.Machine	DL.article	BC.article	DC.article	DL.journal	BC.journal	DC.journal
accounting	0.614552558848756	0.615305357811915	0.568358398836839	0.6471436494731	0.382759339638735	0.616097836562427	0.922044376693767	0.708497451343837	0.920911257422143
acoustics	0.556802800265542	0.399534531715006	0.440156095620996	0.629293966230503	0.341765974310961	0.484435001166015	0.980311631839594	0.78423138376151	0.955901661893984
aerospace & aeronautics	0.616388067507493	0.550988843690455	0.556002893866506	0.647177600095624	0.464375800768738	0.641862850694979	0.857561463088271	0.8239428824441	0.943305915702403
agricultural economics & policy	0.427755205688167	0.282721796276013	0.348739262953727	0.499357051007287	0.170582366134245	0.437385388938184	0.913181490935271	0.302742315287061	0.936522990385244
agronomy & agriculture	0.565712572422763	0.491010069843763	0.50945660720937	0.644140122839594	0.54754458998888	0.598457213225214	0.928860871815728	0.807614421430292	0.956406529516995
allergy	0.511917955992966	0.494247535411961	0.515736995245192	0.656666806037547	0.276161879746799	0.499131237026217	0.986505819806772	0.85493781572184	0.991017523192461
analytical chemistry	0.630279368573624	0.524269625147084	0.54323939139347	0.589654415840365	0.558897262803838	0.568077316164915	0.908791847653979	0.881276239203487	0.930427501082434
anatomy & morphology	0.566666666666667	0.197422378441711	0.37447799550273	0.460198216952527	0.117273902791511	0.371453195438876	0.976776885744092	0.451866836712256	0.971086807928913
anesthesiology	0.571088131666586	0.539634068541973	0.554832815640417	0.60893714429241	0.415204785169627	0.592234602599404	0.988105461126291	0.884757998359311	0.992853647302666
anthropology	0.379268250148233	0.347659095424144	0.352097290999126	0.48846304262808	0.40933765000852	0.480372157818797	0.949973747155942	0.838774934136244	0.939046834891268
applied ethics	0.456029011786038	0.324965936484645	0.332769429794009	0.493593868835196	0.262032974763689	0.51256298286866	0.955760121547949	0.77933025404157	0.978990559634726
applied mathematics	0.370647854460607	0.320911684228911	0.351253351253351	0.525478389440075	0.333303318389051	0.402514191985853	0.883468812209688	0.829904494977449	0.936185432924563
applied physics	0.481013289548525	0.493718997663929	0.494077437224207	0.625586217699947	0.609991604216549	0.530787835153991	0.704368815662382	0.825856125526321	0.753177793696826
archaeology	0.604506441519394	0.651604131107704	0.593546514039235	0.634830872342654	0.561197086172748	0.690971649909346	0.921519893424532	0.909961021203649	0.963456108168271
architecture	NA	0.571428571428571	0.231782626595307	0.364246964608628	0.0707982151710461	0.390266299357208	0.974511469838573	0.360047562425684	0.911295469049138
art practice, history & theory	NA	0.144845034788109	0.238349514563107	0.403314917127072	0.207681849082257	0.415671424410137	NA	0.539920877540011	0.920608390439579
arthritis & rheumatology	0.612210172631035	0.513807455114379	0.54610038750523	0.670891595096379	0.37850389294165	0.514473450541645	0.975135391141404	0.829560230720501	0.998166369411435
artificial intelligence & image processing	0.495175057256765	0.438782608032794	0.474860319623044	0.507687013930556	0.64431551046661	0.591336899407389	0.558795629618842	0.895211210663118	0.782536456398299
astronomy & astrophysics	0.853212727807959	0.830197463600825	0.858753447583083	0.898703429381501	0.781556791377559	0.799816329419401	0.995448099367543	0.992105334202376	0.994663985770629
automobile design & engineering	NA	0.128923451700553	0.234767025089606	0.306504682358896	0.0776050628481437	0.239949009609727	1	0.10771181821993	1
behavioral science & comparative psychology	0.549321497098735	0.456769278286832	0.480738070830991	0.580122254924157	0.328615302443584	0.565345326266865	1	0.691870558676688	1
biochemistry & molecular biology	0.45826685096542	0.3994468044172	0.407887563302093	0.616491229451408	0.524759711783501	0.440698174792026	0.829733963966644	0.999428413749606	0.830195447402894
bioinformatics	0.46670861365213	0.361043294770031	0.407379173654521	0.57450244801933	0.253891267101129	0.400724223365733	0.939511584220413	0.713034676663543	0.956108521970706
biomedical engineering	0.407041082967078	0.351131848759396	0.372162544877205	0.492697756178265	0.344683921002796	0.443793020551742	0.935874522371502	0.880718097168706	0.973523644449113
biophysics	0.304396513329516	0.26574924595558	0.291492997333078	0.534114685219521	0.189608641541084	0.337726061965512	0.889219069529652	0.39296517633171	0.997780363761745
biotechnology	0.507487406450371	0.400862726195102	0.40827639551373	0.558979589622283	0.412872718406019	0.462549240684289	0.957967753662347	0.908207587770477	0.988991874955324
building & construction	0.381158192634234	0.432062973632544	0.438509316770186	0.609932792179454	0.279226776845378	0.508818920251987	0.900074030903965	0.827127677747788	0.923953861659636
business & management	0.440568525183318	0.425815759475634	0.446520503511487	0.529664717885058	0.590621474901297	0.548663257628108	0.777411983718562	0.949442451565554	0.876001069969522
cardiovascular system & hematology	0.599364144389065	0.563831301366959	0.559666847552781	0.617792279802611	0.598611134426743	0.562166083318586	0.826648106603238	0.632638075077651	0.789540259352436
chemical engineering	0.499138114071232	0.424819423257182	0.454193831446231	0.595893984852787	0.42265245123895	0.54971903713266	0.691520664701687	0.796718106437165	0.975574647226318
chemical physics	0.466769597220261	0.45991866887547	0.45488722497663	0.52556499988571	0.596341841942741	0.519989643238749	0.888828041580303	0.969615994640869	0.894871943046859
civil engineering	0.431538997623786	0.464707037913957	0.460572545467547	0.498415008429273	0.459044553191673	0.572288486300027	0.748982271831911	0.759031843495645	0.89894730415671
classics	NA	0.511904761904762	0.40567066521265	0.518014059753954	0.425681180410971	0.653875606228197	0.968160796869441	0.696998907525223	0.906716080629124
clinical psychology	0.321370218040453	0.382512888218282	0.418653895347185	0.520542025065871	0.342210154387064	0.502284263959391	0.876269879261741	0.756048058868858	0.982421260405641
communication & media studies	0.490624728095362	0.468230857861108	0.473127736458712	0.577438523294772	0.44816976664683	0.620074914307926	0.912327079026872	0.726427276403146	0.938717861975643
complementary & alternative medicine	NA	0.337570807535239	0.403335301062574	0.5085636154289	0.123760590106102	0.508876933422999	0.976242244259426	0.299384389035156	0.99390995991366
computation theory & mathematics	0.611993991144845	0.493407336966461	0.451981467634748	0.628392890362077	0.385418727506156	0.504787925584219	0.976396957412129	0.842265718510174	0.972615920484177
computer hardware & architecture	0.282451244039683	0.38003021714437	0.414407754230327	0.515443910647884	0.246774346974107	0.41345039779603	0.811277868406743	0.582510890869677	0.819654782698038
criminology	0.382369823698237	0.504973003694231	0.534909451829675	0.595788324183932	0.484146566434534	0.64198123779336	0.977070244560395	0.937003038334734	0.981833579648295
cultural studies	0.115384615384615	0.257779996671659	0.256716417910448	0.380064369556986	0.384206775927965	0.41337615718874	0.933764513363983	0.731094535126869	0.869800124921924
dairy & animal science	0.676334726642284	0.606496411248121	0.614029697900666	0.644584268832405	0.615360989094029	0.690401547491996	0.969414595466601	0.908760814299509	0.97054647946135
demography	0	0.385633270321361	0.341392034610001	0.433643771827707	0.158402725208176	0.413949726231956	0.988535031847134	0.48564969530175	0.936730416557506
dentistry	0.683508847232603	0.674687785561986	0.683372490828902	0.753116312799645	0.673740218312316	0.713299004802693	0.898166848245006	0.845123965603796	0.916500199760288
dermatology & venereal diseases	0.604979797772628	0.598771707659289	0.604268933393975	0.693775618357986	0.503945436277919	0.641804467502222	0.992339422510312	0.889103781384186	0.986060821467446
design practice & management	0.567164179104478	0.291702309666381	0.351719644941502	0.542227048701027	0.201431041227616	0.390424179652559	0.983038365601615	0.561267551599785	0.968376669009136
development studies	0.208333333333333	0.263526040788808	0.298061646012075	0.434916810961379	0.194580641974089	0.372085982440206	0.994436537715099	0.505819486128395	0.971829726345913
developmental & child psychology	0.296541410252003	0.357827544474076	0.395457814276104	0.432548721842571	0.340508258421724	0.434748153824718	0.87123450184931	0.837029451609118	0.903497918034022
developmental biology	0.593839976411004	0.456612501829893	0.451917895182338	0.58214311520027	0.48260707514301	0.437178790879951	0.863153414464973	0.781282267449629	0.826286354773553
distributed computing	0.343189256291615	0.302940144337132	0.340875077031429	0.52513074780955	0.168944448910684	0.374377015537965	0.980631348336985	0.433707006534424	0.958242585039401
drama & theater	NA	NA	0.336806847785635	0.544491525423729	0.0911065386374028	0.544049008168028	NA	0.38585595512371	0.996580222285551
ecology	0.488894044367581	0.481138753676283	0.479105941852929	0.577425773638495	0.62648748925388	0.538863637876076	0.924477201243667	0.951296300445918	0.921875159304938
economic theory	0.84296768320437	0.727272727272727	0.485735735735736	0.806417910447761	0.135433042409787	0.569056404849763	1	0.247262374069207	0.99845992299615
economics	0.630193548387097	0.514397467799439	0.515049566635516	0.620719760492112	0.723839619354296	0.637822779136577	0.785060305852006	0.970542082738944	0.885320574919436
education	0.649484854313143	0.595748846629909	0.585153865227912	0.669864203291	0.747339829639034	0.729963034256308	0.923046629456002	0.960779485437718	0.961868695195603
electrical & electronic engineering	0.386881529666864	0.477444901115582	0.455733929263676	0.501117706156329	0.473749684562488	0.564401411982747	0.613672583867297	0.654132375640896	0.936765152446752
emergency & critical care medicine	0.44882523185605	0.43082975234062	0.464097108037528	0.566458186220115	0.276339340443791	0.439493413881192	0.89657986622355	0.688403453641273	0.933551013484861
endocrinology & metabolism	0.530890677012892	0.456817722855412	0.468618914663032	0.571223987133683	0.413457054782731	0.441717579189373	0.944812769235777	0.855103413088066	0.945064511960388
energy	0.565750515414131	0.480265999427941	0.500226573837991	0.652666270914918	0.691057523964288	0.606200817100238	NA	0.981793595502985	0.911764287185308
entomology	0.545301820357628	0.538274324355548	0.55486070762362	0.573214837314662	0.492014371201332	0.613317106540034	0.957962826631815	0.898024418381081	0.981709796522503
environmental & occupational health	0.351749694698278	0.34467423266665	0.425701309110339	0.503025295847204	0.232885763903596	0.493803324027448	0.943152255106509	0.659022348088407	0.970632379427657
environmental engineering	0.462343269226584	0.420441848156352	0.432110847114729	0.604718656959143	0.42907579997379	0.510029594048808	0.867589769844779	0.776184066962401	0.933444852609218
environmental sciences	0.360223193230983	0.357192439720943	0.376238773239596	0.398225777763405	0.456969441477003	0.474440531636942	0.733136883291557	0.86252366471632	0.85631331408741
epidemiology	0.409090909090909	0.233595019569248	0.349464973605365	0.483487640967956	0.167459643160578	0.349017952474362	0.999859772129711	0.79312967767349	0.998376300616343
evolutionary biology	0.448145739289463	0.496010148865692	0.492582384320093	0.551483464566929	0.483562091503268	0.488966261873855	0.939928758653135	0.747080024613942	0.9377622288981
experimental psychology	0.502808559001595	0.50204961623595	0.508438226344334	0.645144689442223	0.443086831100874	0.553548058746546	0.949991228729669	0.746613329781769	0.946050142911528
family studies	0.480883602378929	0.520217729393468	0.428544170959741	0.385035803010376	0.226848528356066	0.544081774886746	0.988355065894986	0.752823969482612	0.989431717504113
finance	0.458536585365854	0.45420675976306	0.513032335870958	0.63712904172653	0.412660511997959	0.556172167815258	0.94929046674115	0.73727748939297	0.920771245090093
fisheries	0.554910262939848	0.517846281112382	0.552298528149957	0.568861074337064	0.503414551381878	0.614305003971406	0.982276293875079	0.863112627667282	0.970512241086732
fluids & plasmas	0.478327136248027	0.402712709569716	0.418538943919562	0.591227870222627	0.437041217898821	0.473504258856193	0.963294970657504	0.859354875950171	0.966138124442304
folklore	NA	NA	0.387622149837134	0.230769230769231	0.0651274143807823	0.485915492957746	NA	0.359223300970874	0.919438285291944
food science	0.524480193911698	0.467324073237447	0.486788074328405	0.558303593659225	0.447584542767034	0.533567900345046	0.782669261814566	0.739414191178614	0.858563138618994
forestry	0.550523956943563	0.479727594034654	0.505417457214127	0.617190102668161	0.442640517981525	0.658829621957535	0.940960159478212	0.858092142863236	0.979678134493801
gastroenterology & hepatology	0.498432875539623	0.504865021981615	0.531082821646892	0.6319549469932	0.464110073331661	0.521840391037747	0.968938169185284	0.812872282051791	0.970613420370548
gender studies	NA	0.18341478313989	0.272365085114089	0.32374898366472	0.154334950444954	0.367728085867621	NA	0.394223282682406	0.975440103048519
general & internal medicine	0.300326985169376	0.222876522523684	0.324540071694987	0.452639412652866	0.691830111471709	0.338711885287978	0.81291281095064	1	0.903446474571135
general chemistry	0.24840913344563	0.195216322901208	0.246240510446294	0.452088382308391	0.317792009759073	0.304254150648473	1	0.995598868280415	0.99146810566423
general clinical medicine	NA	0.267359171972151	0.316361388554511	0.501271123074622	0.190143755515096	0.439118140850049	0.99783531762551	0.759584758758995	0.995768614155431
general mathematics	0.712898935894324	0.65286315939189	0.662890187762687	0.772180167237632	0.835034697023313	0.761783849674555	0.855344062394509	0.957157046356372	0.836832647990659
general physics	0.492598958383909	0.393572580217004	0.421867541329272	0.499918497244431	0.477159758626445	0.479634047958255	0.917687100168546	0.918579887957502	0.923624948199617
general psychology & cognitive sciences	NA	0.609612141652614	0.419206880076445	0.554427945732294	0.186126958254098	0.540107812374286	0.896052119797744	0.515389652914211	0.99636486600727
genetics & heredity	0.478048713247963	0.3801485993218	0.44651738361815	0.501606548598095	0.253921772798558	0.434481153083121	0.959672619047619	0.678729911659089	0.950411702470215
geochemistry & geophysics	0.60865973583148	0.578616851893637	0.581396641182079	0.676128062093896	0.687240293809024	0.64757867591684	0.712854822580168	0.917362522924013	0.848185152261973
geography	0.454290013872887	0.305568464227264	0.393409729974142	0.563387909844603	0.490177338855262	0.541999610212434	0.883886178685123	0.923050885704615	0.977154843196042
geological & geomatics engineering	0.421751155878468	0.476124147446926	0.496253556284906	0.566128318332974	0.452036077086445	0.554552425142048	0.914153662702344	0.832338770106419	0.931057554863293
geology	0.437798523664785	0.417346078155749	0.449503834009923	0.376761521301485	0.310375626457599	0.500626077488431	0.970069718904037	0.413146654010441	0.982104039229564
geriatrics	0.355801104972376	0.311483819167206	0.390730225802192	0.415087770733316	0.180719021726662	0.397473133894859	0.736235728050726	0.582121188332006	0.886597258829731
gerontology	0.358853067462339	0.280964515818829	0.361299746303462	0.454839140896533	0.226932994506521	0.448940122655673	0.90403956740895	0.706177146935215	0.985185185185185
health policy & services	0.33889949373392	0.322294257100005	0.379926091764896	0.496314571150097	0.242444942665639	0.450143630538062	0.954301675977654	0.359794118813539	0.970357521940612
history	0.261052421765996	0.344660566208366	0.371221816687997	0.40215881158491	0.65015734515806	0.571577768072461	0.649088951350142	0.884866441368455	0.845502327201342
history of science, technology & medicine	0.5	0.333333333333333	0.279936051159073	0.417206132879046	0.202051203355585	0.405503931379557	0.947768595041322	0.627422866549838	0.917564208782104
history of social sciences	NA	0.183333333333333	0.32824427480916	0.535366766467066	0.254870017331023	0.469807171853857	0.962259615384615	0.666194021032731	0.959775045276904
horticulture	0.728571428571429	0.279256756756757	0.392918287937743	0.598327931990043	0.156678238625982	0.405917690926668	0.962708237811401	0.318120037198655	0.997587454764777
human factors	0.386498086068902	0.340076244118556	0.387937006419434	0.553647111309391	0.240217641198559	0.421625765260582	0.960954482850173	0.45049979982588	0.909767601180438
immunology	0.475680054253636	0.476321431787374	0.486422627389047	0.67182850596277	0.490832753990649	0.465188292679044	0.947167907356992	0.917099805600138	0.949431572220733
industrial engineering & automation	0.52025247799748	0.495096987541799	0.485770706527852	0.637674740185381	0.55304907651715	0.588267996934774	0.943857966367897	0.866707598109304	0.934722046233717
industrial relations	NA	0.510084033613445	0.457973872319448	0.70699881376038	0.154575545655907	0.532977900077393	1	0.360061801652522	1
information & library sciences	0.824	0.564474831884303	0.611593861380306	0.764045303301766	0.404502565800364	0.66886155630099	0.977210545951996	0.8889268439319	0.984715964307801
information systems	0.430160613637327	0.314029087323596	0.317333024893653	0.511799785921811	0.235139559568838	0.339898492959547	0.913004109493627	0.415541449847479	0.895004492706521
inorganic & nuclear chemistry	0.627610436395413	0.609264354924949	0.586861343655994	0.683776620622993	0.504705213909678	0.668974887801738	0.965691248496891	0.714663290063376	0.972365953684082
international relations	0.224137931034483	0.366009475775638	0.356247084328092	0.451778893203271	0.36231752925564	0.476957124443688	0.681172491544532	0.602917081633309	0.836607480166226
languages & linguistics	0.643317339217503	0.514721619525413	0.575485010718171	0.676189420878202	0.631714313031839	0.762441358825055	0.915317587709241	0.864199987432713	0.960649450562069
law	0.309709629289567	0.473912591205623	0.489767629041153	0.687495966440787	0.711765729869828	0.728756592473407	0.839119614247939	0.905353090375117	0.944921762908698
legal & forensic medicine	0.696691575455025	0.600629496402878	0.643798009661326	0.755947895360103	0.291859619579777	0.689179225528652	0.96252546875403	0.779715974388442	0.983928524914694
literary studies	0.259326814779376	0.330778225282578	0.381420868413584	0.510122792077576	0.599481330080658	0.673494158701259	0.459165468149793	0.774934265323121	0.872246242536545
logistics & transportation	0.569578797343603	0.490764250964278	0.490728985700922	0.61421380854568	0.418780674629067	0.562934164030491	0.926201844289523	0.851322892207886	0.949030184156042
marine biology & hydrobiology	0.496499536950399	0.479052107204378	0.491638535849291	0.583317765240273	0.542317744028364	0.567655749509597	0.961700870952867	0.941307097680956	0.978578485439329
marketing	0.575609682161966	0.472361442974532	0.52463675042145	0.668820969272555	0.417667019374612	0.562456866804693	0.966179810673254	0.827101177730193	0.960652682125482
materials	0.622319439082566	0.487115169805405	0.485126125319643	0.487289860283733	0.639391522358675	0.597469046695453	0.731513331093173	0.980459212765927	0.932025780532875
mathematical physics	0.397036538137734	0.264017003188098	0.32437503783064	0.509740470924938	0.200821215013001	0.423757645951717	0.988768702380482	0.506308110636805	0.99851529248738
mechanical engineering & transports	0.362012588354985	0.409367371190578	0.419593068850418	0.517692511707261	0.499350778796058	0.54500123437813	0.614889836623536	0.876049841163927	0.959992833361882
medical informatics	0.43940710174829	0.301455158416182	0.375083333333333	0.476083094164275	0.207671189631943	0.442232859258239	0.969941452226224	0.655204251215659	0.986588447028692
medicinal & biomolecular chemistry	0.523396483444946	0.455856352947119	0.461168382369057	0.591284713210485	0.427620382024429	0.491269108012767	0.805187012004981	0.705339257933643	0.841888355787193
meteorology & atmospheric sciences	0.627499613899614	0.590193050664355	0.5990227265274	0.721940072823927	0.634314867071589	0.604101212612917	0.945798831273277	0.918096175728844	0.914643083227048
microbiology	0.503409644809481	0.511357796077539	0.522221007802328	0.601877904109356	0.594736053308124	0.50042203528089	0.900144272386265	0.983543907380041	0.905380084893977
microscopy	1	0.363497518136693	0.389996061441512	0.5604568165596	0.091734956101871	0.471772834512976	1	0.870889799348671	1
mining & metallurgy	0.59549580461025	0.426896674081858	0.440610760897324	0.712102725001453	0.244759026562749	0.559984780265077	0.826481939633845	0.569174372822037	0.981631816318163
music	NA	0.2393434213901	0.408438974738595	0.624077181208054	0.279411764705882	0.635954461212603	0.92806456101294	0.63856292753462	0.955310656022215
mycology & parasitology	0.44857438599793	0.437067949412252	0.476122594440485	0.556295642404301	0.382099891988528	0.544640702139331	0.980783041200096	0.895773859501819	0.993398560364012
nanoscience & nanotechnology	0.359355264708058	0.326658314044439	0.33838307504666	0.488495011208299	0.269504978920002	0.360169052447708	0.81079722855355	0.621252794643814	0.719413266626883
networking & telecommunications	0.588990709325554	0.566453677921855	0.538043825303736	0.585552305357673	0.652844792226038	0.627172999955287	0.823686884627524	0.889546708921016	0.833660505146382
neurology & neurosurgery	0.59801840255615	0.548271507902269	0.566904788406525	0.635670960547291	0.707490524579608	0.574458958175841	0.883849437093336	0.989245938831173	0.830567437251196
nuclear & particle physics	0.768775266922359	0.70419202958158	0.700584706083772	0.748265348166461	0.808963518644192	0.785903656336835	0.777536202217751	0.810736032625621	0.97254535819728
nuclear medicine & medical imaging	0.62588055440545	0.544599582731504	0.571068494326104	0.676937803218514	0.500263856358158	0.579726931503406	0.967277803734372	0.920567049588084	0.976901097855502
numerical & computational mathematics	0.415594931384405	0.425460502199414	0.399668565510098	0.487536873779679	0.343631361602656	0.466326317110934	0.942329315776268	0.876924144738872	0.926841441852989
nursing	0.563525602326985	0.554379530520175	0.515037037415192	0.722438416440934	0.623578913658441	0.681344788942846	0.90420493412288	0.916668256239072	0.965333069581129
nutrition & dietetics	0.453774656739509	0.43091248706714	0.446973705179283	0.470160547121308	0.374339564641011	0.490056661053822	0.960681444755124	0.879505194334363	0.951017230507908
obstetrics & reproductive medicine	0.591416311737113	0.556825660979611	0.568107556269582	0.608251218871673	0.562581535332795	0.601737827913944	0.919856344083164	0.783676869803739	0.965550358245873
oceanography	0.421874593976561	0.350136760234097	0.420493218662509	0.430078932928116	0.290931041489858	0.494368913915938	0.95884875601864	0.677279437967724	0.964998884841276
oncology & carcinogenesis	0.510492694422003	0.527607161746998	0.529888064268972	0.55865349983823	0.615654478227274	0.52838128616062	0.778430083431333	0.847242822387084	0.780264969064577
operations research	0.50168313332099	0.366979377657747	0.409470407418985	0.499151103565365	0.342152014212321	0.456071672794664	0.901144914637107	0.679641948989289	0.903468650837072
ophthalmology & optometry	0.772926153741589	0.755211999126277	0.757364631272983	0.831842275136605	0.674832624403855	0.762332762179383	0.98863736630033	0.977996295542044	0.989108580731848
optics	0.563063342721203	0.468105694862676	0.441927726938748	0.57131279521978	0.36685160584512	0.448199848758683	0.786144103317481	0.71764743250397	0.822929029195348
optoelectronics & photonics	0.450706867558455	0.452143186023682	0.437520367031183	0.598540181862866	0.483475529909681	0.554011358934818	0.86266802780138	0.976126273939117	0.991914577414815
organic chemistry	0.602745842508922	0.585112748611904	0.590801182177391	0.690670339095664	0.721073265564364	0.621755747518671	0.671534736664572	0.699158039938843	0.675703653214576
ornithology	0.565344581264032	0.48203357230285	0.542065313327449	0.5407964222846	0.300115487478726	0.666195892816245	0.988985348111039	0.579821176819767	0.993004072256448
orthopedics	0.67103403463302	0.635389632244602	0.656162492464319	0.700859097510192	0.614710727132148	0.642366027620998	0.899688379425675	0.846514516713877	0.903249837729392
otorhinolaryngology	0.607910998202046	0.55796710809016	0.587435848019586	0.71942238267148	0.466047364877392	0.646249812114835	0.942290371160317	0.913679677286297	0.996262084465733
paleontology	0.613239071628288	0.576673569436227	0.570707991491948	0.659523864502274	0.551139854218208	0.633324509321938	0.917651771133957	0.903114324302852	0.984100121181731
pathology	0.568195934263316	0.463844995708396	0.492700923664933	0.73659253639338	0.224138071363459	0.473304435850183	0.908238525376174	0.614720952351732	0.97627179349425
pediatrics	0.495501401888714	0.362639334205318	0.397546195441829	0.584184131241677	0.402235726519691	0.456822517648333	0.941686073127525	0.946975826344351	0.976287457117717
pharmacology & pharmacy	0.453498168699612	0.411238949716634	0.444461892925759	0.499458487819559	0.591928118842256	0.527937815482764	0.90245008243268	0.991875186582354	0.964915648530069
philosophy	0.400410331356623	0.46874788722872	0.498950880572372	0.591766165296945	0.475394458341351	0.697295568570229	0.696553343091497	0.613892968054118	0.90272373540856
physical chemistry	0.460683195908869	0.367841308417354	0.406177375137422	0.617905530553213	0.259156265493975	0.430215962551612	0.976985380359996	0.698165273811707	0.907370430068724
physiology	0.343022301782651	0.308664423011768	0.398028710363102	0.592623767478613	0.260966000841968	0.435551558752998	0.966770634719452	0.755152461751447	0.990757646525979
plant biology & botany	0.594119412985499	0.516221261170224	0.538588377155713	0.644429566210307	0.6622533326782	0.606225120691115	0.823862925277134	0.908108898346383	0.877310470452789
political science & public administration	0.310290052769501	0.391739469527661	0.444532781271893	0.508127127119925	0.654383206332567	0.599137150290635	0.878401360544218	0.930317989958212	0.916860827617891
polymers	0.567644252124808	0.554212121686414	0.535292675631242	0.659377626084371	0.517705286209818	0.609004593891494	0.944530969811425	0.847729514055389	0.98815665980472
psychiatry	0.523282070236026	0.537462522689716	0.535316441826567	0.584622791567888	0.565587040701362	0.563409049677512	0.935182321934436	0.916587949595579	0.937154734513766
psychoanalysis	0.442621133163322	1	0.564646881011267	0.756897724695744	0.27326383844254	0.748443494119867	0.818206655374023	0.472279432229335	0.953626019997701
public health	0.299897952339431	0.369700904825737	0.398587384033386	0.47923875432526	0.48005387117973	0.471048638287677	0.731203165128925	0.898832848554342	0.859351133378139
rehabilitation	0.468633766809108	0.455126842403628	0.523680493499755	0.548166804591084	0.409973320608203	0.592698266605308	0.966952448294149	0.844632976158367	0.991049907679434
religions & theology	0.328	0.481133131788154	0.485326291965296	0.602355098415609	0.644666505493325	0.737390980477358	0.84687715006498	0.857392159272459	0.948224040145318
respiratory system	0.501205099166594	0.407611703674519	0.470118569267636	0.506179662181099	0.390053007396907	0.461104301713862	0.946102132899957	0.828296252901804	0.927520096522161
science studies	0.246296296296296	0.212751091703057	0.293075961911328	0.489055627425614	0.213461515029669	0.422897008901125	0.91504691689008	0.575056799740344	0.952088982006409
social psychology	0.325293494670903	0.352035069560717	0.407548356406266	0.569695423702872	0.5073519336376	0.520193481375901	0.870391486126948	0.930886073669899	0.920155963790863
social sciences methods	0.433168316831683	0.479784366576819	0.388582460011031	0.524360965965259	0.158812780996802	0.511177347242921	0.933338965866847	0.642802155504234	0.9734385476301
social work	0.382421505827995	0.618888061553735	0.586567656765677	0.728970458021412	0.448805970149254	0.685848891990927	0.936120904316955	0.771961659159319	0.99298894912427
sociology	0.222206702883901	0.275914463834827	0.330806713589605	0.525738370471379	0.386893550691693	0.471632373589419	0.64291217257319	0.81228494291613	0.919903964787089
software engineering	0.495528014068035	0.417765391074427	0.420762204428581	0.643414155040411	0.318548056701172	0.434248554913295	0.988532061473238	0.742381478759041	0.96555490147478
speech-language pathology & audiology	0.520417609545361	0.455928723326245	0.501321566657201	0.530695209963763	0.281935677787797	0.491423026356977	0.953552264434428	0.522832751955318	0.968224549067563
sport sciences	0.541728960318943	0.481187309281511	0.554712614118555	0.642730430236032	0.4498871009232	0.634625882440022	0.955442173782785	0.826649884494654	0.964755305799553
sport, leisure & tourism	0.543352733605243	0.567623516422854	0.554652733190161	0.623124551153898	0.486864449105983	0.641384065692973	0.925438290955532	0.877272238356459	0.922629474913534
statistics & probability	0.767091746369111	0.556246307028903	0.595604645005106	0.706801230373334	0.447533923030612	0.676623462069873	0.9720995205195	0.868937055168761	0.974509078511168
strategic, defence & security studies	0.214285714285714	0.237305590338323	0.282440388578157	0.502440079813448	0.286763280341218	0.333643855930189	NA	0.912500511812636	0.955845846451925
substance abuse	0.455644839422079	0.469349710798146	0.510865244468001	0.592437095614666	0.332857890840811	0.549712226485534	0.98838358872961	0.737658919618484	0.987891954302382
surgery	0.56302633294225	0.53555325704546	0.541268435984627	0.646500905301276	0.534983270832055	0.561661992204503	0.966202307124639	0.826153923423348	0.948326736009422
toxicology	0.422489805875998	0.357708018397607	0.400722395556879	0.488862531135097	0.371805944682016	0.454393931037864	0.914978299565991	0.837591122963868	0.920560576229318
tropical medicine	0.507308557225707	0.400391193301219	0.437125493425723	0.554598667832874	0.306840050416551	0.488222867705308	0.922664683709839	0.66744358178869	0.988650132291486
urban & regional planning	0.246768610962342	0.402003484320557	0.401373777716568	0.523266315872143	0.352232310513177	0.504732008995502	0.919262229917142	0.74637737511989	0.949589683470106
urology & nephrology	0.575268265659944	0.576617280056406	0.568859820676375	0.631763394412318	0.493699016233502	0.576202625729866	0.9814761067386	0.913947727229082	0.970240291916323
veterinary sciences	0.649090691266323	0.567630314643561	0.624485944227294	0.719159422700994	0.696169742314095	0.748450099781669	0.918376000424021	0.971509808609953	0.970895673218941
virology	0.595243455329002	0.495160927301373	0.513000512534049	0.563454831564876	0.390790381585971	0.515540015540015	0.966369754096472	0.778344977037497	0.9945455408758
zoology	0.478982966299388	0.458440085146521	0.506235365308216	0.645327049274224	0.464674198174251	0.615496576880919	0.749544939729795	0.650210495602518	0.938825082137542
