# Supplementary material for: Article-level classification of scientific publications: A comparison of deep learning, direct citation and bibliographic coupling
Source: PLoS One. 2021 May 11;16(5):e0251493. doi: 10.1371/journal.pone.0251493 (PMC8112690; doi:10.1371/journal.pone.0251493)
Supplement: S2 Table — (CSV) [file pone.0251493.s004.csv]

	Prediction	Reference	Rate DL (%)	Rate DC (%)
1	finance	accounting	0.108784042961258	0.117970190534726
2	business & management	accounting	0.105945531261987	0.0613091579594345
3	economics	accounting	0.0355581127733026	0.0290411800860479
4	networking & telecommunications	acoustics	0.0850413918278808	0.060733100426995
5	artificial intelligence & image processing	acoustics	0.0721534817831688	0.0448289247490711
6	mechanical engineering & transports	aerospace & aeronautics	0.0438913125318334	0.0505772182307538
7	industrial engineering & automation	aerospace & aeronautics	0.0353787895564364	0.0426985786418133
8	economics	agricultural economics & policy	0.195644136725708	0.149479113644847
9	plant biology & botany	agronomy & agriculture	0.102866384117778	0.10167938248793
10	dairy & animal science	agronomy & agriculture	0.0377463008402112	0.0316914525838946
11	respiratory system	allergy	0.13525987669204	0.12242961634005
12	dermatology & venereal diseases	allergy	0.0703509799194021	0.0387972674579078
13	food science	analytical chemistry	0.0205587709961674	0.0202451806745335
14	chemical physics	analytical chemistry	0.0195857639475764	0.0200318803683444
15	neurology & neurosurgery	anatomy & morphology	0.099196735942879	0.103133243260632
16	endocrinology & metabolism	anatomy & morphology	0.0655042713247482	0.110371228205623
17	orthopedics	anatomy & morphology	0.0499489991074844	0.059576658302773
18	neurology & neurosurgery	anesthesiology	0.0411784047740645	0.0732195747004908
19	emergency & critical care medicine	anesthesiology	0.0227019917587223	0.0543702780481315
20	archaeology	anthropology	0.0689056442213924	0.0564912622304435
21	cultural studies	anthropology	0.0408391408795757	0.0325171591296305
22	business & management	applied ethics	0.0804695343269751	0.0756111575428333
23	general & internal medicine	applied ethics	0.0451000077226041	0.0890879648976181
24	general mathematics	applied mathematics	0.204380228484039	0.183758801558112
25	numerical & computational mathematics	applied mathematics	0.116284908868878	0.0831050123836707
26	mechanical engineering & transports	applied mathematics	0.0897558804396206	0.0624159883770813
27	materials	applied physics	0.115071685495719	0.0508758697255015
28	general physics	applied physics	0.0623807352618336	0.0436358551488597
29	anthropology	archaeology	0.042546187713451	0.0471576227390181
30	paleontology	archaeology	0.0167057564909682	0.0515753938484621
31	building & construction	architecture	0.155186223468162	0.158998371335505
32	urban & regional planning	architecture	0.111333600320384	0.107084690553746
33	history	architecture	0.0622747296756107	0.0299267100977199
34	history	art practice, history & theory	0.32603033552934	0.068185364331409
35	literary studies	art practice, history & theory	0.211582656656963	0.0844125448587923
36	philosophy	art practice, history & theory	0.0660333997242225	0.0435325323763458
37	general & internal medicine	arthritis & rheumatology	0.0564421889085506	0.0320248710898652
38	orthopedics	arthritis & rheumatology	0.0532119127908918	0.0408250248627326
39	networking & telecommunications	artificial intelligence & image processing	0.0843372248202232	0.080479347681532
40	nuclear & particle physics	astronomy & astrophysics	0.035297545118604	0.0279523435454307
41	meteorology & atmospheric sciences	astronomy & astrophysics	0.0175069383749636	0.0206513870277097
42	aerospace & aeronautics	astronomy & astrophysics	0.0138575831454989	0.00846002187206383
43	networking & telecommunications	automobile design & engineering	0.65377992687817	0.59246316584813
44	energy	automobile design & engineering	0.0530015331996698	0.0729599546656592
45	neurology & neurosurgery	behavioral science & comparative psychology	0.116954681713983	0.16458432022738
46	oncology & carcinogenesis	biochemistry & molecular biology	0.0682163609029505	0.0661731936239441
47	developmental biology	biochemistry & molecular biology	0.0540044127669897	0.122119499110341
48	neurology & neurosurgery	biochemistry & molecular biology	0.0480453620564748	0.0478321476800177
49	analytical chemistry	bioinformatics	0.0901379117669469	0.0705523366051979
50	developmental biology	bioinformatics	0.0826877978987293	0.156582092053161
51	biochemistry & molecular biology	biophysics	0.245182363566595	0.275379909695587
52	chemical physics	biophysics	0.0722809250610686	0.0594164198669709
53	developmental biology	biophysics	0.048162325568336	0.0649512064863815
54	microbiology	biotechnology	0.0662765923362809	0.0970965263455862
55	plant biology & botany	biotechnology	0.0627483019351531	0.0661935379513931
56	civil engineering	building & construction	0.148317137617858	0.0766137796131276
57	energy	building & construction	0.0458726193742149	0.0477867130333985
58	economics	business & management	0.03547327430548	0.0347253784568052
59	operations research	business & management	0.0350425305110188	0.0322737125476349
60	respiratory system	cardiovascular system & hematology	0.0330694287835868	0.0325373221718413
61	energy	chemical engineering	0.0646372282751172	0.0746843509499233
62	chemical physics	chemical engineering	0.0480025446626749	0.0380109382987514
63	applied physics	chemical physics	0.0517742427410367	0.0628392202277553
64	mechanical engineering & transports	civil engineering	0.0575712481962482	0.0482272397533551
65	geological & geomatics engineering	civil engineering	0.0393804112554113	0.0595393543706928
66	philosophy	classics	0.0832362691515097	0.0418165467625899
67	psychiatry	clinical psychology	0.0921140833491431	0.135413764279744
68	developmental & child psychology	clinical psychology	0.0792512489723645	0.0504318751741432
69	social psychology	clinical psychology	0.0584708783911971	0.0576382380506092
70	education	communication & media studies	0.034796703107218	0.0234187140616832
71	political science & public administration	communication & media studies	0.034158706073042	0.0269907649416275
72	oncology & carcinogenesis	complementary & alternative medicine	0.0700305429159135	0.0817865973895897
73	medicinal & biomolecular chemistry	complementary & alternative medicine	0.0544162563111638	0.098907634041754
74	artificial intelligence & image processing	computation theory & mathematics	0.335557020435069	0.209472498770732
75	networking & telecommunications	computation theory & mathematics	0.0560421885299934	0.0503603208256449
76	general mathematics	computation theory & mathematics	0.0453684904416612	0.0543574234549559
77	networking & telecommunications	computer hardware & architecture	0.168452301236552	0.0843574045937975
78	artificial intelligence & image processing	computer hardware & architecture	0.165662247221106	0.0759339529895433
79	electrical & electronic engineering	computer hardware & architecture	0.150607115753761	0.0987688801501475
80	law	criminology	0.0426752820908477	0.0278060195271524
81	psychiatry	criminology	0.0371620535570772	0.0479625595094005
82	developmental & child psychology	criminology	0.0320185167325682	0.0401516985394981
83	history	cultural studies	0.176536465446599	0.0783961037164125
84	political science & public administration	cultural studies	0.119803332422835	0.070786174834657
85	veterinary sciences	dairy & animal science	0.0676124103803198	0.0708823918507739
86	food science	dairy & animal science	0.0476125158928204	0.033634078581823
87	economics	demography	0.0903877322029672	0.0792671409683309
88	public health	demography	0.0837177409300586	0.0652899326323742
89	oncology & carcinogenesis	dentistry	0.0145992721854494	0.0220535880686027
90	otorhinolaryngology	dentistry	0.0111416755016858	0.0172175683231149
91	surgery	dentistry	0.00828581525736172	0.0165485537338182
92	oncology & carcinogenesis	dermatology & venereal diseases	0.0180996977848627	0.0387995807848639
93	artificial intelligence & image processing	design practice & management	0.128950627254617	0.0547427522539545
94	computer hardware & architecture	design practice & management	0.113955742206429	0.110740700750418
95	industrial engineering & automation	design practice & management	0.101787541054218	0.102696647411326
96	economics	development studies	0.327219853937411	0.26946687128845
97	political science & public administration	development studies	0.0972538911470209	0.0498765596850604
98	psychiatry	developmental & child psychology	0.086445601534667	0.0818212752878673
99	education	developmental & child psychology	0.0762291038640723	0.0494506097627907
100	experimental psychology	developmental & child psychology	0.0340367223896958	0.0505153620706688
101	biochemistry & molecular biology	developmental biology	0.0859258029178507	0.0835070471598481
102	neurology & neurosurgery	developmental biology	0.0561232279025169	0.0558824017295815
103	oncology & carcinogenesis	developmental biology	0.0530002115937293	0.0393883430189159
104	artificial intelligence & image processing	distributed computing	0.401646249671993	0.159075487114152
105	networking & telecommunications	distributed computing	0.215614512409021	0.18792150780352
106	computer hardware & architecture	distributed computing	0.060104686011021	0.0869119663209206
107	literary studies	drama & theater	0.326360887096774	0.116267210606833
108	education	drama & theater	0.137600806451613	0.0512493625701173
109	marine biology & hydrobiology	ecology	0.0600475113769713	0.0527646723070365
110	evolutionary biology	ecology	0.0539941040098457	0.0550008308828311
111	economics	economic theory	0.510396418684102	0.340370659149523
112	operations research	economic theory	0.0491252871532073	0.0244107239249085
113	finance	economics	0.0432634956180961	0.0575588883795053
114	business & management	economics	0.0414418294179712	0.0248957582902177
115	political science & public administration	economics	0.0212312396373894	0.0155391097430524
116	artificial intelligence & image processing	education	0.0393894416747688	0.0166380401256623
117	developmental & child psychology	education	0.0155070230239341	0.0197328247250163
118	networking & telecommunications	electrical & electronic engineering	0.149512035663566	0.101429422628863
119	artificial intelligence & image processing	electrical & electronic engineering	0.121162502691161	0.0625513442036229
120	energy	electrical & electronic engineering	0.0494344117071937	0.0811471012671007
121	cardiovascular system & hematology	emergency & critical care medicine	0.0547679790992697	0.0591451161402985
122	cardiovascular system & hematology	endocrinology & metabolism	0.0495737728209135	0.0459549580071682
123	neurology & neurosurgery	endocrinology & metabolism	0.0425871989770548	0.0367218844171823
124	electrical & electronic engineering	energy	0.0674947447396374	0.0285806124834411
125	mechanical engineering & transports	energy	0.0445047421253702	0.0251470817423829
126	plant biology & botany	entomology	0.0482084534485375	0.054935310950788
127	zoology	entomology	0.0359906409959514	0.045657168191528
128	ecology	entomology	0.0329162241369673	0.058651404618919
129	toxicology	environmental & occupational health	0.061932690964949	0.0906991391979845
130	general & internal medicine	environmental & occupational health	0.0529488432714239	0.0368115333473301
131	public health	environmental & occupational health	0.0486431131592422	0.0417104066064805
132	environmental sciences	environmental engineering	0.194501775765845	0.0878177176183586
133	meteorology & atmospheric sciences	environmental engineering	0.0375693927915236	0.0456002251862972
134	agronomy & agriculture	environmental engineering	0.0291117230100832	0.0329779406318056
135	energy	environmental sciences	0.0314929519247719	0.0405390144520579
136	environmental engineering	environmental sciences	0.0308790186793749	0.0638881682359943
137	oncology & carcinogenesis	epidemiology	0.111395804713909	0.117292370648231
138	public health	epidemiology	0.100760955129887	0.0753789875065877
139	microbiology	epidemiology	0.0816830536990446	0.11814489878166
140	ecology	evolutionary biology	0.066086353171224	0.0830817282665278
141	plant biology & botany	evolutionary biology	0.049351878134166	0.0620119729307652
142	developmental biology	evolutionary biology	0.0370706783990917	0.0547566371681416
143	neurology & neurosurgery	experimental psychology	0.107305815500961	0.16408961147842
144	artificial intelligence & image processing	experimental psychology	0.049641944274277	0.0294601449659871
145	social psychology	experimental psychology	0.0343268763598724	0.0445085907735411
146	developmental & child psychology	family studies	0.141597925995758	0.182595145906129
147	clinical psychology	family studies	0.0287532406316286	0.0364529228444612
148	economics	finance	0.198535074896654	0.142712614606386
149	accounting	finance	0.0341239527828862	0.0323110970597534
150	marine biology & hydrobiology	fisheries	0.0950623655913978	0.102303932574567
151	general physics	fluids & plasmas	0.145764993342795	0.0940584237722272
152	applied physics	fluids & plasmas	0.108399783457943	0.140527975600006
153	chemical physics	fluids & plasmas	0.044625221297204	0.0363897484490902
154	languages & linguistics	folklore	0.134028582464272	0.0560125342734038
155	anthropology	folklore	0.131324835843955	0.0928319623971798
156	history	folklore	0.130552336809579	0.0462201331766549
157	nutrition & dietetics	food science	0.0454883943440762	0.0441365222264403
158	analytical chemistry	food science	0.02536861440699	0.0468300883995878
159	ecology	forestry	0.107773141413368	0.116997580552249
160	plant biology & botany	forestry	0.0431532807595131	0.0750028802949422
161	oncology & carcinogenesis	gastroenterology & hepatology	0.099470801225513	0.0943409568825949
162	surgery	gastroenterology & hepatology	0.0749976789527435	0.0796434486480451
163	public health	gender studies	0.0861623616236162	0.0705180026117779
164	education	gender studies	0.0794587945879459	0.0518002611777875
165	cardiovascular system & hematology	general & internal medicine	0.07686124892555	0.0764194951525739
166	oncology & carcinogenesis	general & internal medicine	0.0510578619576855	0.0519694988644645
167	neurology & neurosurgery	general & internal medicine	0.0494246980230121	0.0524179558542575
168	organic chemistry	general chemistry	0.209266370909407	0.266553411550148
169	chemical physics	general chemistry	0.100322559614543	0.0837546569400508
170	inorganic & nuclear chemistry	general chemistry	0.0851010986895822	0.0698142845097604
171	cardiovascular system & hematology	general clinical medicine	0.129849595567577	0.125618121958578
172	oncology & carcinogenesis	general clinical medicine	0.0780900858520522	0.0676950117393985
173	computation theory & mathematics	general mathematics	0.0310741557149102	0.0237375183630518
174	applied mathematics	general mathematics	0.023733456104616	0.041098314207822
175	applied physics	general physics	0.126814449884798	0.193421403111383
176	nuclear & particle physics	general physics	0.0960396059562133	0.0773128483327809
177	education	general psychology & cognitive sciences	0.137351308485329	0.0785975319103861
178	clinical psychology	general psychology & cognitive sciences	0.110388580491673	0.0675282029553519
179	social psychology	general psychology & cognitive sciences	0.109701295268306	0.128383030559822
180	developmental biology	genetics & heredity	0.0785346846328074	0.119524156348628
181	neurology & neurosurgery	genetics & heredity	0.0636684709585781	0.0710560815731974
182	oncology & carcinogenesis	genetics & heredity	0.0572574762946754	0.0486720077688759
183	geology	geochemistry & geophysics	0.117614332149066	0.0406246291568663
184	meteorology & atmospheric sciences	geochemistry & geophysics	0.0306175825837176	0.0350319343482137
185	urban & regional planning	geography	0.078440181007374	0.0688076944336963
186	ecology	geography	0.0320926512320992	0.0329335028467194
187	artificial intelligence & image processing	geological & geomatics engineering	0.0455559124074384	0.0345659163987138
188	geochemistry & geophysics	geology	0.186203685413551	0.333201088188619
189	paleontology	geology	0.0795072946355504	0.102740308320109
190	energy	geology	0.0292773090272879	0.0500453411924734
191	neurology & neurosurgery	geriatrics	0.120738527541561	0.151188899763947
192	general & internal medicine	geriatrics	0.0650425189611584	0.080219548237281
193	psychiatry	geriatrics	0.0554661763579254	0.071852150382866
194	geriatrics	gerontology	0.0881597608187359	0.0738119117420151
195	neurology & neurosurgery	gerontology	0.0510176702824945	0.0590765313994754
196	general & internal medicine	health policy & services	0.105431232317836	0.128893322951139
197	public health	health policy & services	0.0900105637650716	0.0681696515475959
198	oncology & carcinogenesis	health policy & services	0.0334154959505567	0.0330689118162352
199	literary studies	history	0.0898665919675059	0.0489140999134107
200	political science & public administration	history	0.0377464196925663	0.0338051564791744
201	history	history of science, technology & medicine	0.135645441617949	0.0819134469242461
202	science studies	history of science, technology & medicine	0.0952757149628693	0.0721542276617871
203	history	history of social sciences	0.235431598628856	0.116097484028709
204	economics	history of social sciences	0.171470863197258	0.135026421642085
205	plant biology & botany	horticulture	0.415569130751555	0.391727425687044
206	food science	horticulture	0.0779577425320854	0.102495793606282
207	agronomy & agriculture	horticulture	0.0610323376113882	0.0803421200224341
208	artificial intelligence & image processing	human factors	0.23229999192702	0.0724563414469692
209	industrial engineering & automation	human factors	0.0234789160679207	0.027820106533612
210	oncology & carcinogenesis	immunology	0.121914348585418	0.070503436242937
211	cardiovascular system & hematology	immunology	0.040901246256201	0.0316503587057988
212	artificial intelligence & image processing	industrial engineering & automation	0.187468955479987	0.0910562842691968
213	networking & telecommunications	industrial engineering & automation	0.0410951290931006	0.0328827431391891
214	electrical & electronic engineering	industrial engineering & automation	0.0400773898635952	0.0311729868970974
215	business & management	industrial relations	0.434415186772811	0.325239734447996
216	economics	industrial relations	0.149418248622168	0.141074502089993
217	political science & public administration	industrial relations	0.0704837721984078	0.0288296041308089
218	artificial intelligence & image processing	information & library sciences	0.10898317338361	0.0582250989469473
219	information systems	information & library sciences	0.0362048679528798	0.0371640447511681
220	artificial intelligence & image processing	information systems	0.415483142622197	0.210287622987478
221	networking & telecommunications	information systems	0.0811927692372019	0.0592366390876565
222	business & management	information systems	0.0572133409524871	0.0482166815742397
223	organic chemistry	inorganic & nuclear chemistry	0.0708492879902741	0.123108091279375
224	chemical physics	inorganic & nuclear chemistry	0.0598833983646666	0.0454817438212076
225	political science & public administration	international relations	0.309313846916027	0.138022395520896
226	education	languages & linguistics	0.0582621854813209	0.0491872133678427
227	literary studies	languages & linguistics	0.0503342819713602	0.0267334150660673
228	political science & public administration	law	0.0342439399769142	0.0297913548727881
229	criminology	law	0.0296967365070482	0.027960207764768
230	economics	law	0.0275630487250341	0.0298089620565191
231	analytical chemistry	legal & forensic medicine	0.0434051055551174	0.0579461457233369
232	general & internal medicine	legal & forensic medicine	0.0226358545626627	0.0270063357972545
233	history	literary studies	0.0808654288783182	0.0679963382092285
234	languages & linguistics	literary studies	0.0416219119226638	0.0342221616252118
235	artificial intelligence & image processing	logistics & transportation	0.0793413173652695	0.0384205776173285
236	operations research	logistics & transportation	0.0466761088601241	0.042057761732852
237	civil engineering	logistics & transportation	0.0403295205995195	0.0241787003610108
238	fisheries	marine biology & hydrobiology	0.0933958416158529	0.0711489741672896
239	environmental sciences	marine biology & hydrobiology	0.0510168782689061	0.0324206744746241
240	business & management	marketing	0.153141282865185	0.115475761939045
241	sport, leisure & tourism	marketing	0.0546655087740313	0.0352921766258699
242	economics	marketing	0.0228034976343056	0.0190334773218143
243	applied physics	materials	0.0676443349961062	0.132572544054026
244	mechanical engineering & transports	materials	0.0261781482183073	0.0386641342196898
245	energy	materials	0.0256740544295005	0.0472765643136014
246	nuclear & particle physics	mathematical physics	0.159264111341194	0.112908013966836
247	general mathematics	mathematical physics	0.115581287241685	0.158554686947794
248	materials	mechanical engineering & transports	0.126946501748186	0.0730703472638956
249	energy	mechanical engineering & transports	0.0481390277829994	0.0699453118807958
250	artificial intelligence & image processing	medical informatics	0.177937583552298	0.0665031848116103
251	general & internal medicine	medical informatics	0.0525207824336576	0.101991085612054
252	biomedical engineering	medical informatics	0.0408580340816546	0.0311849349928284
253	pharmacology & pharmacy	medicinal & biomolecular chemistry	0.142543428126156	0.0664877297577622
254	organic chemistry	medicinal & biomolecular chemistry	0.0946839408417225	0.0726475932589874
255	oceanography	meteorology & atmospheric sciences	0.03715362791963	0.0218766584942582
256	geochemistry & geophysics	meteorology & atmospheric sciences	0.0370888552070784	0.0438379714193618
257	virology	microbiology	0.0419804876869326	0.0446750480650026
258	biotechnology	microbiology	0.0222142969401695	0.021380288674544
259	materials	microscopy	0.11088961851157	0.0755872113961026
260	applied physics	microscopy	0.0757895559724828	0.147493097515105
261	materials	mining & metallurgy	0.466967572304996	0.2335214914096
262	energy	mining & metallurgy	0.0483260297984224	0.0652095423443733
263	artificial intelligence & image processing	music	0.098688915375447	0.0572525187909803
264	education	music	0.0600715137067938	0.0554134015672477
265	tropical medicine	mycology & parasitology	0.0548538698781025	0.0669422507403751
266	microbiology	mycology & parasitology	0.0511333039604445	0.0671520236920039
267	applied physics	nanoscience & nanotechnology	0.123883405958548	0.154352039109429
268	materials	nanoscience & nanotechnology	0.0982543105376652	0.0382564717725529
269	chemical physics	nanoscience & nanotechnology	0.0530626366383026	0.0418009144420969
270	artificial intelligence & image processing	networking & telecommunications	0.167504958911873	0.101474377120047
271	electrical & electronic engineering	networking & telecommunications	0.031530255106339	0.0386475840462128
272	psychiatry	neurology & neurosurgery	0.0239003493161398	0.0220657943598593
273	general physics	nuclear & particle physics	0.0635946307798231	0.0543424593392619
274	applied physics	nuclear & particle physics	0.0385651560209348	0.049069817862485
275	neurology & neurosurgery	nuclear medicine & medical imaging	0.0505135186060038	0.061922570796206
276	oncology & carcinogenesis	nuclear medicine & medical imaging	0.0485692205604057	0.0534141677222376
277	general mathematics	numerical & computational mathematics	0.140387355686742	0.113970749063124
278	artificial intelligence & image processing	numerical & computational mathematics	0.0958138249920028	0.057211391242217
279	applied mathematics	numerical & computational mathematics	0.0688632331985925	0.0957071406698844
280	public health	nursing	0.0430040113082902	0.0543291251075306
281	general & internal medicine	nursing	0.0306798325815758	0.0405652042500756
282	food science	nutrition & dietetics	0.0890738609084967	0.0835615008005198
283	endocrinology & metabolism	nutrition & dietetics	0.0290376506111211	0.0616748265540525
284	oncology & carcinogenesis	obstetrics & reproductive medicine	0.0425782623988744	0.0517459545385654
285	general & internal medicine	obstetrics & reproductive medicine	0.0221596904678157	0.028317348870161
286	marine biology & hydrobiology	oceanography	0.075500029156219	0.104611461981449
287	meteorology & atmospheric sciences	oceanography	0.0436905942037437	0.123221429304104
288	immunology	oncology & carcinogenesis	0.0216654433502559	0.053765503377847
289	artificial intelligence & image processing	operations research	0.165135088625022	0.0661043298019346
290	business & management	operations research	0.0444903344232203	0.0506678949792722
291	industrial engineering & automation	operations research	0.043423392416681	0.0382369875633349
292	neurology & neurosurgery	ophthalmology & optometry	0.0240005889715085	0.0294228982415087
293	oncology & carcinogenesis	ophthalmology & optometry	0.00619892512699698	0.00858352219376343
294	optoelectronics & photonics	optics	0.139960105414889	0.159251872534681
295	applied physics	optics	0.0410098862858724	0.103656428666401
296	optics	optoelectronics & photonics	0.14885240784635	0.18952891735986
297	artificial intelligence & image processing	optoelectronics & photonics	0.0586759527502219	0.0419909655384083
298	general chemistry	organic chemistry	0.0712992675382468	0.0681894172014492
299	ecology	ornithology	0.147039063249832	0.267392074171844
300	behavioral science & comparative psychology	ornithology	0.0464535943948556	0.0492869330071146
301	evolutionary biology	ornithology	0.0249224173785072	0.059137881080385
302	neurology & neurosurgery	orthopedics	0.032402511835234	0.0248766137858919
303	oncology & carcinogenesis	otorhinolaryngology	0.0462942019151022	0.058431461352657
304	neurology & neurosurgery	otorhinolaryngology	0.0385734750810525	0.0505434782608696
305	geology	paleontology	0.129640117386603	0.0375952388397278
306	archaeology	paleontology	0.062225196931473	0.0279228291798255
307	geochemistry & geophysics	paleontology	0.0569736909849148	0.0748048320356879
308	oncology & carcinogenesis	pathology	0.257912464430206	0.227807580005238
309	gastroenterology & hepatology	pathology	0.0377281790201127	0.0414989280898658
310	general & internal medicine	pediatrics	0.0705794772972489	0.0435583082740486
311	neurology & neurosurgery	pediatrics	0.0621410364534991	0.0472640926021215
312	neurology & neurosurgery	pharmacology & pharmacy	0.0588182759975708	0.0694682444980756
313	oncology & carcinogenesis	pharmacology & pharmacy	0.0463374772264495	0.0579530059841559
314	cardiovascular system & hematology	pharmacology & pharmacy	0.0313850784124603	0.0521011833735567
315	experimental psychology	philosophy	0.0262078699906537	0.0416062766923686
316	chemical physics	physical chemistry	0.135747103695399	0.119378315987813
317	organic chemistry	physical chemistry	0.0482259447338917	0.0714242425911948
318	neurology & neurosurgery	physiology	0.130100735670307	0.131542103995934
319	cardiovascular system & hematology	physiology	0.102111744261948	0.101516867459136
320	agronomy & agriculture	plant biology & botany	0.0419002529568606	0.0435918216428515
321	evolutionary biology	plant biology & botany	0.034469645176728	0.0273916062418983
322	ecology	plant biology & botany	0.0283230498393382	0.0269552150892452
323	economics	political science & public administration	0.045545575150199	0.0368425546448087
324	international relations	political science & public administration	0.0362590098273662	0.0439976092896175
325	materials	polymers	0.098392000201	0.0423617407071623
326	chemical physics	polymers	0.0554156930730384	0.0351641986501461
327	applied physics	polymers	0.0182935102133112	0.0239070212551627
328	neurology & neurosurgery	psychiatry	0.0963319025151655	0.112932921974522
329	developmental & child psychology	psychiatry	0.0275071836531981	0.0266826376251137
330	clinical psychology	psychiatry	0.0266841675830998	0.03020146155596
331	psychiatry	psychoanalysis	0.191098888764171	0.087751885624226
332	developmental & child psychology	psychoanalysis	0.0612863396565271	0.0342226725205449
333	clinical psychology	psychoanalysis	0.0442810640924907	0.0451424068445345
334	general & internal medicine	public health	0.0597229008716486	0.0747468119253362
335	psychiatry	public health	0.0319893447661681	0.0300426130748614
336	neurology & neurosurgery	rehabilitation	0.0432498686744878	0.0880948417114267
337	orthopedics	rehabilitation	0.0396953248117668	0.0654621605754992
338	history	religions & theology	0.0806315789473684	0.0307504056606283
339	philosophy	religions & theology	0.0761842105263158	0.0475354454286702
340	cardiovascular system & hematology	respiratory system	0.0758462686410308	0.0972418763447365
341	oncology & carcinogenesis	respiratory system	0.0329154099187624	0.0380655784274013
342	general & internal medicine	respiratory system	0.032048385232205	0.0285018385737507
343	business & management	science studies	0.154665750128888	0.0952185271067539
344	philosophy	science studies	0.0885031792404193	0.0435586603657284
345	information & library sciences	science studies	0.0588016268545569	0.0373946989932196
346	experimental psychology	social psychology	0.0814202128909463	0.0578405765176071
347	education	social sciences methods	0.150356205474316	0.0836946277097078
348	statistics & probability	social sciences methods	0.0637420322459692	0.0515080113100848
349	public health	social sciences methods	0.0547431571053618	0.0552780395852969
350	developmental & child psychology	social work	0.099066599394551	0.0776593320335249
351	political science & public administration	sociology	0.112655424970192	0.0716307008558879
352	education	sociology	0.0648782149548629	0.032343188486311
353	artificial intelligence & image processing	software engineering	0.45543092537906	0.199551430204528
354	networking & telecommunications	software engineering	0.0672444598853513	0.0562576107756157
355	artificial intelligence & image processing	speech-language pathology & audiology	0.105401371596985	0.0618154992717574
356	orthopedics	sport sciences	0.0592435670325255	0.066269191729839
357	cardiovascular system & hematology	sport sciences	0.0487882827766313	0.0281554907321891
358	sport sciences	sport, leisure & tourism	0.0229156277457196	0.0132901443338256
359	business & management	sport, leisure & tourism	0.0215383154045261	0.040132425094079
360	artificial intelligence & image processing	statistics & probability	0.0308023991406064	0.0165452348973145
361	operations research	statistics & probability	0.0287061351157794	0.0169579278312611
362	general mathematics	statistics & probability	0.027117152064932	0.0310870331880154
363	environmental sciences	strategic, defence & security studies	0.102485590778098	0.0787279018923654
364	civil engineering	strategic, defence & security studies	0.0864337175792507	0.0449853041249801
365	artificial intelligence & image processing	strategic, defence & security studies	0.0715994236311239	0.0541647965019474
366	psychiatry	substance abuse	0.109075285104648	0.0787093762763288
367	public health	substance abuse	0.074527738533914	0.0823706167220958
368	neurology & neurosurgery	substance abuse	0.0404462634177602	0.0471147674893518
369	oncology & carcinogenesis	surgery	0.0673106523352312	0.0591509458442536
370	cardiovascular system & hematology	surgery	0.0425600860663839	0.03484962503568
371	gastroenterology & hepatology	surgery	0.0381239083730019	0.0540746555258583
372	environmental sciences	toxicology	0.096915428671105	0.0618861141426462
373	oncology & carcinogenesis	toxicology	0.0365904003256098	0.0504881906307084
374	microbiology	tropical medicine	0.132468240801764	0.151256367695038
375	general & internal medicine	tropical medicine	0.0861191282412563	0.0459847747696182
376	mycology & parasitology	tropical medicine	0.0723814285389632	0.0609123690687425
377	economics	urban & regional planning	0.0778674260401835	0.0647111366318946
378	geography	urban & regional planning	0.0738965353583294	0.0744568858263949
379	oncology & carcinogenesis	urology & nephrology	0.0387227351799813	0.0630005987296882
380	cardiovascular system & hematology	urology & nephrology	0.0329561421116018	0.0288185765306336
381	dairy & animal science	veterinary sciences	0.105489115372347	0.0670454366609484
382	microbiology	veterinary sciences	0.0257016309946505	0.0613743789903314
383	mycology & parasitology	veterinary sciences	0.024342033017314	0.0311672096402734
384	microbiology	virology	0.087387490683942	0.0998522295946455
385	entomology	zoology	0.120074248353649	0.0843855720207748
386	ecology	zoology	0.0891689622964968	0.114225472911803
