# Supplementary material for: Article-level classification of scientific publications: A comparison of deep learning, direct citation and bibliographic coupling
Source: PLoS One. 2021 May 11;16(5):e0251493. doi: 10.1371/journal.pone.0251493 (PMC8112690; doi:10.1371/journal.pone.0251493)
Supplement: S3 Table — (CSV) [file pone.0251493.s005.csv]

	metric_name	char	lr	sv	adl	abc	adc	jdl	jbc	jdc
1	Precision	0.49136171657558	0.445831407757176	0.461627588333458	0.573393655772865	0.412767151614582	0.534186661107429	0.900194617831159	0.759318873929061	0.938710619906976
2	Recall	0.400474942260002	0.376900936351223	0.424536152784885	0.521354768343595	0.545492244349622	0.519055797501255	0.769469948868321	0.869434462639846	0.857673213182266
3	F1	0.427869618933536	0.390447763165304	0.43593394614913	0.531681825531315	0.428513847194151	0.521620242317365	0.821890625594935	0.781356101384938	0.884181671187702
4	Sensitivity	0.400474942260002	0.376900936351223	0.424536152784885	0.521354768343595	0.545492244349622	0.519055797501255	0.769469948868321	0.869434462639846	0.857673213182266
5	Specificity	0.997176639147171	0.996952630817818	0.997069844047149	0.997584303601744	0.996800650031012	0.997381709861117	0.99899143258243	0.998844914943054	0.999382696548612
