# Supplementary material for: Article-level classification of scientific publications: A comparison of deep learning, direct citation and bibliographic coupling
Source: PLoS One. 2021 May 11;16(5):e0251493. doi: 10.1371/journal.pone.0251493 (PMC8112690; doi:10.1371/journal.pone.0251493)
Supplement: S1 Dataset — (XLSX) [file pone.0251493.s006.xlsx]

## Sheet: TOC
Gold standard dataset
Contents
Worksheets	Title
Table1	Classification of 100 disciplinary articles
Table2	Classification of 100 multidisciplinary articles
These datasets were produced by Science-Metrix Inc. a children company of Elsevier BV

## Sheet: Table1
Back
Classification of 100 disciplinary articles Six analysts classified each of the 100 articles, the id correspond to the Scopus identifier
Scopus ID		Expert Classification						Evaluator ID
		First choice	Second choice	Third choice	Fourth choice	Fifth choice
84873685302		Materials	Applied Physics	n.a.	n.a.	n.a.		8
85040062479		Endocrinology & Metabolism	Nutrition & Dietetics	Obstetrics & Reproductive Medicine	Physiology	n.a.		8
34848826502		Fluids & Plasmas	n.a.	n.a.	n.a.	n.a.		8
85048120925		Fluids & Plasmas	n.a.	n.a.	n.a.	n.a.		8
38440787		Virology	Microbiology	Biotechnology	n.a.	n.a.		8
37349279		Nanoscience & Nanotechnology	Materials	Optics	Applied Physics	n.a.		8
85023173938		Orthopedics	Nuclear Medicine & Medical Imaging	n.a.	n.a.	n.a.		8
84953790476		Meteorology & Atmospheric Sciences	Environmental Sciences	n.a.	n.a.	n.a.		8
77952729143		Tropical Medicine	Mycology & Parasitology	Entomology	Neurology & Neurosurgery	n.a.		8
242489039		Environmental Sciences	Marine Biology & Hydrobiology	Fisheries	Ecology	n.a.		8
85006013146		General Physics	Optics	n.a.	n.a.	n.a.		8
34295151		Organic Chemistry	n.a.	n.a.	n.a.	n.a.		8
1542364455		Energy	n.a.	n.a.	n.a.	n.a.		8
78049416204		Meteorology & Atmospheric Sciences	n.a.	n.a.	n.a.	n.a.		8
84904497791		Biophysics	Biotechnology	n.a.	n.a.	n.a.		8
242627647		Neurology & Neurosurgery	Physiology	n.a.	n.a.	n.a.		8
29866858		Pharmacology & Pharmacy	Arthritis & Rheumatology	n.a.	n.a.	n.a.		8
37433929		Organic Chemistry	General Chemistry	n.a.	n.a.	n.a.		8
34948813661		General Physics	n.a.	n.a.	n.a.	n.a.		8
84857598707		Urology & Nephrology	n.a.	n.a.	n.a.	n.a.		8
84869431092		Genetics & Heredity	n.a.	n.a.	n.a.	n.a.		8
84892864945		Nanoscience & Nanotechnology	Materials	Urology & Nephrology	Biotechnology	Applied Physics		8
10944248347		Fluids & Plasmas	n.a.	n.a.	n.a.	n.a.		8
72649087576		Optics	n.a.	n.a.	n.a.	n.a.		8
80051743465		Archaeology	Legal & Forensic Medicine	n.a.	n.a.	n.a.		8
85051489631		Astronomy & Astrophysics	n.a.	n.a.	n.a.	n.a.		8
85038426034		Fluids & Plasmas	n.a.	n.a.	n.a.	n.a.		8
1542358871		Oncology & Carcinogenesis	n.a.	n.a.	n.a.	n.a.		8
41928853		Optics	General Physics	n.a.	n.a.	n.a.		8
26844571794		Surgery	n.a.	n.a.	n.a.	n.a.		8
54949086319		Arthritis & Rheumatology	Immunology	n.a.	n.a.	n.a.		8
128817		Chemical Physics	n.a.	n.a.	n.a.	n.a.		8
35096761		Arthritis & Rheumatology	n.a.	n.a.	n.a.	n.a.		8
33947157116		Gastroenterology & Hepatology	n.a.	n.a.	n.a.	n.a.		8
33748959037		Ophthalmology & Optometry	n.a.	n.a.	n.a.	n.a.		8
84877747232		General Physics	n.a.	n.a.	n.a.	n.a.		8
78049363057		Biomedical Engineering	n.a.	n.a.	n.a.	n.a.		8
84876807358		Astronomy & Astrophysics	n.a.	n.a.	n.a.	n.a.		8
1442301656		Oncology & Carcinogenesis	Genetics & Heredity	Gastroenterology & Hepatology	n.a.	n.a.		8
84999232340		Tropical Medicine	Epidemiology	Mycology & Parasitology	Microbiology	n.a.		8
84959368101		Experimental Psychology	Behavioral Science & Comparative Psychology	n.a.	n.a.	n.a.		8
84873088079		Virology	Entomology	n.a.	n.a.	n.a.		8
33590472		Biophysics	Biomedical Engineering	n.a.	n.a.	n.a.		8
33746304279		Environmental Engineering	Chemical Engineering	Forestry	n.a.	n.a.		8
30108968		Optics	Applied Physics	General Physics	n.a.	n.a.		8
84897551213		Energy	Materials	n.a.	n.a.	n.a.		8
84893778117		General Chemistry	Organic Chemistry	n.a.	n.a.	n.a.		8
84956684326		Veterinary Sciences	n.a.	n.a.	n.a.	n.a.		8
84904174102		Biochemistry & Molecular Biology	Medicinal & Biomolecular Chemistry	n.a.	n.a.	n.a.		8
36248951073		Dermatology & Venereal Diseases	Pharmacology & Pharmacy	n.a.	n.a.	n.a.		8
84872574695		Materials	Analytical Chemistry	n.a.	n.a.	n.a.		8
67649991195		Urology & Nephrology	Pharmacology & Pharmacy	n.a.	n.a.	n.a.		8
77952129051		Environmental Sciences	Analytical Chemistry	n.a.	n.a.	n.a.		8
84983359489		Chemical Physics	Optics	General Physics	n.a.	n.a.		8
84883508260		Materials	n.a.	n.a.	n.a.	n.a.		8
85050811524		Biochemistry & Molecular Biology	Pharmacology & Pharmacy	Medicinal & Biomolecular Chemistry	n.a.	n.a.		8
16344386774		Orthopedics	Surgery	n.a.	n.a.	n.a.		8
84863261005		Nanoscience & Nanotechnology	Materials	Electrical & Electronic Engineering	n.a.	n.a.		8
84855607771		Astronomy & Astrophysics	n.a.	n.a.	n.a.	n.a.		8
33750725095		Experimental Psychology	Neurology & Neurosurgery	Sport Sciences	n.a.	n.a.		8
84891925705		Orthopedics	Biomedical Engineering	n.a.	n.a.	n.a.		8
84907860016		General Chemistry	n.a.	n.a.	n.a.	n.a.		8
84989246413		General Physics	n.a.	n.a.	n.a.	n.a.		8
31849654		Veterinary Sciences	Dairy & Animal Science	Mycology & Parasitology	n.a.	n.a.		8
78650510202		Energy	Nanoscience & Nanotechnology	Materials	n.a.	n.a.		8
35920735		Organic Chemistry	General Chemistry	Chemical Engineering	n.a.	n.a.		8
18144418523		Public Health	n.a.	n.a.	n.a.	n.a.		8
34121130		Nutrition & Dietetics	n.a.	n.a.	n.a.	n.a.		8
84875177517		Optics	Materials	Applied Physics	n.a.	n.a.		8
32930076		Nuclear Medicine & Medical Imaging	Urology & Nephrology	n.a.	n.a.	n.a.		8
84963820333		Astronomy & Astrophysics	n.a.	n.a.	n.a.	n.a.		8
77950449446		Surgery	Nuclear Medicine & Medical Imaging	n.a.	n.a.	n.a.		8
11144226005		Entomology	n.a.	n.a.	n.a.	n.a.		8
84870549388		Biomedical Engineering	n.a.	n.a.	n.a.	n.a.		8
36349026633		Astronomy & Astrophysics	n.a.	n.a.	n.a.	n.a.		8
85053028724		Agronomy & Agriculture	Plant Biology & Botany	n.a.	n.a.	n.a.		8
84899879542		Virology	n.a.	n.a.	n.a.	n.a.		8
42023196		Statistics & Probability	Artificial Intelligence & Image Processing	n.a.	n.a.	n.a.		8
77956299542		Statistics & Probability	n.a.	n.a.	n.a.	n.a.		8
36651345		Dentistry	n.a.	n.a.	n.a.	n.a.		8
77952322144		Respiratory System	Cardiovascular System & Hematology	Surgery	n.a.	n.a.		8
84861537617		General Physics	n.a.	n.a.	n.a.	n.a.		8
80051718231		Environmental Sciences	Biotechnology	Microbiology	n.a.	n.a.		8
62149128617		Medicinal & Biomolecular Chemistry	n.a.	n.a.	n.a.	n.a.		8
85047064876		Pharmacology & Pharmacy	Biotechnology	Medicinal & Biomolecular Chemistry	n.a.	n.a.		8
85037189352		General Physics	Optics	n.a.	n.a.	n.a.		8
33750083038		Entomology	Microbiology	Tropical Medicine	Mycology & Parasitology	n.a.		8
29863948		Meteorology & Atmospheric Sciences	n.a.	n.a.	n.a.	n.a.		8
79960133074		Astronomy & Astrophysics	n.a.	n.a.	n.a.	n.a.		8
36838830		Nuclear Medicine & Medical Imaging	n.a.	n.a.	n.a.	n.a.		8
33526846		Virology	Immunology	Dermatology & Venereal Diseases	n.a.	n.a.		8
34249009252		Biomedical Engineering	Materials	Biotechnology	n.a.	n.a.		8
80053092012		Nanoscience & Nanotechnology	Applied Physics	n.a.	n.a.	n.a.		8
34934820		Dermatology & Venereal Diseases	n.a.	n.a.	n.a.	n.a.		8
15944406493		General Chemistry	n.a.	n.a.	n.a.	n.a.		8
31715186		Urology & Nephrology	Surgery	n.a.	n.a.	n.a.		8
75949100194		Environmental Sciences	Forestry	Ecology	n.a.	n.a.		8
72049119626		Dentistry	Surgery	n.a.	n.a.	n.a.		8
34686193		Organic Chemistry	General Chemistry	n.a.	n.a.	n.a.		8
84896849803		Paleontology	Marine Biology & Hydrobiology	n.a.	n.a.	n.a.		8
41928853		Optics	n.a.	n.a.	n.a.	n.a.		10
36248951073		Dermatology & Venereal Diseases	n.a.	n.a.	n.a.	n.a.		10
77956299542		Statistics & Probability	n.a.	n.a.	n.a.	n.a.		10
84893778117		General Chemistry	Organic Chemistry	n.a.	n.a.	n.a.		10
33590472		Anatomy & Morphology	n.a.	n.a.	n.a.	n.a.		10
34686193		Organic Chemistry	n.a.	n.a.	n.a.	n.a.		10
34249009252		Biomedical Engineering	Biophysics	n.a.	n.a.	n.a.		10
37433929		General Chemistry	n.a.	n.a.	n.a.	n.a.		10
84892864945		Analytical Chemistry	n.a.	n.a.	n.a.	n.a.		10
85038426034		Fluids & Plasmas	n.a.	n.a.	n.a.	n.a.		10
85047064876		Plant Biology & Botany	n.a.	n.a.	n.a.	n.a.		10
128817		Physical Chemistry	n.a.	n.a.	n.a.	n.a.		10
85050811524		Medicinal & Biomolecular Chemistry	Biochemistry & Molecular Biology	n.a.	n.a.	n.a.		10
242489039		Geochemistry & Geophysics	n.a.	n.a.	n.a.	n.a.		10
36651345		Oncology & Carcinogenesis	n.a.	n.a.	n.a.	n.a.		10
1542364455		Energy	n.a.	n.a.	n.a.	n.a.		10
84956684326		Veterinary Sciences	n.a.	n.a.	n.a.	n.a.		10
84869431092		Genetics & Heredity	n.a.	n.a.	n.a.	n.a.		10
34948813661		Chemical Physics	n.a.	n.a.	n.a.	n.a.		10
85040062479		Nutrition & Dietetics	n.a.	n.a.	n.a.	n.a.		10
79960133074		Astronomy & Astrophysics	n.a.	n.a.	n.a.	n.a.		10
84904497791		Energy	n.a.	n.a.	n.a.	n.a.		10
242627647		Physiology	n.a.	n.a.	n.a.	n.a.		10
85053028724		Agronomy & Agriculture	n.a.	n.a.	n.a.	n.a.		10
35096761		Biochemistry & Molecular Biology	n.a.	n.a.	n.a.	n.a.		10
84863261005		Networking & Telecommunications	Materials	n.a.	n.a.	n.a.		10
85023173938		Orthopedics	Nuclear Medicine & Medical Imaging	n.a.	n.a.	n.a.		10
75949100194		Forestry	n.a.	n.a.	n.a.	n.a.		10
84883508260		Materials	n.a.	n.a.	n.a.	n.a.		10
72049119626		Surgery	n.a.	n.a.	n.a.	n.a.		10
10944248347		Fluids & Plasmas	n.a.	n.a.	n.a.	n.a.		10
84963820333		Astronomy & Astrophysics	n.a.	n.a.	n.a.	n.a.		10
33526846		Virology	Immunology	n.a.	n.a.	n.a.		10
54949086319		Arthritis & Rheumatology	n.a.	n.a.	n.a.	n.a.		10
84953790476		Meteorology & Atmospheric Sciences	n.a.	n.a.	n.a.	n.a.		10
36838830		Arthritis & Rheumatology	n.a.	n.a.	n.a.	n.a.		10
15944406493		Organic Chemistry	n.a.	n.a.	n.a.	n.a.		10
42023196		Statistics & Probability	n.a.	n.a.	n.a.	n.a.		10
38440787		Immunology	n.a.	n.a.	n.a.	n.a.		10
78650510202		Energy	Applied Physics	n.a.	n.a.	n.a.		10
77952129051		Materials	n.a.	n.a.	n.a.	n.a.		10
84873685302		Materials	n.a.	n.a.	n.a.	n.a.		10
1542358871		Oncology & Carcinogenesis	Biochemistry & Molecular Biology	n.a.	n.a.	n.a.		10
84861537617		Applied Physics	General Physics	n.a.	n.a.	n.a.		10
34295151		Biochemistry & Molecular Biology	n.a.	n.a.	n.a.	n.a.		10
11144226005		Entomology	n.a.	n.a.	n.a.	n.a.		10
84897551213		Energy	n.a.	n.a.	n.a.	n.a.		10
80051718231		Mycology & Parasitology	n.a.	n.a.	n.a.	n.a.		10
33750083038		Mycology & Parasitology	Tropical Medicine	n.a.	n.a.	n.a.		10
84999232340		Mycology & Parasitology	Tropical Medicine	n.a.	n.a.	n.a.		10
37349279		Applied Physics	Inorganic & Nuclear Chemistry	n.a.	n.a.	n.a.		10
34848826502		Fluids & Plasmas	n.a.	n.a.	n.a.	n.a.		10
84904174102		Biochemistry & Molecular Biology	n.a.	n.a.	n.a.	n.a.		10
29863948		Meteorology & Atmospheric Sciences	n.a.	n.a.	n.a.	n.a.		10
34934820		Dermatology & Venereal Diseases	n.a.	n.a.	n.a.	n.a.		10
77950449446		Neurology & Neurosurgery	n.a.	n.a.	n.a.	n.a.		10
32930076		Nuclear Medicine & Medical Imaging	n.a.	n.a.	n.a.	n.a.		10
84983359489		Optics	n.a.	n.a.	n.a.	n.a.		10
62149128617		Medicinal & Biomolecular Chemistry	n.a.	n.a.	n.a.	n.a.		10
84907860016		Organic Chemistry	n.a.	n.a.	n.a.	n.a.		10
1442301656		Oncology & Carcinogenesis	n.a.	n.a.	n.a.	n.a.		10
84876807358		Astronomy & Astrophysics	n.a.	n.a.	n.a.	n.a.		10
18144418523		Health Policy & Services	n.a.	n.a.	n.a.	n.a.		10
84989246413		Optics	n.a.	n.a.	n.a.	n.a.		10
84875177517		Materials	n.a.	n.a.	n.a.	n.a.		10
35920735		General Chemistry	n.a.	n.a.	n.a.	n.a.		10
33947157116		Gastroenterology & Hepatology	Pharmacology & Pharmacy	n.a.	n.a.	n.a.		10
84891925705		Biomedical Engineering	n.a.	n.a.	n.a.	n.a.		10
84873088079		Virology	n.a.	n.a.	n.a.	n.a.		10
84872574695		Analytical Chemistry	n.a.	n.a.	n.a.	n.a.		10
72649087576		Applied Physics	n.a.	n.a.	n.a.	n.a.		10
84959368101		Behavioral Science & Comparative Psychology	n.a.	n.a.	n.a.	n.a.		10
85037189352		Optics	n.a.	n.a.	n.a.	n.a.		10
77952729143		Mycology & Parasitology	Tropical Medicine	n.a.	n.a.	n.a.		10
31849654		Mycology & Parasitology	n.a.	n.a.	n.a.	n.a.		10
80053092012		Medicinal & Biomolecular Chemistry	n.a.	n.a.	n.a.	n.a.		10
84857598707		Urology & Nephrology	n.a.	n.a.	n.a.	n.a.		10
85006013146		Optics	n.a.	n.a.	n.a.	n.a.		10
26844571794		Public Health	n.a.	n.a.	n.a.	n.a.		10
67649991195		Urology & Nephrology	n.a.	n.a.	n.a.	n.a.		10
30108968		Optics	n.a.	n.a.	n.a.	n.a.		10
80051743465		Public Health	n.a.	n.a.	n.a.	n.a.		10
33746304279		Forestry	n.a.	n.a.	n.a.	n.a.		10
31715186		Urology & Nephrology	Cardiovascular System & Hematology	n.a.	n.a.	n.a.		10
85048120925		Fluids & Plasmas	n.a.	n.a.	n.a.	n.a.		10
16344386774		Surgery	n.a.	n.a.	n.a.	n.a.		10
78049363057		Biomedical Engineering	n.a.	n.a.	n.a.	n.a.		10
85051489631		Astronomy & Astrophysics	n.a.	n.a.	n.a.	n.a.		10
84899879542		Virology	n.a.	n.a.	n.a.	n.a.		10
29866858		Arthritis & Rheumatology	n.a.	n.a.	n.a.	n.a.		10
36349026633		Astronomy & Astrophysics	n.a.	n.a.	n.a.	n.a.		10
84855607771		Astronomy & Astrophysics	n.a.	n.a.	n.a.	n.a.		10
78049416204		Meteorology & Atmospheric Sciences	n.a.	n.a.	n.a.	n.a.		10
34121130		Fisheries	n.a.	n.a.	n.a.	n.a.		10
84870549388		Biomedical Engineering	n.a.	n.a.	n.a.	n.a.		10
33748959037		Ophthalmology & Optometry	n.a.	n.a.	n.a.	n.a.		10
77952322144		Respiratory System	Surgery	n.a.	n.a.	n.a.		10
33750725095		Social Psychology	Sport Sciences	n.a.	n.a.	n.a.		10
84877747232		Nanoscience & Nanotechnology	n.a.	n.a.	n.a.	n.a.		10
84896849803		Oceanography	n.a.	n.a.	n.a.	n.a.		10
84873685302		Chemical Physics	General Physics	n.a.	n.a.	n.a.		3
85040062479		Endocrinology & Metabolism	Physiology	Nutrition & Dietetics	Obstetrics & Reproductive Medicine	Public Health		3
34848826502		Fluids & Plasmas	General Physics	n.a.	n.a.	n.a.		3
85048120925		Fluids & Plasmas	n.a.	n.a.	n.a.	n.a.		3
38440787		Microbiology	Virology	Biotechnology	Pharmacology & Pharmacy	Immunology		3
37349279		Materials	Physical Chemistry	Nanoscience & Nanotechnology	Applied Physics	n.a.		3
85023173938		Orthopedics	Nuclear Medicine & Medical Imaging	General & Internal Medicine	Emergency & Critical Care Medicine	Surgery		3
84953790476		Meteorology & Atmospheric Sciences	Environmental Sciences	Analytical Chemistry	n.a.	n.a.		3
77952729143		Biochemistry & Molecular Biology	Genetics & Heredity	Mycology & Parasitology	Entomology	Tropical Medicine		3
242489039		Marine Biology & Hydrobiology	Fisheries	Environmental Sciences	Plant Biology & Botany	Ecology		3
85006013146		Fluids & Plasmas	General Physics	Chemical Physics	Optics	Applied Physics		3
34295151		Organic Chemistry	Plant Biology & Botany	n.a.	n.a.	n.a.		3
1542364455		Energy	n.a.	n.a.	n.a.	n.a.		3
78049416204		Meteorology & Atmospheric Sciences	Geochemistry & Geophysics	Paleontology	Environmental Sciences	Oceanography		3
84904497791		Biophysics	n.a.	n.a.	n.a.	n.a.		3
242627647		Neurology & Neurosurgery	Physiology	Orthopedics	Experimental Psychology	Sport Sciences		3
29866858		Pharmacology & Pharmacy	Immunology	Biochemistry & Molecular Biology	Medicinal & Biomolecular Chemistry	Allergy		3
37433929		General Chemistry	n.a.	n.a.	n.a.	n.a.		3
34948813661		Chemical Physics	Fluids & Plasmas	n.a.	n.a.	n.a.		3
84857598707		Urology & Nephrology	Endocrinology & Metabolism	Physiology	Biochemistry & Molecular Biology	n.a.		3
84869431092		Genetics & Heredity	Otorhinolaryngology	Urology & Nephrology	Pediatrics	Biochemistry & Molecular Biology		3
84892864945		Materials	n.a.	n.a.	n.a.	n.a.		3
10944248347		Fluids & Plasmas	n.a.	n.a.	n.a.	n.a.		3
72649087576		Optics	n.a.	n.a.	n.a.	n.a.		3
80051743465		Anatomy & Morphology	Orthopedics	General & Internal Medicine	Public Health	Anthropology		3
85051489631		Fluids & Plasmas	Astronomy & Astrophysics	General Physics	Meteorology & Atmospheric Sciences	Optics		3
85038426034		Nuclear & Particles Physics	n.a.	n.a.	n.a.	n.a.		3
1542358871		Oncology & Carcinogenesis	Immunology	Biochemistry & Molecular Biology	Gastroenterology & Hepatology	n.a.		3
41928853		Optics	n.a.	n.a.	n.a.	n.a.		3
26844571794		Surgery	Orthopedics	Public Health	General & Internal Medicine	Arthritis & Rheumatology		3
54949086319		Immunology	Developmental Biology	Biochemistry & Molecular Biology	Pathology	Orthopedics		3
128817		Chemical Physics	Applied Physics	General Physics	n.a.	n.a.		3
35096761		Immunology	Oncology & Carcinogenesis	Developmental Biology	Biochemistry & Molecular Biology	Pathology		3
33947157116		Gastroenterology & Hepatology	Pharmacology & Pharmacy	Pathology	General & Internal Medicine	n.a.		3
33748959037		Ophthalmology & Optometry	General & Internal Medicine	n.a.	n.a.	n.a.		3
84877747232		Nuclear & Particles Physics	n.a.	n.a.	n.a.	n.a.		3
78049363057		Biomedical Engineering	Nuclear Medicine & Medical Imaging	Networking & Telecommunications	Applied Physics	Artificial Intelligence & Image Processing		3
84876807358		Astronomy & Astrophysics	n.a.	n.a.	n.a.	n.a.		3
1442301656		Oncology & Carcinogenesis	Gastroenterology & Hepatology	Genetics & Heredity	Pathology	Biochemistry & Molecular Biology		3
84999232340		Tropical Medicine	Epidemiology	Mycology & Parasitology	Immunology	n.a.		3
84959368101		Statistics & Probability	Art Practice, History & Theory	Social Psychology	Neurology & Neurosurgery	n.a.		3
84873088079		Virology	Biochemistry & Molecular Biology	Entomology	n.a.	n.a.		3
33590472		Biomedical Engineering	Biophysics	Physiology	n.a.	n.a.		3
33746304279		Organic Chemistry	Environmental Engineering	Environmental Sciences	General Chemistry	n.a.		3
30108968		Optics	Electrical & Electronic Engineering	Networking & Telecommunications	Applied Physics	n.a.		3
84897551213		Energy	Materials	Chemical Engineering	Applied Physics	n.a.		3
84893778117		General Chemistry	n.a.	n.a.	n.a.	n.a.		3
84956684326		Veterinary Sciences	Dairy & Animal Science	n.a.	n.a.	n.a.		3
84904174102		Biochemistry & Molecular Biology	Physiology	Biophysics	Developmental Biology	n.a.		3
36248951073		Biochemistry & Molecular Biology	Dermatology & Venereal Diseases	Medicinal & Biomolecular Chemistry	Biotechnology	Pharmacology & Pharmacy		3
84872574695		Analytical Chemistry	Materials	Nanoscience & Nanotechnology	Applied Physics	n.a.		3
67649991195		Pharmacology & Pharmacy	Pathology	Microbiology	Urology & Nephrology	n.a.		3
77952129051		Analytical Chemistry	Chemical Physics	Organic Chemistry	n.a.	n.a.		3
84983359489		Chemical Physics	Fluids & Plasmas	n.a.	n.a.	n.a.		3
84883508260		Materials	n.a.	n.a.	n.a.	n.a.		3
85050811524		Biochemistry & Molecular Biology	Medicinal & Biomolecular Chemistry	Biophysics	n.a.	n.a.		3
16344386774		Orthopedics	Surgery	General & Internal Medicine	n.a.	n.a.		3
84863261005		Networking & Telecommunications	Nanoscience & Nanotechnology	materials	n.a.	n.a.		3
84855607771		Astronomy & Astrophysics	Meteorology & Atmospheric Sciences	General Physics	n.a.	n.a.		3
33750725095		Neurology & Neurosurgery	Psychiatry	Sport Sciences	Experimental Psychology	n.a.		3
84891925705		Orthopedics	Biomedical Engineering	n.a.	n.a.	n.a.		3
84907860016		General Chemistry	n.a.	n.a.	n.a.	n.a.		3
84989246413		Mathematical Physics	Optoelectronics & Photonics	Optics	n.a.	n.a.		3
31849654		Food science	Veterinary Sciences	Dairy & Animal Science	n.a.	n.a.		3
78650510202		Polymers	Materials	Chemical Engineering	n.a.	n.a.		3
35920735		Organic Chemistry	General Chemistry	n.a.	n.a.	n.a.		3
18144418523		Epidemiology	Public Health	Health Policy & Services	Endocrinology & Metabolism	General & Internal Medicine		3
34121130		Food Science	Fisheries	Dairy & Animal Science	n.a.	n.a.		3
84875177517		Optoelectronics & Photonics	Optics	Materials	n.a.	n.a.		3
32930076		Nuclear Medicine & Medical Imaging	Obstetrics & Reproductive Medicine	n.a.	n.a.	n.a.		3
84963820333		Astronomy & Astrophysics	n.a.	n.a.	n.a.	n.a.		3
77950449446		Nuclear Medicine & Medical Imaging	Oncology & Carcinogenesis	n.a.	n.a.	n.a.		3
11144226005		Entomology	Plant Biology & Botany	Ecology	n.a.	n.a.		3
84870549388		Biomedical Engineering	Biochemistry & Molecular Biology	Biophysics	Materials	n.a.		3
36349026633		Astronomy & Astrophysics	n.a.	n.a.	n.a.	n.a.		3
85053028724		Agronomy & Agriculture	Plant Biology & Botany	Ecology	n.a.	n.a.		3
84899879542		Oncology & Carcinogenesis	Immunology	Virology	n.a.	n.a.		3
42023196		Statistics & Probability	Industrial Engineering & Automation	Networking & Telecommunications	n.a.	n.a.		3
77956299542		Statistics & Probability	General Mathematics	n.a.	n.a.	n.a.		3
36651345		Oncology & Carcinogenesis	Pathology	General & Internal Medicine	n.a.	n.a.		3
77952322144		Surgery	Respiratory System	Cardiovascular System & Hematology	n.a.	n.a.		3
84861537617		Mathematical Physics	Nuclear & Particles Physics	n.a.	n.a.	n.a.		3
80051718231		Microbiology	Biotechnology	Environmental Sciences	n.a.	n.a.		3
62149128617		Pharmacology & Pharmacy	Medicinal & Biomolecular Chemistry	Biochemistry & Molecular Biology	n.a.	n.a.		3
85047064876		Endocrinology & Metabolism	Food Science	Plant Biology & Botany	Medicinal & Biomolecular Chemistry	n.a.		3
85037189352		Nuclear & Particles Physics	Optics	n.a.	n.a.	n.a.		3
33750083038		Mycology & Parasitology	Tropical Medicine	Biochemistry & Molecular Biology	Biotechnology	n.a.		3
29863948		Meteorology & Atmospheric Sciences	General Physics	n.a.	n.a.	n.a.		3
79960133074		Astronomy & Astrophysics	n.a.	n.a.	n.a.	n.a.		3
36838830		Nuclear Medicine & Medical Imaging	Orthopedics	Arthritis & Rheumatology	n.a.	n.a.		3
33526846		Virology	Immunology	Neurology & Neurosurgery	n.a.	n.a.		3
34249009252		Biomedical Engineering	Polymers	n.a.	n.a.	n.a.		3
80053092012		Analytical Chemistry	Biotechnology	Microbiology	Biochemistry & Molecular Biology	n.a.		3
34934820		Biotechnology	Biochemistry & Molecular Biology	Dermatology & Venereal Diseases	Immunology	Developmental Biology		3
15944406493		Organic Chemistry	Chemical Physics	n.a.	n.a.	n.a.		3
31715186		Urology & Nephrology	Surgery	n.a.	n.a.	n.a.		3
75949100194		Environmental Sciences	Ecology	Forestry	n.a.	n.a.		3
72049119626		Surgery	Dentistry	Endocrinology & Metabolism	n.a.	n.a.		3
34686193		Organic Chemistry	Organic Chemistry	Pharmacology & Pharmacy	n.a.	n.a.		3
84896849803		Oceanography	Paleontology	Meteorology & Atmospheric Sciences	Marine Biology & Hydrobiology	Geochemistry & Geophysics		3
84873685302		Chemical Physics	Materials	Applied Physics	n.a.	n.a.		2
85040062479		Endocrinology & Metabolism	Physiology	Nutrition & Dietetics	n.a.	n.a.		2
34848826502		Fluids & Plasmas	Applied Physics	n.a.	n.a.	n.a.		2
85048120925		Fluids & Plasmas	Applied Physics	n.a.	n.a.	n.a.		2
38440787		Virology	Gastroenterology & Hepatology	Immunology	Microbiology	n.a.		2
37349279		Materials	Applied Physics	Optics	n.a.	n.a.		2
85023173938		Orthopedics	Surgery	n.a.	n.a.	n.a.		2
84953790476		Meteorology & Atmospheric Sciences	Environmental Sciences	Analytical Chemistry	n.a.	n.a.		2
77952729143		Mycology & Parasitology	Tropical Medicine	n.a.	n.a.	n.a.		2
242489039		Fisheries	Marine Biology & Hydrobiology	n.a.	n.a.	n.a.		2
85006013146		Optics	Applied Physics	n.a.	n.a.	n.a.		2
34295151		Biophysics	Organic Chemistry	n.a.	n.a.	n.a.		2
1542364455		Energy	Chemical Physics	n.a.	n.a.	n.a.		2
78049416204		Meteorology & Atmospheric Sciences	Oceanography	Environmental Sciences	n.a.	n.a.		2
84904497791		Biophysics	Developmental Biology	Biochemistry & Molecular Biology	n.a.	n.a.		2
242627647		Neurology & Neurosurgery	Physiology	n.a.	n.a.	n.a.		2
29866858		Pharmacology & Pharmacy	Medicinal & Biomolecular Chemistry	n.a.	n.a.	n.a.		2
37433929		General Chemistry	n.a.	n.a.	n.a.	n.a.		2
34948813661		Applied Physics	General Physics	Optics	n.a.	n.a.		2
84857598707		Biochemistry & Molecular Biology	Physiology	n.a.	n.a.	n.a.		2
84869431092		Genetics & Heredity	Urology & Nephrology	n.a.	n.a.	n.a.		2
84892864945		Biophysics	n.a.	n.a.	n.a.	n.a.		2
10944248347		Fluids & Plasmas	General Physics	n.a.	n.a.	n.a.		2
72649087576		Optics	Applied Physics	n.a.	n.a.	n.a.		2
80051743465		Anatomy & Morphology	Physiology	Legal & Forensic Medicine	n.a.	n.a.		2
85051489631		Astronomy & Astrophysics	n.a.	n.a.	n.a.	n.a.		2
85038426034		Fluids & Plasmas	n.a.	n.a.	n.a.	n.a.		2
1542358871		Oncology & Carcinogenesis	Gastroenterology & Hepatology	Immunology	n.a.	n.a.		2
41928853		Optics	Applied Physics	n.a.	n.a.	n.a.		2
26844571794		Arthritis & Rheumatology	Surgery	Orthopedics	General & Internal Medicine	n.a.		2
54949086319		General Clinical Medicine	Neurology & Neurosurgery	n.a.	n.a.	n.a.		2
128817		Chemical Physics	n.a.	n.a.	n.a.	n.a.		2
35096761		Genetics & Heredity	Biochemistry & Molecular Biology	Developmental Biology	n.a.	n.a.		2
33947157116		Gastroenterology & Hepatology	Toxicology	Pathology	n.a.	n.a.		2
33748959037		Ophthalmology & Optometry	n.a.	n.a.	n.a.	n.a.		2
84877747232		General Physics	Mathematical Physics	n.a.	n.a.	n.a.		2
78049363057		Nuclear Medicine & Medical Imaging	Biomedical Engineering	n.a.	n.a.	n.a.		2
84876807358		Astronomy & Astrophysics	n.a.	n.a.	n.a.	n.a.		2
1442301656		Oncology & Carcinogenesis	n.a.	n.a.	n.a.	n.a.		2
84999232340		Public Health	Mycology & Parasitology	Tropical Medicine	n.a.	n.a.		2
84959368101		Experimental Psychology	Neurology & Neurosurgery	Optics	n.a.	n.a.		2
84873088079		Entomology	Virology	n.a.	n.a.	n.a.		2
33590472		Bioinformatics	Biomedical Engineering	Cardiovascular System & Hematology	n.a.	n.a.		2
33746304279		Organic Chemistry	Chemical Engineering	n.a.	n.a.	n.a.		2
30108968		n.a.	n.a.	n.a.	n.a.	n.a.		2
84897551213		Energy	Materials	Physical Chemistry	n.a.	n.a.		2
84893778117		General Chemistry	Organic Chemistry	Food Science	n.a.	n.a.		2
84956684326		Veterinary Sciences	n.a.	n.a.	n.a.	n.a.		2
84904174102		Biochemistry & Molecular Biology	Physiology	n.a.	n.a.	n.a.		2
36248951073		Dermatology & Venereal Diseases	Biochemistry & Molecular Biology	Medicinal & Biomolecular Chemistry	Pharmacology & Pharmacy	n.a.		2
84872574695		Materials	Physical Chemistry	n.a.	n.a.	n.a.		2
67649991195		Urology & Nephrology	Pathology	n.a.	n.a.	n.a.		2
77952129051		General Chemistry	Chemical Physics	A.G.-Henz and D.P.-Bendito;Determination of copper in biological samples by flame atomic absorption spectrometry after precipitation with Me-BTAP;Ion sensor;Ion-selective electrodes	n.a.	n.a.		2
84983359489		Chemical Physics	General Physics	n.a.	n.a.	n.a.		2
84883508260		Materials	n.a.	n.a.	n.a.	n.a.		2
85050811524		Medicinal & Biomolecular Chemistry	Pharmacology & Pharmacy	n.a.	n.a.	n.a.		2
16344386774		Surgery	Physiology	Orthopedics	n.a.	n.a.		2
84863261005		Applied Physics	Materials	n.a.	n.a.	n.a.		2
84855607771		Astronomy & Astrophysics	n.a.	n.a.	n.a.	n.a.		2
33750725095		Neurology & Neurosurgery	Psychiatry	n.a.	n.a.	n.a.		2
84891925705		Biomedical Engineering	Orthopedics	n.a.	n.a.	n.a.		2
84907860016		General Chemistry	Chemical Physics	n.a.	n.a.	n.a.		2
84989246413		General Physics	Applied Physics	n.a.	n.a.	n.a.		2
31849654		Dairy & Animal Science	Mycology & Parasitology	Veterinary Sciences	n.a.	n.a.		2
78650510202		Materials	Chemical Physics	n.a.	n.a.	n.a.		2
35920735		General Chemistry	n.a.	n.a.	n.a.	n.a.		2
18144418523		General & Internal Medicine	Endocrinology & Metabolism	n.a.	n.a.	n.a.		2
34121130		Food Science	Dairy & Animal Science	n.a.	n.a.	n.a.		2
84875177517		Materials	Applied Physics	Optics	n.a.	n.a.		2
32930076		Nuclear Medicine & Medical Imaging	n.a.	n.a.	n.a.	n.a.		2
84963820333		Astronomy & Astrophysics	n.a.	n.a.	n.a.	n.a.		2
77950449446		General & Internal Medicine	Oncology & Carcinogenesis	Nuclear Medicine & Medical Imaging	n.a.	n.a.		2
11144226005		Entomology	Ecology	n.a.	n.a.	n.a.		2
84870549388		Biomedical Engineering	Chemical Physics	n.a.	n.a.	n.a.		2
36349026633		Astronomy & Astrophysics	n.a.	n.a.	n.a.	n.a.		2
85053028724		Agronomy & Agriculture	Ecology	n.a.	n.a.	n.a.		2
84899879542		Immunology	Virology	n.a.	n.a.	n.a.		2
42023196		General Mathematics	Applied Mathematics	n.a.	n.a.	n.a.		2
77956299542		Statistics & Probability	General Mathematics	n.a.	n.a.	n.a.		2
36651345		Dentistry	Oncology & Carcinogenesis	General & Internal Medicine	n.a.	n.a.		2
77952322144		Surgery	Cardiovascular System & Hematology	Respiratory System	n.a.	n.a.		2
84861537617		Nuclear & Particles Physics	General Physics	Applied Physics	n.a.	n.a.		2
80051718231		Biotechnology	Organic Chemistry	Microbiology	n.a.	n.a.		2
62149128617		Medicinal & Biomolecular Chemistry	Pharmacology & Pharmacy	n.a.	n.a.	n.a.		2
85047064876		Medicinal & Biomolecular Chemistry	Pharmacology & Pharmacy	n.a.	n.a.	n.a.		2
85037189352		General Physics	Nuclear & Particles Physics	Applied Physics	n.a.	n.a.		2
33750083038		Tropical Medicine	Entomology	Mycology & Parasitology	n.a.	n.a.		2
29863948		Meteorology & Atmospheric Sciences	Physical Chemistry	Geochemistry & Geophysics	n.a.	n.a.		2
79960133074		Astronomy & Astrophysics	n.a.	n.a.	n.a.	n.a.		2
36838830		Nuclear Medicine & Medical Imaging	Neurology & Neurosurgery	General & Internal Medicine	n.a.	n.a.		2
33526846		Virology	Microbiology	Developmental Biology	n.a.	n.a.		2
34249009252		Materials	Biotechnology	n.a.	n.a.	n.a.		2
80053092012		Biotechnology	Biophysics	n.a.	n.a.	n.a.		2
34934820		Dermatology & Venereal Diseases	Biochemistry & Molecular Biology	Immunology	n.a.	n.a.		2
15944406493		General Chemistry	n.a.	n.a.	n.a.	n.a.		2
31715186		Urology & Nephrology	Surgery	General & Internal Medicine	n.a.	n.a.		2
75949100194		Ecology	Environmental Sciences	Plant Biology & Botany	n.a.	n.a.		2
72049119626		Surgery	Dentistry	General & Internal Medicine	n.a.	n.a.		2
34686193		General Chemistry	n.a.	n.a.	n.a.	n.a.		2
84896849803		Marine Biology & Hydrobiology	Meteorology & Atmospheric Sciences	Oceanography	n.a.	n.a.		2
84873685302		Materials	Applied Physics	General Physics	Chemical Physics	Fluids & Plasmas		1
85040062479		Endocrinology & Metabolism	Nutrition & Dietetics	Physiology	Dairy & Animal Science	Obstetrics & Reproductive Medicine		1
34848826502		Fluids & Plasmas	Energy	General Physics	Applied Physics	Mathematical Physics		1
85048120925		Fluids & Plasmas	General Physics	Energy	Applied Physics	n.a.		1
38440787		Virology	Immunology	Microbiology	Biotechnology	Gastroenterology & Hepatology		1
37349279		Materials	Nanoscience & Nanotechnology	Optics	Applied Physics	General Physics		1
85023173938		Orthopedics	Surgery	General & Internal Medicine	Emergency & Critical Care Medicine	n.a.		1
84953790476		Environmental Sciences	Meteorology & Atmospheric Sciences	Analytical Chemistry	Agronomy & Agriculture	n.a.		1
77952729143		Evolutionary Biology	Entomology	Tropical Medicine	Mycology & Parasitology	n.a.		1
242489039		Fisheries	Marine Biology & Hydrobiology	Ecology	Environmental Sciences	Evolutionary Biology		1
85006013146		Optics	General Physics	Applied Physics	Chemical Physics	n.a.		1
34295151		Organic Chemistry	General Chemistry	Medicinal & Biomolecular Chemistry	Plant Biology & Botany	n.a.		1
1542364455		Energy	General Chemistry	Organic Chemistry	Nanoscience & Nanotechnology	Environmental Sciences		1
78049416204		Meteorology & Atmospheric Sciences	Geochemistry & Geophysics	Paleontology	Marine Biology & Hydrobiology	Ecology		1
84904497791		Biophysics	General Physics	Chemical Physics	n.a.	n.a.		1
242627647		Neurology & Neurosurgery	Experimental Psychology	Physiology	n.a.	n.a.		1
29866858		Pharmacology & Pharmacy	Medicinal & Biomolecular Chemistry	Biochemistry & Molecular Biology	Immunology	Oncology & Carcinogenesis		1
37433929		Organic Chemistry	General Chemistry	Chemical Physics	Medicinal & Biomolecular Chemistry	Nanoscience & Nanotechnology		1
34948813661		Chemical Physics	General Physics	Applied Physics	Optics	Fluids & Plasmas		1
84857598707		Urology & Nephrology	Endocrinology & Metabolism	Physiology	Immunology	n.a.		1
84869431092		Genetics & Heredity	Pediatrics	Urology & Nephrology	Endocrinology & Metabolism	n.a.		1
84892864945		Biomedical Engineering	Analytical Chemistry	Materials	Applied Physics	n.a.		1
10944248347		Fluids & Plasmas	Mathematical Physics	General Physics	Energy	n.a.		1
72649087576		Optics	Applied Physics	General Physics	Networking & Telecommunications	n.a.		1
80051743465		General & Internal Medicine	Orthopedics	Public Health	n.a.	n.a.		1
85051489631		Astronomy & Astrophysics	Optics	General Physics	Fluids & Plasmas	n.a.		1
85038426034		Nuclear & Particle Physics	Optics	Fluids & Plasmas	General Physics	Astronomy & Astrophysics		1
1542358871		Immunology	Oncology & Carcinogenesis	Gastroenterology & Hepatology	Biochemistry & Molecular Biology	Virology		1
41928853		Optics	Applied Physics	Networking & Telecommunications	General Physics	n.a.		1
26844571794		Surgery	Orthopedics	Arthritis & Rheumatology	General & Internal Medicine	n.a.		1
54949086319		Immunology	Pathology	Developmental Biology	Biochemistry & Molecular Biology	n.a.		1
128817		Chemical Physics	Applied Physics	Fluids & Plasmas	General Physics	n.a.		1
35096761		Immunology	Pathology	Oncology & Carcinogenesis	Biochemistry & Molecular Biology	Developmental Biology		1
33947157116		Gastroenterology & Hepatology	Pharmacology & Pharmacy	Pathology	Immunology	n.a.		1
33748959037		Ophthalmology & Optometry	n.a.	n.a.	n.a.	n.a.		1
84877747232		Fluids & Plasmas	Applied Physics	General Physics	n.a.	n.a.		1
78049363057		Biomedical Engineering	Applied Physics	n.a.	n.a.	n.a.		1
84876807358		Astronomy & Astrophysics	Fluids & Plasmas	General Physics	Statistics & Probability	n.a.		1
1442301656		Oncology & Carcinogenesis	Pathology	Genetics & Heredity	Gastroenterology & Hepatology	Surgery		1
84999232340		Tropical Medicine	Mycology & Parasitology	Immunology	Microbiology	Virology		1
84959368101		Behavioral Science & Comparative Psychology	Experimental Psychology	Social Psychology	Neurology & Neurosurgery	Psychiatry		1
84873088079		Virology	Biochemistry & Molecular Biology	n.a.	n.a.	n.a.		1
33590472		Biophysics	Cardiovascular System & Hematology	Biomedical Engineering	Bioinformatics	n.a.		1
33746304279		Environmental Sciences	Environmental Engineering	Organic Chemistry	General Chemistry	Chemical Physics		1
30108968		Optics	Fluids & Plasmas	Networking & Telecommunications	Applied Physics	General Physics		1
84897551213		Energy	Materials	Chemical Engineering	Applied Physics	Nanoscience & Nanotechnology		1
84893778117		Organic Chemistry	General Chemistry	Medicinal & Biomolecular Chemistry	n.a.	n.a.		1
84956684326		Veterinary Sciences	n.a.	n.a.	n.a.	n.a.		1
84904174102		Biochemistry & Molecular Biology	Biophysics	Physiology	Developmental Biology	Neurology & Neurosurgery		1
36248951073		Pharmacology & Pharmacy	Dermatology & Venereal Diseases	Medicinal & Biomolecular Chemistry	Biotechnology	Biochemistry & Molecular Biology		1
84872574695		Materials	Applied Physics	Analytical Chemistry	Nanoscience & Nanotechnology	n.a.		1
67649991195		Urology & Nephrology	Oncology & Carcinogenesis	Pathology	Immunology	n.a.		1
77952129051		Chemical Engineering	Chemical Physics	Analytical Chemistry	Environmental Sciences	General Chemistry		1
84983359489		Optics	Chemical Physics	General Physics	n.a.	n.a.		1
84883508260		Materials	Applied Physics	General Physics	Nanoscience & Nanotechnology	n.a.		1
85050811524		Pharmacology & Pharmacy	Oncology & Carcinogenesis	Bioinformatics	Medicinal & Biomolecular Chemistry	Biochemistry & Molecular Biology		1
16344386774		Surgery	Orthopedics	General & Internal Medicine	Oncology & Carcinogenesis	n.a.		1
84863261005		Applied Physics	Electrical & Electronic Engineering	Networking & Telecommunications	Optics	n.a.		1
84855607771		Astronomy & Astrophysics	Applied Physics	Meteorology & Atmospheric Sciences	General Physics	Fluids & Plasmas		1
33750725095		Experimental Psychology	Psychiatry	Neurology & Neurosurgery	General Psychology & Cognitive Sciences	Sport Sciences		1
84891925705		Orthopedics	Bioinformatics	Biomedical Engineering	Sport Sciences	n.a.		1
84907860016		Organic Chemistry	General Chemistry	Chemical Physics	Environmental Sciences	n.a.		1
84989246413		Applied Physics	Optics	General Physics	Networking & Telecommunications	n.a.		1
31849654		Mycology & Parasitology	Dairy & Animal Science	Food Science	Tropical Medicine	Veterinary Sciences		1
78650510202		Materials	Applied Physics	Energy	Nanoscience & Nanotechnology	Organic Chemistry		1
35920735		Organic Chemistry	General Chemistry	Chemical Physics	Medicinal & Biomolecular Chemistry	Biophysics		1
18144418523		Public Health	Endocrinology & Metabolism	Nutrition & Dietetics	General & Internal Medicine	Epidemiology		1
34121130		Food Science	Dairy & Animal Science	Fisheries	Nutrition & Dietetics	Biotechnology		1
84875177517		Materials	Chemical Engineering	Optics	Applied Physics	Nanoscience & Nanotechnology		1
32930076		Nuclear Medicine & Medical Imaging	Obstetrics & Reproductive Medicine	Surgery	General & Internal Medicine	n.a.		1
84963820333		Astronomy & Astrophysics	Optics	General Physics	n.a.	n.a.		1
77950449446		Bioinformatics	Oncology & Carcinogenesis	Nuclear Medicine & Medical Imaging	General & Internal Medicine	n.a.		1
11144226005		Entomology	Ecology	Evolutionary Biology	n.a.	n.a.		1
84870549388		Biomedical Engineering	Nanoscience & Nanotechnology	Chemical Physics	Applied Physics	n.a.		1
36349026633		Astronomy & Astrophysics	General Physics	n.a.	n.a.	n.a.		1
85053028724		Agronomy & Agriculture	Ecology	Plant Biology & Botany	Biotechnology	n.a.		1
84899879542		Oncology & Carcinogenesis	Neurology & Neurosurgery	Pathology	Immunology	n.a.		1
42023196		General Mathematics	Applied Mathematics	Statistics & Probability	n.a.	n.a.		1
77956299542		General Mathematics	Applied Mathematics	Statistics & Probability	n.a.	n.a.		1
36651345		Oncology & Carcinogenesis	Dentistry	Pathology	General & Internal Medicine	n.a.		1
77952322144		Cardiovascular System & Hematology	Respiratory System	Surgery	General & Internal Medicine	n.a.		1
84861537617		General Physics	Applied Physics	Chemical Physics	n.a.	n.a.		1
80051718231		Biotechnology	Microbiology	n.a.	n.a.	n.a.		1
62149128617		Pharmacology & Pharmacy	Medicinal & Biomolecular Chemistry	Neurology & Neurosurgery	Organic Chemistry	General Chemistry		1
85047064876		Medicinal & Biomolecular Chemistry	Plant Biology & Botany	Biotechnology	n.a.	n.a.		1
85037189352		Optics	Applied Physics	Networking & Telecommunications	General Physics	n.a.		1
33750083038		Entomology	Tropical Medicine	Mycology & Parasitology	Microbiology	Ecology		1
29863948		Chemical Engineering	Physical Chemistry	Chemical Physics	Meteorology & Atmospheric Sciences	n.a.		1
79960133074		Astronomy & Astrophysics	General Physics	n.a.	n.a.	n.a.		1
36838830		Nuclear Medicine & Medical Imaging	Arthritis & Rheumatology	Orthopedics	General & Internal Medicine	n.a.		1
33526846		Virology	Neurology & Neurosurgery	Immunology	Microbiology	n.a.		1
34249009252		Biomedical Engineering	Biotechnology	Materials	n.a.	n.a.		1
80053092012		Chemical Physics	Analytical Chemistry	Nanoscience & Nanotechnology	Microbiology	Applied Physics		1
34934820		Dermatology & Venereal Diseases	Biochemistry & Molecular Biology	Immunology	Developmental Biology	n.a.		1
15944406493		Organic Chemistry	General Chemistry	Medicinal & Biomolecular Chemistry	Chemical Physics	Biophysics		1
31715186		Urology & Nephrology	Surgery	General & Internal Medicine	Immunology	n.a.		1
75949100194		Ecology	Environmental Sciences	Plant Biology & Botany	Evolutionary Biology	n.a.		1
72049119626		Surgery	Dentistry	General & Internal Medicine	n.a.	n.a.		1
34686193		Organic Chemistry	Medicinal & Biomolecular Chemistry	Biochemistry & Molecular Biology	General Chemistry	n.a.		1
84896849803		Paleontology	Geochemistry & Geophysics	Meteorology & Atmospheric Sciences	Ecology	Marine Biology & Hydrobiology		1
These labels were assigned by Science-Metrix Inc. a children company of Elsevier BV

## Sheet: Table2
Back
Classification of 100 multidisciplinary articles Six analysts classified each of the 100 articles, the id correspond to the Scopus identifier
Scopus ID		Expert Classification						Evaluator ID
		First choice	Second choice	Third choice	Fourth choice	Fifth choice
84855419178		Microbiology	Developmental Biology	Biochemistry & Molecular Biology	n.a.	n.a.		1
84982702358		Ophthalmology & Optometry	Genetics & Heredity	n.a.	n.a.	n.a.		1
85053462477		Nuclear Medicine & Medical Imaging	n.a.	n.a.	n.a.	n.a.		1
38187681		Ecology	Plant Biology & Botany	n.a.	n.a.	n.a.		1
84907478626		Oncology & Carcinogenesis	Medicinal & Biomolecular Chemistry	Pharmacology & Pharmacy	n.a.	n.a.		1
31465734		Developmental Biology	Biochemistry & Molecular Biology	Genetics & Heredity	n.a.	n.a.		1
84893459372		Mathematical Physics	Applied Mathematics	n.a.	n.a.	n.a.		1
77955453151		Bioinformatics	n.a.	n.a.	n.a.	n.a.		1
84877078573		Nutrition & Dietetics	Food Science	Medicinal & Biomolecular Chemistry	n.a.	n.a.		1
55749092294		Oncology & Carcinogenesis	Biochemistry & Molecular Biology	Neurology & Neurosurgery	Developmental Biology	n.a.		1
84865362554		Energy	Mining & Metallurgy	Applied Physics	n.a.	n.a.		1
84866007540		Endocrinology & Metabolism	Biochemistry & Molecular Biology	Genetics & Heredity	n.a.	n.a.		1
84901499105		Materials	Energy	General Chemistry	n.a.	n.a.		1
84962920096		Toxicology	Marine Biology & Hydrobiology	Endocrinology & Metabolism	Developmental Biology	n.a.		1
85050919578		Applied Physics	Materials	n.a.	n.a.	n.a.		1
84885725611		Materials	Energy	General Chemistry	n.a.	n.a.		1
84881364605		Genetics & Heredity	Biochemistry & Molecular Biology	n.a.	n.a.	n.a.		1
84883378655		Genetics & Heredity	Oncology & Carcinogenesis	Biochemistry & Molecular Biology	n.a.	n.a.		1
85057622827		Energy	Environmental Sciences	Ecology	n.a.	n.a.		1
85035062056		Materials	n.a.	n.a.	n.a.	n.a.		1
85013420772		Oncology & Carcinogenesis	Biochemistry & Molecular Biology	Pathology	Immunology	n.a.		1
84555187480		Networking & Telecommunications	n.a.	n.a.	n.a.	n.a.		1
84994618746		Oncology & Carcinogenesis	Developmental Biology	n.a.	n.a.	n.a.		1
84986208167		Entomology	Agronomy & Agriculture	Toxicology	n.a.	n.a.		1
84863959196		Biochemistry & Molecular Biology	Developmental Biology	n.a.	n.a.	n.a.		1
85003034508		Biomedical Engineering	Analytical Chemistry	n.a.	n.a.	n.a.		1
84880832025		Epidemiology	Tropical Medicine	n.a.	n.a.	n.a.		1
65249100632		Geology	n.a.	n.a.	n.a.	n.a.		1
84908614643		Biochemistry & Molecular Biology	Medicinal & Biomolecular Chemistry	Microbiology	n.a.	n.a.		1
78751470986		Materials	Chemical Engineering	n.a.	n.a.	n.a.		1
69249212475		Medicinal & Biomolecular Chemistry	Plant Biology & Botany	Biotechnology	Pharmacology & Pharmacy	n.a.		1
84876058631		Dairy & Animal Science	Veterinary Sciences	n.a.	n.a.	n.a.		1
34247637202		Biochemistry & Molecular Biology	Developmental Biology	Cardiovascular System & Hematology	Endocrinology & Metabolism	Physiology		1
85018781441		Gastroenterology & Hepatology	Microbiology	n.a.	n.a.	n.a.		1
54049095949		Artificial Intelligence & Image Processing	n.a.	n.a.	n.a.	n.a.		1
33213952		Astronomy & Astrophysics	n.a.	n.a.	n.a.	n.a.		1
84964316638		Genetics & Heredity	Plant Biology & Botany	Developmental Biology	Biochemistry & Molecular Biology	n.a.		1
85040998638		Virology	Obstetrics & Reproductive Medicine	n.a.	n.a.	n.a.		1
85036580989		Endocrinology & Metabolism	n.a.	n.a.	n.a.	n.a.		1
56549125883		Human Factors	Surgery	Biomedical Engineering	Software Engineering	n.a.		1
84946782086		Genetics & Heredity	Evolutionary Biology	Bioinformatics	n.a.	n.a.		1
84946912433		Oncology & Carcinogenesis	Immunology	Obstetrics & Reproductive Medicine	,	n.a.		1
63449120171		Astronomy & Astrophysics	n.a.	n.a.	n.a.	n.a.		1
79955972809		Civil Engineering	n.a.	n.a.	n.a.	n.a.		1
84926317619		Biochemistry & Molecular Biology	Microbiology	n.a.	n.a.	n.a.		1
84877941946		Biochemistry & Molecular Biology	Developmental Biology	n.a.	n.a.	n.a.		1
84879711134		Software Engineering	Strategic, Defence & Security Studies	n.a.	n.a.	n.a.		1
84859973877		Oncology & Carcinogenesis	Pharmacology & Pharmacy	Medicinal & Biomolecular Chemistry	n.a.	n.a.		1
85048883847		Urban & Regional Planning	n.a.	n.a.	n.a.	n.a.		1
84880449457		Public Health	Urology & Nephrology	n.a.	n.a.	n.a.		1
30856066		Biochemistry & Molecular Biology	Microbiology	n.a.	n.a.	n.a.		1
84876127200		Biomedical Engineering	Biochemistry & Molecular Biology	n.a.	n.a.	n.a.		1
85018847590		Biophysics	n.a.	n.a.	n.a.	n.a.		1
84863348834		Networking & Telecommunications	Electrical & Electronic Engineering	n.a.	n.a.	n.a.		1
85049610836		Materials	Applied Physics	n.a.	n.a.	n.a.		1
85028752421		Biomedical Engineering	Analytical Chemistry	n.a.	n.a.	n.a.		1
37386670		Biochemistry & Molecular Biology	Developmental Biology	Cardiovascular System & Hematology	n.a.	n.a.		1
84979297336		Biomedical Engineering	Urology & Nephrology	n.a.	n.a.	n.a.		1
79960069984		Astronomy & Astrophysics	n.a.	n.a.	n.a.	n.a.		1
85031115604		Nuclear Medicine & Medical Imaging	Neurology & Neurosurgery	n.a.	n.a.	n.a.		1
85014090691		Artificial Intelligence & Image Processing	n.a.	n.a.	n.a.	n.a.		1
84991067912		Food Science	Optics	Applied Physics	n.a.	n.a.		1
85049844733		Immunology	Microbiology	n.a.	n.a.	n.a.		1
63449122542		Oncology & Carcinogenesis	Biochemistry & Molecular Biology	n.a.	n.a.	n.a.		1
20344367084		Biochemistry & Molecular Biology	Microbiology	Genetics & Heredity	n.a.	n.a.		1
85057600354		Developmental Biology	Genetics & Heredity	Biochemistry & Molecular Biology	n.a.	n.a.		1
68149159248		Paleontology	n.a.	n.a.	n.a.	n.a.		1
84953308719		Experimental Psychology	Behavioral Science & Comparative Psychology	n.a.	n.a.	n.a.		1
77949531653		Nutrition & Dietetics	Ecology	Evolutionary Biology	n.a.	n.a.		1
79955975954		Networking & Telecommunications	Software Engineering	n.a.	n.a.	n.a.		1
84868383830		Oncology & Carcinogenesis	Biochemistry & Molecular Biology	n.a.	n.a.	n.a.		1
84871159730		Immunology	Virology	Biochemistry & Molecular Biology	n.a.	n.a.		1
84906996748		Biotechnology	Microbiology	Materials	n.a.	n.a.		1
30056206		Biochemistry & Molecular Biology	Genetics & Heredity	Entomology	n.a.	n.a.		1
84901022845		Microbiology	Obstetrics & Reproductive Medicine	n.a.	n.a.	n.a.		1
80053944104		Psychiatry	Neurology & Neurosurgery	Biochemistry & Molecular Biology	n.a.	n.a.		1
80053046263		Networking & Telecommunications	n.a.	n.a.	n.a.	n.a.		1
85009863318		Respiratory System	Pediatrics	Biochemistry & Molecular Biology	n.a.	n.a.		1
84952837567		Nutrition & Dietetics	Cardiovascular System & Hematology	Biochemistry & Molecular Biology	n.a.	n.a.		1
77953757964		Networking & Telecommunications	Strategic, Defence & Security Studies	Software Engineering	n.a.	n.a.		1
85013844187		Applied Physics	n.a.	n.a.	n.a.	n.a.		1
85032218097		Psychiatry	Neurology & Neurosurgery	Biochemistry & Molecular Biology	n.a.	n.a.		1
49449092859		Biochemistry & Molecular Biology	Neurology & Neurosurgery	Entomology	Endocrinology & Metabolism	n.a.		1
33749508463		Biochemistry & Molecular Biology	n.a.	n.a.	n.a.	n.a.		1
84898684577		General Physics	n.a.	n.a.	n.a.	n.a.		1
85049349595		Endocrinology & Metabolism	Pharmacology & Pharmacy	Medicinal & Biomolecular Chemistry	Biochemistry & Molecular Biology	n.a.		1
84983490110		Ecology	Fluids & Plasmas	n.a.	n.a.	n.a.		1
45849084304		Oncology & Carcinogenesis	Obstetrics & Reproductive Medicine	Immunology	n.a.	n.a.		1
85054064546		Microbiology	Dentistry	Endocrinology & Metabolism	Immunology	n.a.		1
84920964214		Marine Biology & Hydrobiology	Microbiology	n.a.	n.a.	n.a.		1
84862240499		Materials	n.a.	n.a.	n.a.	n.a.		1
34723091		Paleontology	Geochemistry & Geophysics	Genetics & Heredity	n.a.	n.a.		1
84951076512		Biomedical Engineering	Biotechnology	Microbiology	n.a.	n.a.		1
84903286948		Obstetrics & Reproductive Medicine	Endocrinology & Metabolism	Pathology	n.a.	n.a.		1
84994056535		Neurology & Neurosurgery	Psychiatry	n.a.	n.a.	n.a.		1
84942871770		Genetics & Heredity	Dairy & Animal Science	Evolutionary Biology	n.a.	n.a.		1
84861992025		Developmental Biology	Neurology & Neurosurgery	Physiology	n.a.	n.a.		1
13844320397		Oncology & Carcinogenesis	Gastroenterology & Hepatology	Endocrinology & Metabolism	Biochemistry & Molecular Biology	Pathology		1
84901337510		Genetics & Heredity	Developmental Biology	Biochemistry & Molecular Biology	n.a.	n.a.		1
84986207519		Public Health	Oncology & Carcinogenesis	Experimental Psychology	Epidemiology	n.a.		1
84855419178		Microbiology	Evolutionary Biology	n.a.	n.a.	n.a.		4
84982702358		Ophthalmology & Optometry	Genetics & Heredity	n.a.	n.a.	n.a.		4
85053462477		Biomedical Engineering	Biomedical Engineering	n.a.	n.a.	n.a.		4
38187681		Meteorology & Atmospheric Sciences	Plant Biology & Botany	n.a.	n.a.	n.a.		4
84907478626		Pharmacology & Pharmacy	Oncology & Carcinogenesis	n.a.	n.a.	n.a.		4
31465734		Developmental Biology	n.a.	n.a.	n.a.	n.a.		4
84893459372		Applied Mathematics	n.a.	n.a.	n.a.	n.a.		4
77955453151		Bioinformatics	Applied Mathematics	Biophysics	n.a.	n.a.		4
84877078573		Food Science	n.a.	n.a.	n.a.	n.a.		4
55749092294		Oncology & Carcinogenesis	n.a.	n.a.	n.a.	n.a.		4
84865362554		Strategic, Defence & Security Studies	Mining & Metallurgy	n.a.	n.a.	n.a.		4
84866007540		Endocrinology & Metabolism	n.a.	n.a.	n.a.	n.a.		4
84901499105		Energy	n.a.	n.a.	n.a.	n.a.		4
84962920096		Toxicology	n.a.	n.a.	n.a.	n.a.		4
85050919578		Fluids & Plasmas	n.a.	n.a.	n.a.	n.a.		4
84885725611		Nanoscience & Nanotechnology	Materials	n.a.	n.a.	n.a.		4
84881364605		Genetics & Heredity	n.a.	n.a.	n.a.	n.a.		4
84883378655		Developmental Biology	Oncology & Carcinogenesis	n.a.	n.a.	n.a.		4
85057622827		Forestry	Environmental Sciences	Ecology	n.a.	n.a.		4
85035062056		Materials	n.a.	n.a.	n.a.	n.a.		4
85013420772		Oncology & Carcinogenesis	n.a.	n.a.	n.a.	n.a.		4
84555187480		Networking & Telecommunications	n.a.	n.a.	n.a.	n.a.		4
84994618746		Oncology & Carcinogenesis	n.a.	n.a.	n.a.	n.a.		4
84986208167		Entomology	n.a.	n.a.	n.a.	n.a.		4
84863959196		Developmental Biology	n.a.	n.a.	n.a.	n.a.		4
85003034508		Biotechnology	n.a.	n.a.	n.a.	n.a.		4
84880832025		Epidemiology	Veterinary Sciences	n.a.	n.a.	n.a.		4
65249100632		Agronomy & Agriculture	n.a.	n.a.	n.a.	n.a.		4
84908614643		Pharmacology & Pharmacy	n.a.	n.a.	n.a.	n.a.		4
78751470986		Chemical Engineering	Polymers	n.a.	n.a.	n.a.		4
69249212475		Biotechnology	Food Science	n.a.	n.a.	n.a.		4
84876058631		Dairy & Animal Science	Biotechnology	n.a.	n.a.	n.a.		4
34247637202		Cardiovascular System & Hematology	Biochemistry & Molecular Biology	n.a.	n.a.	n.a.		4
85018781441		Gastroenterology & Hepatology	Immunology	n.a.	n.a.	n.a.		4
54049095949		n.a.	n.a.	n.a.	n.a.	n.a.		4
33213952		Astronomy & Astrophysics	n.a.	n.a.	n.a.	n.a.		4
84964316638		Plant Biology & Botany	n.a.	n.a.	n.a.	n.a.		4
85040998638		Microbiology	Virology	n.a.	n.a.	n.a.		4
85036580989		Endocrinology & Metabolism	n.a.	n.a.	n.a.	n.a.		4
56549125883		Surgery	Human Factors	Artificial Intelligence & Image Processing	n.a.	n.a.		4
84946782086		Bioinformatics	Genetics & Heredity	n.a.	n.a.	n.a.		4
84946912433		Oncology & Carcinogenesis	Immunology	n.a.	n.a.	n.a.		4
63449120171		Astronomy & Astrophysics	n.a.	n.a.	n.a.	n.a.		4
79955972809		Building & Construction	Civil Engineering	n.a.	n.a.	n.a.		4
84926317619		Microbiology	n.a.	n.a.	n.a.	n.a.		4
84877941946		Developmental Biology	n.a.	n.a.	n.a.	n.a.		4
84879711134		Strategic, Defence & Security Studies	Networking & Telecommunications	n.a.	n.a.	n.a.		4
84859973877		Pharmacology & Pharmacy	n.a.	n.a.	n.a.	n.a.		4
85048883847		Logistics & Transportation	n.a.	n.a.	n.a.	n.a.		4
84880449457		Public Health	n.a.	n.a.	n.a.	n.a.		4
30856066		Biochemistry & Molecular Biology	n.a.	n.a.	n.a.	n.a.		4
84876127200		Biochemistry & Molecular Biology	n.a.	n.a.	n.a.	n.a.		4
85018847590		Chemical Physics	n.a.	n.a.	n.a.	n.a.		4
84863348834		Networking & Telecommunications	n.a.	n.a.	n.a.	n.a.		4
85049610836		Polymers	n.a.	n.a.	n.a.	n.a.		4
85028752421		Analytical Chemistry	n.a.	n.a.	n.a.	n.a.		4
37386670		Developmental Biology	n.a.	n.a.	n.a.	n.a.		4
84979297336		Biomedical Engineering	n.a.	n.a.	n.a.	n.a.		4
79960069984		Astronomy & Astrophysics	n.a.	n.a.	n.a.	n.a.		4
85031115604		Nuclear Medicine & Medical Imaging	n.a.	n.a.	n.a.	n.a.		4
85014090691		Artificial Intelligence & Image Processing	n.a.	n.a.	n.a.	n.a.		4
84991067912		Optics	n.a.	n.a.	n.a.	n.a.		4
85049844733		Immunology	n.a.	n.a.	n.a.	n.a.		4
63449122542		Oncology & Carcinogenesis	n.a.	n.a.	n.a.	n.a.		4
20344367084		Microbiology	n.a.	n.a.	n.a.	n.a.		4
85057600354		Developmental Biology	n.a.	n.a.	n.a.	n.a.		4
68149159248		Paleontology	n.a.	n.a.	n.a.	n.a.		4
84953308719		Experimental Psychology	Behavioral Science & Comparative Psychology	n.a.	n.a.	n.a.		4
77949531653		Evolutionary Biology	Ecology	n.a.	n.a.	n.a.		4
79955975954		Networking & Telecommunications	n.a.	n.a.	n.a.	n.a.		4
84868383830		Oncology & Carcinogenesis	Biochemistry & Molecular Biology	n.a.	n.a.	n.a.		4
84871159730		Biochemistry & Molecular Biology	Virology	n.a.	n.a.	n.a.		4
84906996748		Biotechnology	n.a.	n.a.	n.a.	n.a.		4
30056206		Developmental Biology	n.a.	n.a.	n.a.	n.a.		4
84901022845		Microbiology	n.a.	n.a.	n.a.	n.a.		4
80053944104		Neurology & Neurosurgery	n.a.	n.a.	n.a.	n.a.		4
80053046263		Networking & Telecommunications	n.a.	n.a.	n.a.	n.a.		4
85009863318		Immunology	Allergy	n.a.	n.a.	n.a.		4
84952837567		Nutrition & Dietetics	n.a.	n.a.	n.a.	n.a.		4
77953757964		Networking & Telecommunications	n.a.	n.a.	n.a.	n.a.		4
85013844187		Fluids & Plasmas	n.a.	n.a.	n.a.	n.a.		4
85032218097		Neurology & Neurosurgery	n.a.	n.a.	n.a.	n.a.		4
49449092859		Entomology	n.a.	n.a.	n.a.	n.a.		4
33749508463		Bioinformatics	n.a.	n.a.	n.a.	n.a.		4
84898684577		Applied Physics	General Physics	n.a.	n.a.	n.a.		4
85049349595		Endocrinology & Metabolism	n.a.	n.a.	n.a.	n.a.		4
84983490110		Oceanography	n.a.	n.a.	n.a.	n.a.		4
45849084304		Oncology & Carcinogenesis	n.a.	n.a.	n.a.	n.a.		4
85054064546		Dentistry	n.a.	n.a.	n.a.	n.a.		4
84920964214		Microbiology	n.a.	n.a.	n.a.	n.a.		4
84862240499		Energy	n.a.	n.a.	n.a.	n.a.		4
34723091		Paleontology	n.a.	n.a.	n.a.	n.a.		4
84951076512		Biomedical Engineering	n.a.	n.a.	n.a.	n.a.		4
84903286948		Obstetrics & Reproductive Medicine	n.a.	n.a.	n.a.	n.a.		4
84994056535		Neurology & Neurosurgery	n.a.	n.a.	n.a.	n.a.		4
84942871770		Bioinformatics	n.a.	n.a.	n.a.	n.a.		4
84861992025		Developmental Biology	n.a.	n.a.	n.a.	n.a.		4
13844320397		Oncology & Carcinogenesis	n.a.	n.a.	n.a.	n.a.		4
84901337510		Developmental Biology	Biophysics	n.a.	n.a.	n.a.		4
84986207519		Oncology & Carcinogenesis	Epidemiology	n.a.	n.a.	n.a.		4
84855419178		Microbiology	Developmental Biology	n.a.	n.a.	n.a.		6
84982702358		Ophthalmology & Optometry	Genetics & Heredity	Developmental Biology	n.a.	n.a.		6
85053462477		Otorhinolaryngology	Anatomy & Morphology	Biomedical Engineering	Applied Physics	n.a.		6
38187681		Ecology	Environmental Sciences	Meteorology & Atmospheric Sciences	n.a.	n.a.		6
84907478626		Oncology & Carcinogenesis	Pharmacology & Pharmacy	Organic Chemistry	Medicinal & Biomolecular Chemistry	n.a.		6
31465734		Marine Biology & Hydrobiology	Genetics & Heredity	Developmental Biology	n.a.	n.a.		6
84893459372		Applied Mathematics	General Mathematics	Numerical & Computational Mathematics	Mathematical Physics	n.a.		6
77955453151		Biochemistry & Molecular Biology	Biophysics	Bioinformatics	Developmental Biology	n.a.		6
84877078573		Food Science	Biotechnology	Plant Biology & Botany	Nutrition & Dietetics	Medicinal & Biomolecular Chemistry		6
55749092294		Oncology & Carcinogenesis	Biochemistry & Molecular Biology	Pharmacology & Pharmacy	Gastroenterology & Hepatology	n.a.		6
84865362554		Energy	Applied Physics	Chemical Engineering	Mining & Metallurgy	n.a.		6
84866007540		Endocrinology & Metabolism	Pathology	Genetics & Heredity	Biochemistry & Molecular Biology	n.a.		6
84901499105		Organic Chemistry	Materials	General Chemistry	Analytical Chemistry	n.a.		6
84962920096		Marine Biology & Hydrobiology	Toxicology	Ecology	Toxicology	Evolutionary Biology		6
85050919578		Optoelectronics & Photonics	Optics	Applied Physics	General Physics	n.a.		6
84885725611		Energy	Materials	General Chemistry	Applied Physics	n.a.		6
84881364605		Genetics & Heredity	Microbiology	Evolutionary Biology	n.a.	n.a.		6
84883378655		Genetics & Heredity	Microbiology	Developmental Biology	Biochemistry & Molecular Biology	n.a.		6
85057622827		Energy	Forestry	Agronomy & Agriculture	n.a.	n.a.		6
85035062056		Civil Engineering	Environmental Engineering	Materials	Nanoscience & Nanotechnology	n.a.		6
85013420772		Oncology & Carcinogenesis	Pharmacology & Pharmacy	n.a.	n.a.	n.a.		6
84555187480		Networking & Telecommunications	Computer Hardware & Architecture	n.a.	n.a.	n.a.		6
84994618746		Oncology & Carcinogenesis	Pharmacology & Pharmacy	n.a.	n.a.	n.a.		6
84986208167		Agronomy & Agriculture	Dairy & Animal Science	Biotechnology	Plant Biology & Botany	Ecology		6
84863959196		Developmental Biology	Biochemistry & Molecular Biology	Genetics & Heredity	Microbiology	n.a.		6
85003034508		General & Internal Medicine	General Clinical Medicine	Health Policy & Services	n.a.	n.a.		6
84880832025		Epidemiology	Health Policy & Services	Public Health	n.a.	n.a.		6
65249100632		Environmental Sciences	Geology	Environmental Sciences	n.a.	n.a.		6
84908614643		Biochemistry & Molecular Biology	Microbiology	Mycology & Parasitology	n.a.	n.a.		6
78751470986		Analytical Chemistry	General Chemistry	Inorganic & Nuclear Chemistry	n.a.	n.a.		6
69249212475		Plant Biology & Botany	Developmental Biology	Genetics & Heredity	Microbiology	n.a.		6
84876058631		Plant Biology & Botany	Dairy & Animal Science	Veterinary Sciences	n.a.	n.a.		6
34247637202		Endocrinology & Metabolism	Cardiovascular System & Hematology	n.a.	n.a.	n.a.		6
85018781441		Gastroenterology & Hepatology	Pathology	Pharmacology & Pharmacy	n.a.	n.a.		6
54049095949		Artificial Intelligence & Image Processing	n.a.	n.a.	n.a.	n.a.		6
33213952		Astronomy & Astrophysics	General Physics	n.a.	n.a.	n.a.		6
84964316638		Plant Biology & Botany	Evolutionary Biology	Developmental Biology	n.a.	n.a.		6
85040998638		Virology	Immunology	Epidemiology	Public Health	n.a.		6
85036580989		Endocrinology & Metabolism	Nutrition & Dietetics	n.a.	n.a.	n.a.		6
56549125883		Artificial Intelligence & Image Processing	Surgery	Biomedical Engineering	n.a.	n.a.		6
84946782086		Evolutionary Biology	Zoology	Developmental Biology	Genetics & Heredity	n.a.		6
84946912433		Oncology & Carcinogenesis	Obstetrics & Reproductive Medicine	n.a.	n.a.	n.a.		6
63449120171		Astronomy & Astrophysics	General Physics	Optics	n.a.	n.a.		6
79955972809		Materials	Civil Engineering	n.a.	n.a.	n.a.		6
84926317619		Microbiology	Biochemistry & Molecular Biology	n.a.	n.a.	n.a.		6
84877941946		Biochemistry & Molecular Biology	Microbiology	Medicinal & Biomolecular Chemistry	n.a.	n.a.		6
84879711134		Networking & Telecommunications	Artificial Intelligence & Image Processing	n.a.	n.a.	n.a.		6
84859973877		Oncology & Carcinogenesis	Medicinal & Biomolecular Chemistry	n.a.	n.a.	n.a.		6
85048883847		Logistics & Transportation	n.a.	n.a.	n.a.	n.a.		6
84880449457		Public Health	Health Policy & Services	Urology & Nephrology	n.a.	n.a.		6
30856066		Microbiology	Biotechnology	Biochemistry & Molecular Biology	n.a.	n.a.		6
84876127200		Orthopedics	Physiology	n.a.	n.a.	n.a.		6
85018847590		General Physics	Chemical Physics	Nanoscience & Nanotechnology	Materials	n.a.		6
84863348834		Networking & Telecommunications	Applied Physics	Optics	n.a.	n.a.		6
85049610836		Polymers	Energy	Applied Physics	Materials	n.a.		6
85028752421		Organic Chemistry	General Chemistry	Analytical Chemistry	n.a.	n.a.		6
37386670		Oncology & Carcinogenesis	Developmental Biology	Biochemistry & Molecular Biology	n.a.	n.a.		6
84979297336		Nanoscience & Nanotechnology	Urology & Nephrology	n.a.	n.a.	n.a.		6
79960069984		Astronomy & Astrophysics	General Physics	n.a.	n.a.	n.a.		6
85031115604		Nuclear Medicine & Medical Imaging	Biomedical Engineering	Artificial Intelligence & Image Processing	n.a.	n.a.		6
85014090691		Artificial Intelligence & Image Processing	n.a.	n.a.	n.a.	n.a.		6
84991067912		Food Science	Dairy & Animal Science	Applied Physics	n.a.	n.a.		6
85049844733		Marine Biology & Hydrobiology	Immunology	Developmental Biology	n.a.	n.a.		6
63449122542		Oncology & Carcinogenesis	Immunology	n.a.	n.a.	n.a.		6
20344367084		Biochemistry & Molecular Biology	Microbiology	n.a.	n.a.	n.a.		6
85057600354		Developmental Biology	Biochemistry & Molecular Biology	Genetics & Heredity	Microbiology	n.a.		6
68149159248		Ecology	Paleontology	Environmental Sciences	n.a.	n.a.		6
84953308719		Behavioral Science & Comparative Psychology	Psychiatry	Experimental Psychology	Social Psychology	n.a.		6
77949531653		Nutrition & Dietetics	Microbiology	n.a.	n.a.	n.a.		6
79955975954		Networking & Telecommunications	Artificial Intelligence & Image Processing	n.a.	n.a.	n.a.		6
84868383830		Oncology & Carcinogenesis	Endocrinology & Metabolism	n.a.	n.a.	n.a.		6
84871159730		Virology	Immunology	n.a.	n.a.	n.a.		6
84906996748		Polymers	Organic Chemistry	Microbiology	Biotechnology	n.a.		6
30056206		Biochemistry & Molecular Biology	Genetics & Heredity	n.a.	n.a.	n.a.		6
84901022845		Genetics & Heredity	Obstetrics & Reproductive Medicine	Microbiology	n.a.	n.a.		6
80053944104		Immunology	Developmental Biology	Neurology & Neurosurgery	n.a.	n.a.		6
80053046263		Networking & Telecommunications	Artificial Intelligence & Image Processing	n.a.	n.a.	n.a.		6
85009863318		Respiratory System	Pediatrics	Pathology	n.a.	n.a.		6
84952837567		Pharmacology & Pharmacy	Microbiology	n.a.	n.a.	n.a.		6
77953757964		Networking & Telecommunications	Artificial Intelligence & Image Processing	n.a.	n.a.	n.a.		6
85013844187		Mechanical Engineering & Transports	Applied Physics	n.a.	n.a.	n.a.		6
85032218097		Neurology & Neurosurgery	Orthopedics	Biochemistry & Molecular Biology	n.a.	n.a.		6
49449092859		Pharmacology & Pharmacy	Endocrinology & Metabolism	Physiology	n.a.	n.a.		6
33749508463		Genetics & Heredity	Biochemistry & Molecular Biology	Evolutionary Biology	n.a.	n.a.		6
84898684577		Applied Physics	Fluids & Plasmas	n.a.	n.a.	n.a.		6
85049349595		Endocrinology & Metabolism	Pharmacology & Pharmacy	n.a.	n.a.	n.a.		6
84983490110		Ecology	Environmental Sciences	n.a.	n.a.	n.a.		6
45849084304		Oncology & Carcinogenesis	Microbiology	n.a.	n.a.	n.a.		6
85054064546		Endocrinology & Metabolism	n.a.	n.a.	n.a.	n.a.		6
84920964214		Geochemistry & Geophysics	Oceanography	Marine Biology & Hydrobiology	n.a.	n.a.		6
84862240499		Analytical Chemistry	Inorganic & Nuclear Chemistry	Physical Chemistry	Materials	n.a.		6
34723091		Geochemistry & Geophysics	Genetics & Heredity	n.a.	n.a.	n.a.		6
84951076512		Biotechnology	Biochemistry & Molecular Biology	Nanoscience & Nanotechnology	n.a.	n.a.		6
84903286948		Obstetrics & Reproductive Medicine	Oncology & Carcinogenesis	n.a.	n.a.	n.a.		6
84994056535		Neurology & Neurosurgery	Psychoanalysis	Social Psychology	Gerontology	Psychiatry		6
84942871770		Dairy & Animal Science	Veterinary Sciences	Genetics & Heredity	n.a.	n.a.		6
84861992025		Neurology & Neurosurgery	Veterinary Sciences	n.a.	n.a.	n.a.		6
13844320397		Oncology & Carcinogenesis	Endocrinology & Metabolism	n.a.	n.a.	n.a.		6
84901337510		Oncology & Carcinogenesis	n.a.	n.a.	n.a.	n.a.		6
84986207519		Oncology & Carcinogenesis	Public Health	n.a.	n.a.	n.a.		6
84855419178		Microbiology	n.a.	n.a.	n.a.	n.a.		7
84982702358		Genetics & Heredity	n.a.	n.a.	n.a.	n.a.		7
85053462477		Nuclear Medicine & Medical Imaging	Biomedical Engineering	n.a.	n.a.	n.a.		7
38187681		Environmental Sciences	n.a.	n.a.	n.a.	n.a.		7
84907478626		Oncology & Carcinogenesis	n.a.	n.a.	n.a.	n.a.		7
31465734		Developmental Biology	Genetics & Heredity	n.a.	n.a.	n.a.		7
84893459372		General Physics	n.a.	n.a.	n.a.	n.a.		7
77955453151		Evolutionary Biology	n.a.	n.a.	n.a.	n.a.		7
84877078573		Food Science	n.a.	n.a.	n.a.	n.a.		7
55749092294		Oncology & Carcinogenesis	n.a.	n.a.	n.a.	n.a.		7
84865362554		Energy	n.a.	n.a.	n.a.	n.a.		7
84866007540		Biochemistry & Molecular Biology	n.a.	n.a.	n.a.	n.a.		7
84901499105		Energy	n.a.	n.a.	n.a.	n.a.		7
84962920096		Evolutionary Biology	n.a.	n.a.	n.a.	n.a.		7
85050919578		General Physics	n.a.	n.a.	n.a.	n.a.		7
84885725611		Energy	n.a.	n.a.	n.a.	n.a.		7
84881364605		Genetics & Heredity	n.a.	n.a.	n.a.	n.a.		7
84883378655		Genetics & Heredity	n.a.	n.a.	n.a.	n.a.		7
85057622827		Energy	n.a.	n.a.	n.a.	n.a.		7
85035062056		Materials	n.a.	n.a.	n.a.	n.a.		7
85013420772		Oncology & Carcinogenesis	n.a.	n.a.	n.a.	n.a.		7
84555187480		Networking & Telecommunications	n.a.	n.a.	n.a.	n.a.		7
84994618746		Oncology & Carcinogenesis	n.a.	n.a.	n.a.	n.a.		7
84986208167		Evolutionary Biology	Ecology	n.a.	n.a.	n.a.		7
84863959196		Developmental Biology	n.a.	n.a.	n.a.	n.a.		7
85003034508		Biomedical Engineering	n.a.	n.a.	n.a.	n.a.		7
84880832025		Epidemiology	n.a.	n.a.	n.a.	n.a.		7
65249100632		Agronomy & Agriculture	n.a.	n.a.	n.a.	n.a.		7
84908614643		Mycology & Parasitology	n.a.	n.a.	n.a.	n.a.		7
78751470986		Materials	n.a.	n.a.	n.a.	n.a.		7
69249212475		Genetics & Heredity	n.a.	n.a.	n.a.	n.a.		7
84876058631		Veterinary Sciences	Dairy & Animal Science	n.a.	n.a.	n.a.		7
34247637202		Genetics & Heredity	n.a.	n.a.	n.a.	n.a.		7
85018781441		Genetics & Heredity	n.a.	n.a.	n.a.	n.a.		7
54049095949		Artificial Intelligence & Image Processing	n.a.	n.a.	n.a.	n.a.		7
33213952		Astronomy & Astrophysics	n.a.	n.a.	n.a.	n.a.		7
84964316638		Genetics & Heredity	n.a.	n.a.	n.a.	n.a.		7
85040998638		Virology	n.a.	n.a.	n.a.	n.a.		7
85036580989		Nutrition & Dietetics	n.a.	n.a.	n.a.	n.a.		7
56549125883		Biomedical Engineering	n.a.	n.a.	n.a.	n.a.		7
84946782086		Genetics & Heredity	n.a.	n.a.	n.a.	n.a.		7
84946912433		Oncology & Carcinogenesis	n.a.	n.a.	n.a.	n.a.		7
63449120171		Optics	n.a.	n.a.	n.a.	n.a.		7
79955972809		Civil Engineering	n.a.	n.a.	n.a.	n.a.		7
84926317619		Genetics & Heredity	n.a.	n.a.	n.a.	n.a.		7
84877941946		Genetics & Heredity	n.a.	n.a.	n.a.	n.a.		7
84879711134		Strategic, Defence & Security Studies	n.a.	n.a.	n.a.	n.a.		7
84859973877		Oncology & Carcinogenesis	n.a.	n.a.	n.a.	n.a.		7
85048883847		Strategic, Defence & Security Studies	n.a.	n.a.	n.a.	n.a.		7
84880449457		Public Health	n.a.	n.a.	n.a.	n.a.		7
30856066		Environmental Sciences	n.a.	n.a.	n.a.	n.a.		7
84876127200		Developmental Biology	n.a.	n.a.	n.a.	n.a.		7
85018847590		Materials	n.a.	n.a.	n.a.	n.a.		7
84863348834		Networking & Telecommunications	n.a.	n.a.	n.a.	n.a.		7
85049610836		Materials	n.a.	n.a.	n.a.	n.a.		7
85028752421		Chemical Engineering	n.a.	n.a.	n.a.	n.a.		7
37386670		Genetics & Heredity	n.a.	n.a.	n.a.	n.a.		7
84979297336		Biomedical Engineering	n.a.	n.a.	n.a.	n.a.		7
79960069984		Astronomy & Astrophysics	n.a.	n.a.	n.a.	n.a.		7
85031115604		Nuclear Medicine & Medical Imaging	n.a.	n.a.	n.a.	n.a.		7
85014090691		Artificial Intelligence & Image Processing	n.a.	n.a.	n.a.	n.a.		7
84991067912		Optics	n.a.	n.a.	n.a.	n.a.		7
85049844733		Genetics & Heredity	Microbiology	n.a.	n.a.	n.a.		7
63449122542		Oncology & Carcinogenesis	n.a.	n.a.	n.a.	n.a.		7
20344367084		Microbiology	n.a.	n.a.	n.a.	n.a.		7
85057600354		Biomedical Engineering	n.a.	n.a.	n.a.	n.a.		7
68149159248		Paleontology	n.a.	n.a.	n.a.	n.a.		7
84953308719		Social Psychology	n.a.	n.a.	n.a.	n.a.		7
77949531653		Nutrition & Dietetics	n.a.	n.a.	n.a.	n.a.		7
79955975954		Networking & Telecommunications	n.a.	n.a.	n.a.	n.a.		7
84868383830		Oncology & Carcinogenesis	n.a.	n.a.	n.a.	n.a.		7
84871159730		Virology	n.a.	n.a.	n.a.	n.a.		7
84906996748		Biotechnology	n.a.	n.a.	n.a.	n.a.		7
30056206		Genetics & Heredity	n.a.	n.a.	n.a.	n.a.		7
84901022845		Developmental Biology	n.a.	n.a.	n.a.	n.a.		7
80053944104		Neurology & Neurosurgery	n.a.	n.a.	n.a.	n.a.		7
80053046263		Networking & Telecommunications	n.a.	n.a.	n.a.	n.a.		7
85009863318		Respiratory System	n.a.	n.a.	n.a.	n.a.		7
84952837567		Nutrition & Dietetics	n.a.	n.a.	n.a.	n.a.		7
77953757964		?	n.a.	n.a.	n.a.	n.a.		7
85013844187		Applied Physics	n.a.	n.a.	n.a.	n.a.		7
85032218097		Genetics & Heredity	n.a.	n.a.	n.a.	n.a.		7
49449092859		Physiology	n.a.	n.a.	n.a.	n.a.		7
33749508463		Bioinformatics	n.a.	n.a.	n.a.	n.a.		7
84898684577		General Physics	n.a.	n.a.	n.a.	n.a.		7
85049349595		Endocrinology & Metabolism	n.a.	n.a.	n.a.	n.a.		7
84983490110		Geological & Geomatics Engineering	n.a.	n.a.	n.a.	n.a.		7
45849084304		Oncology & Carcinogenesis	n.a.	n.a.	n.a.	n.a.		7
85054064546		Nutrition & Dietetics	n.a.	n.a.	n.a.	n.a.		7
84920964214		Marine Biology & Hydrobiology	n.a.	n.a.	n.a.	n.a.		7
84862240499		General Physics	n.a.	n.a.	n.a.	n.a.		7
34723091		Bioinformatics	Paleontology	n.a.	n.a.	n.a.		7
84951076512		Microbiology	n.a.	n.a.	n.a.	n.a.		7
84903286948		Genetics & Heredity	n.a.	n.a.	n.a.	n.a.		7
84994056535		Neurology & Neurosurgery	n.a.	n.a.	n.a.	n.a.		7
84942871770		Genetics & Heredity	n.a.	n.a.	n.a.	n.a.		7
84861992025		Genetics & Heredity	Developmental Biology	n.a.	n.a.	n.a.		7
13844320397		Oncology & Carcinogenesis	n.a.	n.a.	n.a.	n.a.		7
84901337510		Oncology & Carcinogenesis	n.a.	n.a.	n.a.	n.a.		7
84986207519		Oncology & Carcinogenesis	n.a.	n.a.	n.a.	n.a.		7
84855419178		Microbiology	Biochemistry & Molecular Biology	n.a.	n.a.	n.a.		9
84982702358		Ophthalmology & Optometry	n.a.	n.a.	n.a.	n.a.		9
85053462477		Nuclear Medicine & Medical Imaging	Biomedical Engineering	n.a.	n.a.	n.a.		9
38187681		Ecology	n.a.	n.a.	n.a.	n.a.		9
84907478626		n.a.	n.a.	n.a.	n.a.	n.a.		9
31465734		Developmental Biology	n.a.	n.a.	n.a.	n.a.		9
84893459372		General Physics	n.a.	n.a.	n.a.	n.a.		9
77955453151		Biophysics	n.a.	n.a.	n.a.	n.a.		9
84877078573		Food Science	n.a.	n.a.	n.a.	n.a.		9
55749092294		Gastroenterology & Hepatology	Oncology & Carcinogenesis	n.a.	n.a.	n.a.		9
84865362554		Materials	n.a.	n.a.	n.a.	n.a.		9
84866007540		Biochemistry & Molecular Biology	n.a.	n.a.	n.a.	n.a.		9
84901499105		Materials	n.a.	n.a.	n.a.	n.a.		9
84962920096		Endocrinology & Metabolism	n.a.	n.a.	n.a.	n.a.		9
85050919578		Applied Physics	n.a.	n.a.	n.a.	n.a.		9
84885725611		General Chemistry	Nanoscience & Nanotechnology	n.a.	n.a.	n.a.		9
84881364605		Genetics & Heredity	n.a.	n.a.	n.a.	n.a.		9
84883378655		Genetics & Heredity	n.a.	n.a.	n.a.	n.a.		9
85057622827		Energy	n.a.	n.a.	n.a.	n.a.		9
85035062056		General Physics	n.a.	n.a.	n.a.	n.a.		9
85013420772		Oncology & Carcinogenesis	n.a.	n.a.	n.a.	n.a.		9
84555187480		Networking & Telecommunications	n.a.	n.a.	n.a.	n.a.		9
84994618746		Oncology & Carcinogenesis	n.a.	n.a.	n.a.	n.a.		9
84986208167		Agronomy & Agriculture	n.a.	n.a.	n.a.	n.a.		9
84863959196		Developmental Biology	n.a.	n.a.	n.a.	n.a.		9
85003034508		Biotechnology	n.a.	n.a.	n.a.	n.a.		9
84880832025		Veterinary Sciences	n.a.	n.a.	n.a.	n.a.		9
65249100632		Geology	n.a.	n.a.	n.a.	n.a.		9
84908614643		Biochemistry & Molecular Biology	n.a.	n.a.	n.a.	n.a.		9
78751470986		Biotechnology	n.a.	n.a.	n.a.	n.a.		9
69249212475		Plant Biology & Botany	n.a.	n.a.	n.a.	n.a.		9
84876058631		Microbiology	Dairy & Animal Science	n.a.	n.a.	n.a.		9
34247637202		Endocrinology & Metabolism	n.a.	n.a.	n.a.	n.a.		9
85018781441		Gastroenterology & Hepatology	n.a.	n.a.	n.a.	n.a.		9
54049095949		Artificial Intelligence & Image Processing	n.a.	n.a.	n.a.	n.a.		9
33213952		Astronomy & Astrophysics	n.a.	n.a.	n.a.	n.a.		9
84964316638		Plant Biology & Botany	n.a.	n.a.	n.a.	n.a.		9
85040998638		Virology	n.a.	n.a.	n.a.	n.a.		9
85036580989		General & Internal Medicine	n.a.	n.a.	n.a.	n.a.		9
56549125883		Surgery	n.a.	n.a.	n.a.	n.a.		9
84946782086		Genetics & Heredity	n.a.	n.a.	n.a.	n.a.		9
84946912433		Oncology & Carcinogenesis	n.a.	n.a.	n.a.	n.a.		9
63449120171		Astronomy & Astrophysics	n.a.	n.a.	n.a.	n.a.		9
79955972809		Building & Construction	n.a.	n.a.	n.a.	n.a.		9
84926317619		Microbiology	n.a.	n.a.	n.a.	n.a.		9
84877941946		Biochemistry & Molecular Biology	n.a.	n.a.	n.a.	n.a.		9
84879711134		Software Engineering	n.a.	n.a.	n.a.	n.a.		9
84859973877		Pharmacology & Pharmacy	n.a.	n.a.	n.a.	n.a.		9
85048883847		Urban & Regional Planning	n.a.	n.a.	n.a.	n.a.		9
84880449457		Emergency & Critical Care Medicine	n.a.	n.a.	n.a.	n.a.		9
30856066		Microbiology	n.a.	n.a.	n.a.	n.a.		9
84876127200		Endocrinology & Metabolism	n.a.	n.a.	n.a.	n.a.		9
85018847590		Biophysics	n.a.	n.a.	n.a.	n.a.		9
84863348834		Networking & Telecommunications	n.a.	n.a.	n.a.	n.a.		9
85049610836		Energy	n.a.	n.a.	n.a.	n.a.		9
85028752421		Organic Chemistry	n.a.	n.a.	n.a.	n.a.		9
37386670		Developmental Biology	n.a.	n.a.	n.a.	n.a.		9
84979297336		Nanoscience & Nanotechnology	n.a.	n.a.	n.a.	n.a.		9
79960069984		Meteorology & Atmospheric Sciences	Astronomy & Astrophysics	n.a.	n.a.	n.a.		9
85031115604		Nuclear Medicine & Medical Imaging	n.a.	n.a.	n.a.	n.a.		9
85014090691		Artificial Intelligence & Image Processing	n.a.	n.a.	n.a.	n.a.		9
84991067912		General Physics	n.a.	n.a.	n.a.	n.a.		9
85049844733		Immunology	n.a.	n.a.	n.a.	n.a.		9
63449122542		Oncology & Carcinogenesis	n.a.	n.a.	n.a.	n.a.		9
20344367084		Biochemistry & Molecular Biology	n.a.	n.a.	n.a.	n.a.		9
85057600354		Biochemistry & Molecular Biology	n.a.	n.a.	n.a.	n.a.		9
68149159248		Paleontology	n.a.	n.a.	n.a.	n.a.		9
84953308719		Behavioral Science & Comparative Psychology	n.a.	n.a.	n.a.	n.a.		9
77949531653		Physiology	n.a.	n.a.	n.a.	n.a.		9
79955975954		Networking & Telecommunications	n.a.	n.a.	n.a.	n.a.		9
84868383830		Oncology & Carcinogenesis	n.a.	n.a.	n.a.	n.a.		9
84871159730		Virology	n.a.	n.a.	n.a.	n.a.		9
84906996748		Microbiology	n.a.	n.a.	n.a.	n.a.		9
30056206		Biochemistry & Molecular Biology	n.a.	n.a.	n.a.	n.a.		9
84901022845		Microbiology	n.a.	n.a.	n.a.	n.a.		9
80053944104		Biochemistry & Molecular Biology	n.a.	n.a.	n.a.	n.a.		9
80053046263		Networking & Telecommunications	n.a.	n.a.	n.a.	n.a.		9
85009863318		Respiratory System	n.a.	n.a.	n.a.	n.a.		9
84952837567		Food Science	n.a.	n.a.	n.a.	n.a.		9
77953757964		Networking & Telecommunications	n.a.	n.a.	n.a.	n.a.		9
85013844187		General Physics	n.a.	n.a.	n.a.	n.a.		9
85032218097		Neurology & Neurosurgery	Genetics & Heredity	n.a.	n.a.	n.a.		9
49449092859		Endocrinology & Metabolism	n.a.	n.a.	n.a.	n.a.		9
33749508463		Biochemistry & Molecular Biology	n.a.	n.a.	n.a.	n.a.		9
84898684577		General Physics	n.a.	n.a.	n.a.	n.a.		9
85049349595		Physiology	n.a.	n.a.	n.a.	n.a.		9
84983490110		Geology	n.a.	n.a.	n.a.	n.a.		9
45849084304		Oncology & Carcinogenesis	n.a.	n.a.	n.a.	n.a.		9
85054064546		Microbiology	n.a.	n.a.	n.a.	n.a.		9
84920964214		Marine Biology & Hydrobiology	n.a.	n.a.	n.a.	n.a.		9
84862240499		Energy	n.a.	n.a.	n.a.	n.a.		9
34723091		Geochemistry & Geophysics	n.a.	n.a.	n.a.	n.a.		9
84951076512		Biotechnology	n.a.	n.a.	n.a.	n.a.		9
84903286948		Obstetrics & Reproductive Medicine	n.a.	n.a.	n.a.	n.a.		9
84994056535		General & Internal Medicine	n.a.	n.a.	n.a.	n.a.		9
84942871770		Genetics & Heredity	n.a.	n.a.	n.a.	n.a.		9
84861992025		Biochemistry & Molecular Biology	n.a.	n.a.	n.a.	n.a.		9
13844320397		Oncology & Carcinogenesis	n.a.	n.a.	n.a.	n.a.		9
84901337510		Genetics & Heredity	n.a.	n.a.	n.a.	n.a.		9
84986207519		Public Health	n.a.	n.a.	n.a.	n.a.		9
84855419178		Microbiology	Biochemistry & Molecular Biology	Developmental Biology	Biotechnology	Bioinformatics		5
84982702358		Genetics & Heredity	Ophthalmology & Optometry	Pathology	Developmental Biology	Biochemistry & Molecular Biology		5
85053462477		Nuclear Medicine & Medical Imaging	Biomedical Engineering	Optics	Biophysics	General Physics		5
38187681		Atmospheric Sciences	Ecology	Plant Biology & Botany	Agronomy & Agriculture	Biotechnology		5
84907478626		Oncology & Carcinogenesis	Nanoscience & Nanotechnology	Organic Chemistry	Pharmacology & Pharmacy	Medicinal & Biomolecular Chemistry		5
31465734		Genetics & Heredity	Biochemistry & Molecular Biology	n.a.	Biophysics	Bioinformatics		5
84893459372		Materials Science	General Physics	n.a.	n.a.	n.a.		5
77955453151		Bioinformatics	n.a.	n.a.	n.a.	n.a.		5
84877078573		Food Science	n.a.	n.a.	n.a.	n.a.		5
55749092294		Oncology & Carcinogenesis	Gastroenterology & Hepatology	n.a.	n.a.	n.a.		5
84865362554		Energy	Materials	n.a.	n.a.	n.a.		5
84866007540		Genetics & Heredity	Endocrinology & Metabolism	n.a.	n.a.	n.a.		5
84901499105		General Chemistry	Materials	n.a.	n.a.	n.a.		5
84962920096		Endocrinology & Metabolism	Marine Biology & Hydrobiology	n.a.	n.a.	n.a.		5
85050919578		General Physics	Applied Physics	n.a.	n.a.	n.a.		5
84885725611		Nanoscience & Nanotechnology	Materials	n.a.	n.a.	n.a.		5
84881364605		Evolutionary Biology	Genetics & Heredity	n.a.	n.a.	n.a.		5
84883378655		Genetics & Heredity	Developmental Biology	n.a.	n.a.	n.a.		5
85057622827		Environmental Sciences	Forestry	Biotechnology…	n.a.	n.a.		5
85035062056		Materials	Applied Physics	Building & Construction	n.a.	n.a.		5
85013420772		Oncology & Carcinogenesis	Pathology	n.a.	n.a.	n.a.		5
84555187480		Networking & Telecommunications	n.a.	n.a.	n.a.	n.a.		5
84994618746		Oncology & Carcinogenesis	Epidemiology	n.a.	n.a.	n.a.		5
84986208167		Entomology	Ecology	Toxicology	n.a.	n.a.		5
84863959196		Biophysics	Developmental Biology	n.a.	n.a.	n.a.		5
85003034508		Biomedical Engineering	n.a.	n.a.	n.a.	n.a.		5
84880832025		Epidemiology	Veterinary Sciences	Evolutionary Biology	n.a.	n.a.		5
65249100632		Geology	Environmental Sciences	n.a.	n.a.	n.a.		5
84908614643		Microbiology	Biochemistry & Molecular Biology	Immunology	n.a.	n.a.		5
78751470986		Materials	General Chemistry	n.a.	n.a.	n.a.		5
69249212475		Medicinal & Biomolecular Chemistry	Plant Biology & Botany	Food Science	n.a.	n.a.		5
84876058631		Dairy & Animal Science	Veterinary Sciences	n.a.	n.a.	n.a.		5
34247637202		Cardiovascular System & Hematology	Endocrinology & Metabolism	n.a.	n.a.	n.a.		5
85018781441		Gastroenterology & Hepatology	Arthritis & Rheumatology	n.a.	n.a.	n.a.		5
54049095949		Artificial Intelligence & Image Processing	n.a.	n.a.	n.a.	n.a.		5
33213952		Geochemistry & Geophysics	Astronomy & Astrophysics	n.a.	n.a.	n.a.		5
84964316638		Plant Biology & Botany	Developmental Biology	n.a.	n.a.	n.a.		5
85040998638		Immunology	Virology	Microbiology	n.a.	n.a.		5
85036580989		Endocrinology & Metabolism	Sport Sciences	n.a.	n.a.	n.a.		5
56549125883		Biomedical Engineering	Artificial Intelligence & Image Processing	Orthopedics	n.a.	n.a.		5
84946782086		Genetics & Heredity	Evolutionary Biology	n.a.	n.a.	n.a.		5
84946912433		Oncology & Carcinogenesis	n.a.	n.a.	n.a.	n.a.		5
63449120171		Astronomy & Astrophysics	Nuclear & Particle Physics	n.a.	n.a.	n.a.		5
79955972809		Materials	Building & Construction	n.a.	n.a.	n.a.		5
84926317619		Microbiology	n.a.	n.a.	n.a.	n.a.		5
84877941946		Developmental Biology	Oncology & Carcinogenesis	n.a.	n.a.	n.a.		5
84879711134		Software Engineering	Networking & Telecommunications	n.a.	n.a.	n.a.		5
84859973877		Neurology & Neurosurgery	Oncology & Carcinogenesis	n.a.	n.a.	n.a.		5
85048883847		Urban & Regional Planning	n.a.	n.a.	n.a.	n.a.		5
84880449457		Public Health	n.a.	n.a.	n.a.	n.a.		5
30856066		Biochemistry & Molecular Biology	Microbiology	n.a.	n.a.	n.a.		5
84876127200		Biomedical Engineering	Dentistry	n.a.	n.a.	n.a.		5
85018847590		Fluids & Plasmas	n.a.	n.a.	n.a.	n.a.		5
84863348834		Acoustics	Applied Physics	n.a.	n.a.	n.a.		5
85049610836		Materials	Applied Physics	n.a.	n.a.	n.a.		5
85028752421		Analytical Chemistry	Applied Physics	Nanoscience & Nanotechnology	n.a.	n.a.		5
37386670		Immunology	Biochemistry & Molecular Biology	n.a.	n.a.	n.a.		5
84979297336		Biomedical Engineering	n.a.	n.a.	n.a.	n.a.		5
79960069984		Meteorology & Atmospheric Sciences	Astronomy & Astrophysics	n.a.	n.a.	n.a.		5
85031115604		Biomedical Engineering	n.a.	n.a.	n.a.	n.a.		5
85014090691		Artificial Intelligence & Image Processing	Optics	n.a.	n.a.	n.a.		5
84991067912		Optics	Applied Physics	n.a.	n.a.	n.a.		5
85049844733		Immunology	Biochemistry & Molecular Biology	n.a.	n.a.	n.a.		5
63449122542		Oncology & Carcinogenesis	Nuclear Medicine & Medical Imaging	n.a.	n.a.	n.a.		5
20344367084		Biochemistry & Molecular Biology	n.a.	n.a.	n.a.	n.a.		5
85057600354		Genetics & Heredity	Biochemistry & Molecular Biology	n.a.	n.a.	n.a.		5
68149159248		Marine Biology & Hydrobiology	n.a.	n.a.	n.a.	n.a.		5
84953308719		Behavioral Science & Comparative Psychology	Experimental Psychology	Social Psychology	n.a.	n.a.		5
77949531653		Ecology	n.a.	n.a.	n.a.	n.a.		5
79955975954		Networking & Telecommunications	n.a.	n.a.	n.a.	n.a.		5
84868383830		Oncology & Carcinogenesis	Biochemistry & Molecular Biology	n.a.	n.a.	n.a.		5
84871159730		Developmental Biology	n.a.	n.a.	n.a.	n.a.		5
84906996748		Biotechnology	n.a.	n.a.	n.a.	n.a.		5
30056206		Biochemistry & Molecular Biology	Genetics & Heredity	n.a.	n.a.	n.a.		5
84901022845		Mycology & Parasitology	Microbiology	n.a.	n.a.	n.a.		5
80053944104		Neurology & Neurosurgery	n.a.	n.a.	n.a.	n.a.		5
80053046263		Networking & Telecommunications	n.a.	n.a.	n.a.	n.a.		5
85009863318		Respiratory System	n.a.	n.a.	n.a.	n.a.		5
84952837567		Nutrition & Dietetics	n.a.	n.a.	n.a.	n.a.		5
77953757964		Networking & Telecommunications	n.a.	n.a.	n.a.	n.a.		5
85013844187		General Physics	n.a.	n.a.	n.a.	n.a.		5
85032218097		Neurology & Neurosurgery	n.a.	n.a.	n.a.	n.a.		5
49449092859		Neurology & Neurosurgery	n.a.	n.a.	n.a.	n.a.		5
33749508463		Genetics & Heredity	n.a.	n.a.	n.a.	n.a.		5
84898684577		General Physics	Nanoscience & Nanotechnology	Condensed Matter Physics	n.a.	n.a.		5
85049349595		Endocrinology & Metabolism	n.a.	n.a.	n.a.	n.a.		5
84983490110		Oceanography	Marine Biology & Hydrobiology	n.a.	n.a.	n.a.		5
45849084304		Obstetrics & Reproductive Medicine	Oncology & Carcinogenesis	n.a.	n.a.	n.a.		5
85054064546		Endocrinology & Metabolism	Dentistry	n.a.	n.a.	n.a.		5
84920964214		Marine Biology & Hydrobiology	n.a.	n.a.	n.a.	n.a.		5
84862240499		Nuclear & Particle Physics	n.a.	n.a.	n.a.	n.a.		5
34723091		Geochemistry & Geophysics	Microbiology	n.a.	n.a.	n.a.		5
84951076512		Biotechnology	Biomedical Engineering	n.a.	n.a.	n.a.		5
84903286948		Obstetrics & Reproductive Medicine	Endocrinology & Metabolism	n.a.	n.a.	n.a.		5
84994056535		Neurology & Neurosurgery	Immunology	n.a.	n.a.	n.a.		5
84942871770		Dairy & Animal Science	Genetics & Heredity	n.a.	n.a.	n.a.		5
84861992025		Physiology	n.a.	n.a.	n.a.	n.a.		5
13844320397		Gastroenterology & Hepatology	Oncology & Carcinogenesis	n.a.	n.a.	n.a.		5
84901337510		Biochemistry & Molecular Biology	n.a.	n.a.	n.a.	n.a.		5
84986207519		Epidemiology	Oncology & Carcinogenesis	n.a.	n.a.	n.a.		5
These labels were assigned by Science-Metrix Inc. a children company of Elsevier BV
