# Supplementary material for: Article-level classification of scientific publications: A comparison of deep learning, direct citation and bibliographic coupling
Source: PLoS One. 2021 May 11;16(5):e0251493. doi: 10.1371/journal.pone.0251493 (PMC8112690; doi:10.1371/journal.pone.0251493)
Supplement: S2 Dataset — (XLSM) [file pone.0251493.s007.xlsm]

## Sheet: Attribution
	Classification of Scientific Journals by Eric Archambault, Science-Metrix Inc., Montreal, Quebec, Canada
	Sixth public release: 2016-03-31 (v1.06)
	Contributors:
	The translation of the three-level ontology is the work of the following contributors:
	Language	Contributor*	Organisation*
	English (Original)	Dr. Eric Archambault	Science-Metrix, Canada
	Arabic	Dr. Wagdy Sawahel	National Research Center, Egypt
	Bengali	Mr. Omar Sharif ; Mr. Mohammed Rashid	Science-Metrix, Canada
	Catalan	Dr. Ismael Rafols	SPRU, University of Sussex, UK
	Chinese	Ms. Chun Guo, MIS	Indiana University Bloomington, USA
	Czech	Ms. Jana Garay	Science-Metrix, Canada
	Dutch	Dr. Ronald Rousseau	Katholieke Hogeschool Brugge Oostende, Belgium
	Finnish	Mr. Yrjö Leino	CSC - IT Center for Science, Ltd., Finland
	French	Dr. Eric Archambault; Guillaume Roberge, M.Sc.	Science-Metrix, Canada
	German	Dr. Christian Gumpenberger; Mr. Ambros Wernisch	Vienna University Library - Bibliometrics Department, Austria
	Hebrew	Dr. Judit Bar-Ilan; Dr. Bluma C. Peritz	Bar-Ilan University; The Hebrew University of Jerusalem, Israel
	Hungarian	Ms. Ildiko Pelczer, M.Sc.	Science-Metrix, Canada
	Indonesian	Emeritus Prof. E. Ulrich Kratz	SOAS, University of London
	Irish	Dr. Bríd Nic Niocaill	Dawson College, Canada
	Italian	Dr. Giovanni Abramo; Dr. Ciriaco Andrea D'angelo	Università degli Studi di Roma Tor Vergata, Italy
	Japanese	Dr. Ayaka Saka; Dr. Masatsura Igami	NISTEP - National Institute of Science and Technology Policy, Japan
	Korean	Mr. Minho So	Korea Advanced Institute of Science and Technology
	Malay	Emeritus Prof. E. Ulrich Kratz	SOAS, University of London
	Persian	Mr. Rasoul Zavaraqi	Dept. Library and Information Science, Tabriz U.; Tehran U., Iran
	Portuguese	Dr. Jacqueline Leta	Instituto de Bioquímica Médica / UFRJ, Brasil
	Romanian	Ms. Ildiko Pelczer, M.Sc.	Science-Metrix, Canada
	Russian	Dr. Vladimir Pislyakov; Dr. Valentina Markusova	Higher School of Economics, Russia; Russian Academy of Sciences
	Serbian	Dr. Miloš Jovanović	Fraunhofer INT, Germany
	Spanish	Dr. Juan Gorraiz; Ms. Maria Benavent Perez	Vienna University Library - Bibliometrics Department, Austria
	Swedish	Dr. Ulf Sandström; Dr. Ulf Heyman	Kungliga Tekniska högskolan; Sveriges lantbruksuniversitet, Sweden
	Turkish	Dr. Metin Tunç	Marmara Üniversity, Turkey
	* The contribution of these individuals does not entail endorsement by their respective organisation
	Licence:
	This work is licenced under the Attribution 3.0 Unported (CC BY 3.0). You are free to: Share — copy and redistribute the material in any medium or format Adapt — remix, transform, and build upon the material for any purpose, even commercially. Should you use the classification in a language other than English, please also attribute the work to the contributor for the relevant translation. Science…
	For suggestions, adding a translation, adaptations, please email to: info@science-metrix.com

## Sheet: Pivot-Table_Classification
Domain_English	Field_English	SubField_English
Applied Sciences	Agriculture, Fisheries & Forestry	Agronomy & Agriculture
		Dairy & Animal Science
		Fisheries
		Food Science
		Forestry
		Horticulture
		Veterinary Sciences
	Built Environment & Design	Architecture
		Building & Construction
		Design Practice & Management
		Urban & Regional Planning
	Enabling & Strategic Technologies	Bioinformatics
		Biotechnology
		Energy
		Materials
		Nanoscience & Nanotechnology
		Optoelectronics & Photonics
		Strategic, Defence & Security Studies
	Engineering	Aerospace & Aeronautics
		Automobile Design & Engineering
		Biomedical Engineering
		Chemical Engineering
		Civil Engineering
		Electrical & Electronic Engineering
		Environmental Engineering
		Geological & Geomatics Engineering
		Industrial Engineering & Automation
		Mechanical Engineering & Transports
		Mining & Metallurgy
		Operations Research
	Information & Communication Technologies	Artificial Intelligence & Image Processing
		Computation Theory & Mathematics
		Computer Hardware & Architecture
		Distributed Computing
		Information Systems
		Medical Informatics
		Networking & Telecommunications
		Software Engineering
Arts & Humanities	Communication & Textual Studies	Communication & Media Studies
		Languages & Linguistics
		Literary Studies
	Historical Studies	Anthropology
		Archaeology
		Classics
		History
		History of Science, Technology & Medicine
		History of Social Sciences
	Philosophy & Theology	Applied Ethics
		Philosophy
		Religions & Theology
	Visual & Performing Arts	Art Practice, History & Theory
		Drama & Theater
		Folklore
		Music
Economic & Social Sciences	Economics & Business	Accounting
		Agricultural Economics & Policy
		Business & Management
		Development Studies
		Econometrics
		Economic Theory
		Economics
		Finance
		Industrial Relations
		Logistics & Transportation
		Marketing
		Sport, Leisure & Tourism
	Social Sciences	Criminology
		Cultural Studies
		Demography
		Education
		Family Studies
		Gender Studies
		Geography
		Information & Library Sciences
		International Relations
		Law
		Political Science & Public Administration
		Science Studies
		Social Sciences Methods
		Social Work
		Sociology
General	General Arts, Humanities & Social Sciences	General Arts, Humanities & Social Sciences
	General Science & Technology	General Science & Technology
Health Sciences	Biomedical Research	Anatomy & Morphology
		Biochemistry & Molecular Biology
		Biophysics
		Developmental Biology
		Genetics & Heredity
		Microbiology
		Microscopy
		Mycology & Parasitology
		Nutrition & Dietetics
		Physiology
		Toxicology
		Virology
	Clinical Medicine	Allergy
		Anesthesiology
		Arthritis & Rheumatology
		Cardiovascular System & Hematology
		Complementary & Alternative Medicine
		Dentistry
		Dermatology & Venereal Diseases
		Emergency & Critical Care Medicine
		Endocrinology & Metabolism
		Environmental & Occupational Health
		Gastroenterology & Hepatology
		General & Internal Medicine
		General Clinical Medicine
		Geriatrics
		Immunology
		Legal & Forensic Medicine
		Neurology & Neurosurgery
		Nuclear Medicine & Medical Imaging
		Obstetrics & Reproductive Medicine
		Oncology & Carcinogenesis
		Ophthalmology & Optometry
		Orthopedics
		Otorhinolaryngology
		Pathology
		Pediatrics
		Pharmacology & Pharmacy
		Psychiatry
		Respiratory System
		Sport Sciences
		Surgery
		Tropical Medicine
		Urology & Nephrology
	Psychology & Cognitive Sciences	Behavioral Science & Comparative Psychology
		Clinical Psychology
		Developmental & Child Psychology
		Experimental Psychology
		General Psychology & Cognitive Sciences
		Human Factors
		Psychoanalysis
		Social Psychology
	Public Health & Health Services	Epidemiology
		Gerontology
		Health Policy & Services
		Nursing
		Public Health
		Rehabilitation
		Speech-Language Pathology & Audiology
		Substance Abuse
Natural Sciences	Biology	Ecology
		Entomology
		Evolutionary Biology
		Marine Biology & Hydrobiology
		Ornithology
		Plant Biology & Botany
		Zoology
	Chemistry	Analytical Chemistry
		General Chemistry
		Inorganic & Nuclear Chemistry
		Medicinal & Biomolecular Chemistry
		Organic Chemistry
		Physical Chemistry
		Polymers
	Earth & Environmental Sciences	Environmental Sciences
		Geochemistry & Geophysics
		Geology
		Meteorology & Atmospheric Sciences
		Oceanography
		Paleontology
	Mathematics & Statistics	Applied Mathematics
		General Mathematics
		Numerical & Computational Mathematics
		Statistics & Probability
	Physics & Astronomy	Acoustics
		Applied Physics
		Astronomy & Astrophysics
		Chemical Physics
		Fluids & Plasmas
		General Physics
		Mathematical Physics
		Nuclear & Particle Physics
		Optics

## Sheet: Multilingual 3-Level-Class
1.00 SEQ	1.04 SEQ	SubField_English	Subfield_Arabic	SubField_Bengali	SubField_Catalan	SubField_Chinese	SubField_Czech	SubField_Dutch	SubField_Finnish	SubField_French	SubField_German	Subfield_Hebrew	SubField_Hungarian	SubField_Indonesian	SubField_Irish	SubField_Italian	SubField_Japanese	Subfield_Korean	Subfield_Malay	Subfield_Persian	SubField_Portuguese	SubField_Romanian	SubField_Russian	SubField_Serbian	SubField_Spanish	SubField_Swedish	SubField_Turkish	Field_English	Field_Arabic	Field_Bengali	Field_Catalan	Field_Chinese	Field_Czech	Field_Dutch	Field_Finnish	Field_French	Field_German	Field_Hebrew	Field_Hungarian	Field_Indonesian	Field_Irish	Field_Italian	Field_Japanese	Field_Korean	Field_Malay	Field_Persian	Field_Portuguese	Field_Romanian	Field_Russian
1	1	Agronomy & Agriculture	علم المحاصيل والزراعة	কৃষিবিদ্যা ও কৃষি	Agronomia i agricultura	农学与农业	Agronomie a zemědělství	Agronomie en Agricultuur	Maataloustiede	Agronomie et agriculture	Agrarwissenschaft und -wirtschaft	אגרונומיה וחקלאות	Agronómia és Mezőgazdaság	Agronomi & Pertanian	Agranamaíocht & Talmhaíocht	Agronomia e agricoltura	作物栽培学&農学	농학 & 농경학	Agronomi & Pertanian	زراعت و کشاورزی	Agronomia e Agricultura	Agronomie şi Agricultură	Сельскохозяйственные науки	Агрономија и пољопривреда	Agronomía y agricultura	Lantbruksvetenskap	Agronomi ve Tarım	Agriculture, Fisheries & Forestry	الزراعة ومصايد الأسماك والغابات	কৃষি, মৎস্য ও বন	Agricultura, Pesca i Forestal	农业、渔业与林业	Zemědělství, rybářství a lesnictví	Landbouwkunde, Visserij en Bosbouw	Maataloustiede, kalastus ja metsätiede	Agriculture, pêcheries et foresterie	Landwirtschaft, Fischerei und Forstwirtschaft	חקלאות, דיג ויערנות	Mezőgazdaság, Halászat & Erdészet	Pertanian, Kehutanan & Perikanan	Talmhaíocht, Iascaigh agus Foraoiseacht	Agricoltura, pesca e silvicoltura	農学,水産学&林学	농학, 수산학 & 임학	Pertanian, Kehutanan & Perikanan	کشاورزی، شیلات و جنگلداری	Ciências Agrárias, Pesqueira e Florestal	Agricultură, pescuit şi silvicultură	Сельскохозяйственные и лесохозяйственные науки и рыбный промысел
2	2	Dairy & Animal Science	منتجات الألبان وعلم الحيوان	দুগ্ধ ও পশু বিজ্ঞান	Ramaderia	乳品与动物科学	Živočišná výroba	Zuivel en veehouderij	Maitotalous- ja tuotantoeläintiede	Sciences animales et laitières	Nutztierwissenschaften	מדעי בעלי החיים	Tejipar és Állattudomány	Ilmu Susu & Hewan	Eolaíocht Déiríochta & Ainmhithe	Scienze animali e casearie	畜産学一般	낙농 & 축산학	Ilmu Tenusu & Haiwan	علوم لبنی و دامی	Laticinios e Zootecnia	Industria Laptelui şi Zootehnie	Животноводство и молоководство	Млекара и наука о жиботињама	Ganadería	Husdjursvetenskap	Süt ve Hayvan Bilimi	Agriculture, Fisheries & Forestry	الزراعة ومصايد الأسماك والغابات	কৃষি, মৎস্য ও বন	Agricultura, Pesca i Forestal	农业、渔业与林业	Zemědělství, rybářství a lesnictví	Landbouwkunde, Visserij en Bosbouw	Maataloustiede, kalastus ja metsätiede	Agriculture, pêcheries et foresterie	Landwirtschaft, Fischerei und Forstwirtschaft	חקלאות, דיג ויערנות	Mezőgazdaság, Halászat & Erdészet	Pertanian, Kehutanan & Perikanan	Talmhaíocht, Iascaigh agus Foraoiseacht	Agricoltura, pesca e silvicoltura	農学,水産学&林学	농학, 수산학 & 임학	Pertanian, Kehutanan & Perikanan	کشاورزی، شیلات و جنگلداری	Ciências Agrárias, Pesqueira e Florestal	Agricultură, pescuit şi silvicultură	Сельскохозяйственные и лесохозяйственные науки и рыбный промысел
3	3	Fisheries	مصايد الأسماك	মৎস্য বিজ্ঞান	Pesca	渔业	Rybářství	Visserij	Kalatalous	Pêcheries	Fischerei	דגה	Halászat	Perikanan	Iascaigh	Scienze della pesca	水産学	수산학	Perikanan	شیلات	Pesca	Pescuit	Рыбный промысел	Рибарство	Pesca	Fisk	Balıkçılık	Agriculture, Fisheries & Forestry	الزراعة ومصايد الأسماك والغابات	কৃষি, মৎস্য ও বন	Agricultura, Pesca i Forestal	农业、渔业与林业	Zemědělství, rybářství a lesnictví	Landbouwkunde, Visserij en Bosbouw	Maataloustiede, kalastus ja metsätiede	Agriculture, pêcheries et foresterie	Landwirtschaft, Fischerei und Forstwirtschaft	חקלאות, דיג ויערנות	Mezőgazdaság, Halászat & Erdészet	Pertanian, Kehutanan & Perikanan	Talmhaíocht, Iascaigh agus Foraoiseacht	Agricoltura, pesca e silvicoltura	農学,水産学&林学	농학, 수산학 & 임학	Pertanian, Kehutanan & Perikanan	کشاورزی، شیلات و جنگلداری	Ciências Agrárias, Pesqueira e Florestal	Agricultură, pescuit şi silvicultură	Сельскохозяйственные и лесохозяйственные науки и рыбный промысел
4	4	Food Science	علوم الأغذية	খাদ্য বিজ্ঞান	Ciències de l'alimentació	食品科学	Potravinářské vědy	Voedingsleer	Elintarviketieteet	Sciences des aliments	Lebensmittelwissenschaft	מדעי התזונה	Élelmiszer Tudomány	Ilmu Makanan	Eolaíocht an Bhia	Scienze e tecnologie alimentari	食品科学	식품과학	Ilmu Makanan	علوم غذایی	Ciência dos Alimentos	Industrie Alimentară	Питание и диететика	Наука хране	Ciencia de los alimentos	Livmedelsvetenskap	Gıda Bilimi	Agriculture, Fisheries & Forestry	الزراعة ومصايد الأسماك والغابات	কৃষি, মৎস্য ও বন	Agricultura, Pesca i Forestal	农业、渔业与林业	Zemědělství, rybářství a lesnictví	Landbouwkunde, Visserij en Bosbouw	Maataloustiede, kalastus ja metsätiede	Agriculture, pêcheries et foresterie	Landwirtschaft, Fischerei und Forstwirtschaft	חקלאות, דיג ויערנות	Mezőgazdaság, Halászat & Erdészet	Pertanian, Kehutanan & Perikanan	Talmhaíocht, Iascaigh agus Foraoiseacht	Agricoltura, pesca e silvicoltura	農学,水産学&林学	농학, 수산학 & 임학	Pertanian, Kehutanan & Perikanan	کشاورزی، شیلات و جنگلداری	Ciências Agrárias, Pesqueira e Florestal	Agricultură, pescuit şi silvicultură	Сельскохозяйственные и лесохозяйственные науки и рыбный промысел
5	5	Forestry	الغابات	বনপালনবিদ্যা	Silvicultura	林业	Lesnictví	Bosbouw en Bosbeheer	Metsätiede	Foresterie	Forstwissenschaft	יערנות	Erdészet	Ilmu Kehutanan	Foraoiseacht	Scienze forestali	林学	임학	Perhutanan	جنگلداری	Ciência Florestal	Silvicultură	Лесохозяйственные науки	Шумарство	Silvicultura	Skogsvetenskap	Ormancılık	Agriculture, Fisheries & Forestry	الزراعة ومصايد الأسماك والغابات	কৃষি, মৎস্য ও বন	Agricultura, Pesca i Forestal	农业、渔业与林业	Zemědělství, rybářství a lesnictví	Landbouwkunde, Visserij en Bosbouw	Maataloustiede, kalastus ja metsätiede	Agriculture, pêcheries et foresterie	Landwirtschaft, Fischerei und Forstwirtschaft	חקלאות, דיג ויערנות	Mezőgazdaság, Halászat & Erdészet	Pertanian, Kehutanan & Perikanan	Talmhaíocht, Iascaigh agus Foraoiseacht	Agricoltura, pesca e silvicoltura	農学,水産学&林学	농학, 수산학 & 임학	Pertanian, Kehutanan & Perikanan	کشاورزی، شیلات و جنگلداری	Ciências Agrárias, Pesqueira e Florestal	Agricultură, pescuit şi silvicultură	Сельскохозяйственные и лесохозяйственные науки и рыбный промысел
6	6	Horticulture	علم البساتين	উদ্যানপালন	Horticultura	园艺学	Zahradnictví	Tuinbouw	Kasvitiede	Horticulture	Gartenbau	מטעים וצמחי נוי	Kertészet	Hortikultura	Gairneoireacht	Orticoltura	園芸学	원예학	Hortikultur	باغبانی	Horticultura	Horticultură	Садоводство	Хортикултура	Horticultura	Hortikultur	Bahçecilik	Agriculture, Fisheries & Forestry	الزراعة ومصايد الأسماك والغابات	কৃষি, মৎস্য ও বন	Agricultura, Pesca i Forestal	农业、渔业与林业	Zemědělství, rybářství a lesnictví	Landbouwkunde, Visserij en Bosbouw	Maataloustiede, kalastus ja metsätiede	Agriculture, pêcheries et foresterie	Landwirtschaft, Fischerei und Forstwirtschaft	חקלאות, דיג ויערנות	Mezőgazdaság, Halászat & Erdészet	Pertanian, Kehutanan & Perikanan	Talmhaíocht, Iascaigh agus Foraoiseacht	Agricoltura, pesca e silvicoltura	農学,水産学&林学	농학, 수산학 & 임학	Pertanian, Kehutanan & Perikanan	کشاورزی، شیلات و جنگلداری	Ciências Agrárias, Pesqueira e Florestal	Agricultură, pescuit şi silvicultură	Сельскохозяйственные и лесохозяйственные науки и рыбный промысел
7	7	Veterinary Sciences	العلوم البيطرية	পশুচিকিৎসা সংক্রান্ত বিজ্ঞান	Veterinària	兽医学	Veterinářství	Veterinaire wetenschappen	Eläinlääketiede	Sciences vétérinaires	Veterinärmedizin	ווטרינריה	Állatorvos-tudomány	Ilmu Kedokteran Hewan	Tréidliachta	Scienze veterinarie	獣医学	수의학	Sains Veterinar	علوم دامپزشکی	Veterinária	Ştiinţe veterinare	Ветеринария	Ветеринарска наука	Veterinaria	Veterinärmedicin	Veteriner Bilimleri	Agriculture, Fisheries & Forestry	الزراعة ومصايد الأسماك والغابات	কৃষি, মৎস্য ও বন	Agricultura, Pesca i Forestal	农业、渔业与林业	Zemědělství, rybářství a lesnictví	Landbouwkunde, Visserij en Bosbouw	Maataloustiede, kalastus ja metsätiede	Agriculture, pêcheries et foresterie	Landwirtschaft, Fischerei und Forstwirtschaft	חקלאות, דיג ויערנות	Mezőgazdaság, Halászat & Erdészet	Pertanian, Kehutanan & Perikanan	Talmhaíocht, Iascaigh agus Foraoiseacht	Agricoltura, pesca e silvicoltura	農学,水産学&林学	농학, 수산학 & 임학	Pertanian, Kehutanan & Perikanan	کشاورزی، شیلات و جنگلداری	Ciências Agrárias, Pesqueira e Florestal	Agricultură, pescuit şi silvicultură	Сельскохозяйственные и лесохозяйственные науки и рыбный промысел
8	8	Architecture	الهندسة المعمارية	স্থাপত্য	Arquitectura	建筑学	Architektura	Architectuur	Arkkitehtuuri	Architecture	Architektur	ארכיטקטורה	Építészet	Arsitektur	Ailtireacht	Architettura	建築学	건축학	Seni Bina	معماری	Arquitetura	Arhitectură	Архитектура	Архитектура	Arquitectura	Arkitektur	Mimari	Built Environment & Design	هندسة البناء والتصميم	নির্মিত পরিবেশ ও ডিজাইন	Medi Ambient Construït i Disseny	建成环境与设计	Stavebnictví & projektování	Architectuur, Ruimtelijke Ordening en Design	Rakennus- ja yhdyskuntatekniikka, suunnittelu	Environnement construit et design	Architektur, Raumplanung und Design	תכנון סביבתי	Épített környezet & Design	Pembangunan Lingkungan & Desain	Timpeallacht Tógtha agus Deartha	Urbanistica e pianificazione del territorio	建造環境&デザイン	건축환경 & 디자인	Pambangunan Persekitaran & Reka Bentuk	محیط زیست مصنوع و طراحی	Ambiente Construído & Design	Mediu Construit şi Design	Экологическое строительство и дизайн
9	9	Building & Construction	البناء والتشييد	দালান কোঠা ও নির্মান	Construcció	建筑与建筑施工	Stavebnictví	Bouwkunde	Rakennustekniikka	Bâtiments et construction	Bauingenieurwesen	בנין ומבנה	Épület-és építőipar	Bangunan & Konstruksi	Tógáil & tógála	Edilizia e costruzioni	建造物・施工	건축 & 건설	Pembangunan & Pembinaan	ساختمان و سازه	Construção civil	Industria construcţiilor	Строительство и конструирование	Изградња и грађевинарство	Ingeniería técnica de obras públicas	Bygg- och fastighetsteknik	Yapı ve İnşaat	Built Environment & Design	هندسة البناء والتصميم	নির্মিত পরিবেশ ও ডিজাইন	Medi Ambient Construït i Disseny	建成环境与设计	Stavebnictví & projektování	Architectuur, Ruimtelijke Ordening en Design	Rakennus- ja yhdyskuntatekniikka, suunnittelu	Environnement construit et design	Architektur, Raumplanung und Design	תכנון סביבתי	Épített környezet & Design	Pembangunan Lingkungan & Desain	Timpeallacht Tógtha agus Deartha	Urbanistica e pianificazione del territorio	建造環境&デザイン	건축환경 & 디자인	Pambangunan Persekitaran & Reka Bentuk	محیط زیست مصنوع و طراحی	Ambiente Construído & Design	Mediu Construit şi Design	Экологическое строительство и дизайн
10	10	Design Practice & Management	ممارسة التصميم & الإدارة	ডিজাইন প্র্যাকটিস ও ব্যবস্থাপনা	Pràctica i gestió de disseny	设计实践与管理	Projektování a management	Design: Management en Toepassingen	Tekninen suunnittelu	Pratique et gestion du design	Gestaltungspraxis und -management	תכנון וניהול	Design gyakorlat és Menedzsment	Praktek & Manajemen Desain	Cleachtas Dearadh agus Bainistíocht	Management del design	設計実践&管理	설계 실기 & 관리	Pengurusan Reka Bentuk & Prosedur	تمرین طراحی و مدیریت	Gestão e Prática em Desenho	Design Practic şi Management	Дизайн и менеджмент	Пракса дизајна и руковођења	Gestión y práctica del diseño	Designvetenskap	Tasarım Uygulama ve Yönetim	Built Environment & Design	هندسة البناء والتصميم	নির্মিত পরিবেশ ও ডিজাইন	Medi Ambient Construït i Disseny	建成环境与设计	Stavebnictví & projektování	Architectuur, Ruimtelijke Ordening en Design	Rakennus- ja yhdyskuntatekniikka, suunnittelu	Environnement construit et design	Architektur, Raumplanung und Design	תכנון סביבתי	Épített környezet & Design	Pembangunan Lingkungan & Desain	Timpeallacht Tógtha agus Deartha	Urbanistica e pianificazione del territorio	建造環境&デザイン	건축환경 & 디자인	Pambangunan Persekitaran & Reka Bentuk	محیط زیست مصنوع و طراحی	Ambiente Construído & Design	Mediu Construit şi Design	Экологическое строительство и дизайн
11	11	Urban & Regional Planning	الحضرية والتخطيط الإقليمي	নগর ও আঞ্চলিক পরিকল্পনা	Planificació urbana i regional	城市与区域规划	Městské a regionální plánování	Ruimtelijke Ordening: Steden en Gewesten	Yhdyskunta- ja kaupunkisuunnittelu	Urbanisme et sciences régionales	Stadt- und Regionalplanung	תכנון עירוני ואזורי	Városi és Regionális Tervezés	Perencanaan Kota & Wilayah	Pleanáil Uirbeach & Réigiúnach	Pianificazione urbana e regionale	都市&地域計画	도시&지역계획	Perancangan Bandar & Wilayah	برنامه ریزی شهری و منطقه ای	Planejamento Urbano e Regional	Planificare Urbană şi Regională	Городское и районное планирование	Градско и регионално планирање	Planificación urbana y regional	Stads- och regionalplanering	Kentsel ve Bölgesel Planlama	Built Environment & Design	هندسة البناء والتصميم	নির্মিত পরিবেশ ও ডিজাইন	Medi Ambient Construït i Disseny	建成环境与设计	Stavebnictví & projektování	Architectuur, Ruimtelijke Ordening en Design	Rakennus- ja yhdyskuntatekniikka, suunnittelu	Environnement construit et design	Architektur, Raumplanung und Design	תכנון סביבתי	Épített környezet & Design	Pembangunan Lingkungan & Desain	Timpeallacht Tógtha agus Deartha	Urbanistica e pianificazione del territorio	建造環境&デザイン	건축환경 & 디자인	Pambangunan Persekitaran & Reka Bentuk	محیط زیست مصنوع و طراحی	Ambiente Construído & Design	Mediu Construit şi Design	Экологическое строительство и дизайн
12	12	Bioinformatics	المعلوماتية الحيوية	জৈবতথ্য বিদ্যা	Bioinformàtica	生物信息学	Bioinformatika	Bio-informatica	Bioinformatiikka	Bioinformatique	Bioinformatik	ביו-אינפורמטיקה	Bioinformatika	Bioinformatik	Bithfhaisnéisíocht	Bioinformatica	バイオインフォマティクス	생물정보학	Bioinformatik	بیوانفورماتیک	Bioinformática	Bioinformatică	Биоинформатика	Биоинформатика	Bioinformática	Bioinformatik	Biyoinformatik	Enabling & Strategic Technologies	التكنولوجيات الإستراتيجية الممكنة	সক্রিয়করণ ও কৌশলগত প্রযুক্তি	Habilitació i tecnologies estratègiques	使能技术与战略技术	Podpůrné a strategické technologie	Toegepaste en Strategische Technologieën	Uudet ja strategiset tekniikat	Technologies habilitantes et stratégiques	Grundlagentechnologien und strategische Technologien	חדשנות וטכנולוגיות אסטרטגיות	Elősegítő és Stratégikus Technológiák	Teknologi Strategik & Teknologi Pemberdayaan	Teicneolaíochtaí cumasúcháin & Straitéiseach	Tecnologie abilitanti e strategiche	実現技術&戦略技術	기반기술 & 전략기술	Teknologi Strategik & Teknologi Pemboleh	فن‌آوری‌های توانمندساز و راهبردی	Tecnologias Aplicadas e Estratégicas	Tehnologiile strategice şi facilitatoare	Прикладные и стратегические технологии
13	13	Biotechnology	التكنولوجيا الحيوية	জীবপ্রযুক্তি	Biotecnologia	生物技术	Biotechnologie	Biotechnologie	Bioteknologia	Biotechnologie	Biotechnologie	ביוטכנולוגיה	Biotechnológia	Bioteknologi	Biteicneolaíocht	Biotecnologie	生命工学	생물공학	Bioteknologi	فن‌آوری زیستی	Biotecnologia	Biotehnologie	Биотехнологии	Биотехнологија	Biotecnología	Bioteknologi	Biyoteknoloji	Enabling & Strategic Technologies	التكنولوجيات الإستراتيجية الممكنة	সক্রিয়করণ ও কৌশলগত প্রযুক্তি	Habilitació i tecnologies estratègiques	使能技术与战略技术	Podpůrné a strategické technologie	Toegepaste en Strategische Technologieën	Uudet ja strategiset tekniikat	Technologies habilitantes et stratégiques	Grundlagentechnologien und strategische Technologien	חדשנות וטכנולוגיות אסטרטגיות	Elősegítő és Stratégikus Technológiák	Teknologi Strategik & Teknologi Pemberdayaan	Teicneolaíochtaí cumasúcháin & Straitéiseach	Tecnologie abilitanti e strategiche	実現技術&戦略技術	기반기술 & 전략기술	Teknologi Strategik & Teknologi Pemboleh	فن‌آوری‌های توانمندساز و راهبردی	Tecnologias Aplicadas e Estratégicas	Tehnologiile strategice şi facilitatoare	Прикладные и стратегические технологии
14	14	Energy	الطاقة	শক্তি	Energia	能源	Energie	Energie	Energia	Énergie	Energie	אנרגיה	Energia	Energi	Fuinneamh	Energia	エネルギー	에너지	Tenaga	انرژی	Energia	Energie	Энергетика	Енергија	Energía	Energi	Enerji	Enabling & Strategic Technologies	التكنولوجيات الإستراتيجية الممكنة	সক্রিয়করণ ও কৌশলগত প্রযুক্তি	Habilitació i tecnologies estratègiques	使能技术与战略技术	Podpůrné a strategické technologie	Toegepaste en Strategische Technologieën	Uudet ja strategiset tekniikat	Technologies habilitantes et stratégiques	Grundlagentechnologien und strategische Technologien	חדשנות וטכנולוגיות אסטרטגיות	Elősegítő és Stratégikus Technológiák	Teknologi Strategik & Teknologi Pemberdayaan	Teicneolaíochtaí cumasúcháin & Straitéiseach	Tecnologie abilitanti e strategiche	実現技術&戦略技術	기반기술 & 전략기술	Teknologi Strategik & Teknologi Pemboleh	فن‌آوری‌های توانمندساز و راهبردی	Tecnologias Aplicadas e Estratégicas	Tehnologiile strategice şi facilitatoare	Прикладные и стратегические технологии
15	15	Materials	المواد	উপকরণ	Ciència de materials	材料	Materiály	Materialenleer	Materiaalitieteet	Matériaux	Materialwissenschaft	מדע החומרים	Anyagtudomány	Bahan	Ábhair	Scienza dei materiali	材料	재료학	Bahan	مواد	Ciência dos Materiais	Materiale	Материаловедение	Материјали	Ciencias de los materiales	Materialvetenskap	Malzemeler	Enabling & Strategic Technologies	التكنولوجيات الإستراتيجية الممكنة	সক্রিয়করণ ও কৌশলগত প্রযুক্তি	Habilitació i tecnologies estratègiques	使能技术与战略技术	Podpůrné a strategické technologie	Toegepaste en Strategische Technologieën	Uudet ja strategiset tekniikat	Technologies habilitantes et stratégiques	Grundlagentechnologien und strategische Technologien	חדשנות וטכנולוגיות אסטרטגיות	Elősegítő és Stratégikus Technológiák	Teknologi Strategik & Teknologi Pemberdayaan	Teicneolaíochtaí cumasúcháin & Straitéiseach	Tecnologie abilitanti e strategiche	実現技術&戦略技術	기반기술 & 전략기술	Teknologi Strategik & Teknologi Pemboleh	فن‌آوری‌های توانمندساز و راهبردی	Tecnologias Aplicadas e Estratégicas	Tehnologiile strategice şi facilitatoare	Прикладные и стратегические технологии
16	16	Nanoscience & Nanotechnology	علم النانو (علم الجسيمات المتناهية الصغر) & تقنية النانو (تقنية الجسيمات متناهية الصغر)	ন্যানোবিদ্যা ও ন্যানোপ্রযুক্তি	Nanociència i nanotecnologia	纳米科学与纳米技术	Nanovědy a nanotechnologie	Nanowetenschap en Nanotechnologie	Nanotiede ja nanoteknologia	Nanoscience et nanotechnologie	Nanowissenschaft und -technologie	ננוטכנולוגיה	Nanotudomány és Nanotechnológia	Ilmu & Teknologi Nano	Naineolaíocht & Nanaitheicneolaíocht	Nanoscienze e nanotecnologie	ナノサイエンス&ナノテクノロジー	나노과학 & 나노기술	Sains & Teknologi Nano	علم و فن‌آوری نانو	Nanociência e Nanotecnologia	Nanostiinţă şi Nanotehnologii	Нанонауки и нанотехнологии	Нанонаука и нанотехнологија	Nanociencia y nanotecnología	Nanovetenskap och nanoteknologi	Nanobilim ve Nanoteknoloji	Enabling & Strategic Technologies	التكنولوجيات الإستراتيجية الممكنة	সক্রিয়করণ ও কৌশলগত প্রযুক্তি	Habilitació i tecnologies estratègiques	使能技术与战略技术	Podpůrné a strategické technologie	Toegepaste en Strategische Technologieën	Uudet ja strategiset tekniikat	Technologies habilitantes et stratégiques	Grundlagentechnologien und strategische Technologien	חדשנות וטכנולוגיות אסטרטגיות	Elősegítő és Stratégikus Technológiák	Teknologi Strategik & Teknologi Pemberdayaan	Teicneolaíochtaí cumasúcháin & Straitéiseach	Tecnologie abilitanti e strategiche	実現技術&戦略技術	기반기술 & 전략기술	Teknologi Strategik & Teknologi Pemboleh	فن‌آوری‌های توانمندساز و راهبردی	Tecnologias Aplicadas e Estratégicas	Tehnologiile strategice şi facilitatoare	Прикладные и стратегические технологии
17	17	Optoelectronics & Photonics	الإلكترونيات البصرية والضوئيات	অপ্টইলেকট্রনিক্স ও ফোটোনিক্স	Optoelectrònica i fotònica	光电子学与光子学	Optoelektronika a fotonika	Opto-elektronica en Fotonica	Optoelektroniikka ja fotoniikka	Optoélectronique et photonique	Optoelektronik und Photonik	אופטואלקטרוניקה ופוטוניקה	Optoelektronika és Fotonika	Optoelektronika & Fotonika	Optaileictreonaic & Fótónaice	Optoelettronica e fotonica	オプトエレクトロニクス&フォトニクス	광전자공학	Optoelektronik & Fotonik	اپتوالکترونیک و فوتونیک	Optoeletrônica e Fotônica	Optoelectronică şi Fotonică	Оптоэлектроника и фотоника	Оптоелектроника и фотоника	Optoelectrónica y fotónica	Optoelektronik och fotonik	Optoelektronik ve Fotonik	Enabling & Strategic Technologies	التكنولوجيات الإستراتيجية الممكنة	সক্রিয়করণ ও কৌশলগত প্রযুক্তি	Habilitació i tecnologies estratègiques	使能技术与战略技术	Podpůrné a strategické technologie	Toegepaste en Strategische Technologieën	Uudet ja strategiset tekniikat	Technologies habilitantes et stratégiques	Grundlagentechnologien und strategische Technologien	חדשנות וטכנולוגיות אסטרטגיות	Elősegítő és Stratégikus Technológiák	Teknologi Strategik & Teknologi Pemberdayaan	Teicneolaíochtaí cumasúcháin & Straitéiseach	Tecnologie abilitanti e strategiche	実現技術&戦略技術	기반기술 & 전략기술	Teknologi Strategik & Teknologi Pemboleh	فن‌آوری‌های توانمندساز و راهبردی	Tecnologias Aplicadas e Estratégicas	Tehnologiile strategice şi facilitatoare	Прикладные и стратегические технологии
18	18	Strategic, Defence & Security Studies	الدراسات الإستراتيجية والدفاعية والأمنية	কৌশলগত, প্রতিরক্ষা ও নিরাপত্তা স্টাডিজ	Estudis estratègics, de defensa i seguretat	战略、国防与安全研究	Bezpečnostní & strategická studia	Studies in Strategie, Verdediging en Veiligheid	Strategian-, maanpuolustuksen- ja turvallisuudentutkimus	Études stratégiques et de sécurité	Strategie-, Verteidigungs- und Sicherheitsstudien	לימודי ביטחון ואסטרטגיה	Stratégiai, Védelmi és Biztonsági Tanulmányok	Studi Strategi, Pertahanan & Keamanan	Staidéar Straitéiseach, Cosaint & Slándála	Scienze strategiche della difesa e della sicurezza	戦略,防衛&安全保障研究	전략, 방어 & 보안연구	Kajian Strategi, Pertahanan & Keselamatan	مطالعات راهبردی، دفاعی و امنیتی	Estudos em Estratégia, Defesa e Segurança	Studii de Securitate, Apărare şi Strategie	Стратегия, оборона и безопасность	Студије о стратегије, одбране и безбедности	Estudios de estrategia, defensa y seguridad	Strategi-, försvars- och säkerhetsstudier	Stratejik Savunma ve Güvenlik Çalışmaları	Enabling & Strategic Technologies	التكنولوجيات الإستراتيجية الممكنة	সক্রিয়করণ ও কৌশলগত প্রযুক্তি	Habilitació i tecnologies estratègiques	使能技术与战略技术	Podpůrné a strategické technologie	Toegepaste en Strategische Technologieën	Uudet ja strategiset tekniikat	Technologies habilitantes et stratégiques	Grundlagentechnologien und strategische Technologien	חדשנות וטכנולוגיות אסטרטגיות	Elősegítő és Stratégikus Technológiák	Teknologi Strategik & Teknologi Pemberdayaan	Teicneolaíochtaí cumasúcháin & Straitéiseach	Tecnologie abilitanti e strategiche	実現技術&戦略技術	기반기술 & 전략기술	Teknologi Strategik & Teknologi Pemboleh	فن‌آوری‌های توانمندساز و راهبردی	Tecnologias Aplicadas e Estratégicas	Tehnologiile strategice şi facilitatoare	Прикладные и стратегические технологии
19	19	Aerospace & Aeronautics	الفضاء والطيران	এরোস্পেস ও এরোনটিক্স	Enginyeria aeroespacial i aeronàutica	航天与航空	Letectví a letecká doprava	Lucht- en Ruimtevaart	Ilmailu- ja avaruustekniikka	Aérospatiale et aéronautique	Luft- und Raumfahrt	הנדסת אוירונאוטיקה וחלל	Űrkutatás és Repüléstan	Ruang Angkasa & Teknik Penerbangan	Aeraspás & Aerloingseoireachta	Aerospazio e aeronautica	航空宇宙学&航空学	항공우주공학	Ruang Angkasa & Aeronautik	هوافضا و هوانوردی	Aeroespacial e Aeronáutica	Studii spaţiale şi Aeronautică	Аэрокосмические науки и аэронавтика	Ваздухопловство и свемир	Ingeniería aeroespacial y aeronáutica	Flyg- och rymdteknik	Uzay ve Havacılık	Engineering	الهندسة	যন্ত্রবিজ্ঞান	Enginyeria	工程学	Strojírenství	Ingenieurswetenschappen	Tekniikka	Génie	Ingenieurwesen	הנדסה	Műszaki tudomány	Rekayasa	Innealtóireacht	Ingegneria	工学	공학	Kejuruteraan	مهندسی	Engenharia	Inginerie	Технические науки
20	20	Automobile Design & Engineering	تصميم السيارات والهندسة	মোটরযান ডিজাইন ও প্রকৌশল	Disseny i enginyeria automobilística	汽车设计与汽车工程	Automobilový design a inženýrství	Design en ontwikkeling van auto's	Kuljetusvälinetekniikka	Conception et génie automobile	Automobilbau	הנדסת מכוניות	Jármű Design és Mérnöki tervezés	Desain & Rekayasa Otomotif	Dearadh & Innealtóireacht Ghluaisteáin	Ingegneria e design dell'automobile	自動車工学&設計	자동차 설계 & 공학	Reka Bentuk & Kejuruteraan Kereta	طراحی و مهندسی خودرو	Engenharia Automotiva	Industria de automobile	Дизайн и конструирование автомобилей	Аутомобил Дизајн и инжењерство	Ingeniería y diseño del automóvil	Farkostteknik	Otomobil Tasarım & Mühendislik	Engineering	الهندسة	যন্ত্রবিজ্ঞান	Enginyeria	工程学	Strojírenství	Ingenieurswetenschappen	Tekniikka	Génie	Ingenieurwesen	הנדסה	Műszaki tudomány	Rekayasa	Innealtóireacht	Ingegneria	工学	공학	Kejuruteraan	مهندسی	Engenharia	Inginerie	Технические науки
21	21	Biomedical Engineering	الهندسة الطبية الحيوية	জৈবচিকিত্সা প্রকৌশল	Enginyeria biomèdica	生物医学工程	Biomedicínské inženýrství	Biomedische Ingenieurswetenschappen	Lääketieteen bioteknologia	Génie biomédical	Biomedizinische Technik	הנדסה ביו-רפואית	Mérnöki orvosbiológia	Rekayasa Biomedik	Innealtóireacht Bhithleighis	Ingegnaria biomedica	医用生体工学	생명공학	Kejuruteraan Bioperubatan	مهندسی پزشکی	Engenharia Biomédica	Inginerie biomedică	Биомедицинская инженерия	Биомедицинско инжењерство	Ingeniería biomédica	Biomedicinsk teknik	Biyomedikal Mühendisliği	Engineering	الهندسة	যন্ত্রবিজ্ঞান	Enginyeria	工程学	Strojírenství	Ingenieurswetenschappen	Tekniikka	Génie	Ingenieurwesen	הנדסה	Műszaki tudomány	Rekayasa	Innealtóireacht	Ingegneria	工学	공학	Kejuruteraan	مهندسی	Engenharia	Inginerie	Технические науки
22	22	Chemical Engineering	الهندسة الكيميائية	রাসায়নিক প্রকৌশল	Enginyeria química	化学工程	Chemické inženýrství	Ingenieurswetenschappen: Chemische Technologie	Kemiantekniikka	Génie chimique	Technische Chemie	הנדסה כימית	Vegyészeti technológia	Rekayasa Kimia	Innealtóireacht Cheimiceach	Ingegnaria chimica	化学工学	화학공학	Kejuruteraan Kimia	مهندسی شیمی	Engenharia Química	Inginerie Chimică	Химическая технология	Хемијско инжењерство	Ingeniería química	Kemiteknik	Kimya Mühendisliği	Engineering	الهندسة	যন্ত্রবিজ্ঞান	Enginyeria	工程学	Strojírenství	Ingenieurswetenschappen	Tekniikka	Génie	Ingenieurwesen	הנדסה	Műszaki tudomány	Rekayasa	Innealtóireacht	Ingegneria	工学	공학	Kejuruteraan	مهندسی	Engenharia	Inginerie	Технические науки
23	23	Civil Engineering	الهندسة المدنية	পুরকৌশল	Enginyeria civil	土木工程	Stavební inženýrství	Burgerlijke Bouwkunde	Tie-, vesi- ja rakennustekniikka	Génie civil	Ziviltechnik	הנדסה אזרחית	Építőmérnöki tudomány	Rekayasa Sipil	Innealtóireacht Shibhialta	Ingegneria civile	土木工学	토목공학	Kejuruteraan Awam	مهندسی عمران	Engenharia Civil	Inginerie Civilă	Гражданское проектирование	Грађевинарство	Ingeniería civil	Väg-och vattenbyggnad	Inşaat mühendisliği	Engineering	الهندسة	যন্ত্রবিজ্ঞান	Enginyeria	工程学	Strojírenství	Ingenieurswetenschappen	Tekniikka	Génie	Ingenieurwesen	הנדסה	Műszaki tudomány	Rekayasa	Innealtóireacht	Ingegneria	工学	공학	Kejuruteraan	مهندسی	Engenharia	Inginerie	Технические науки
24	24	Electrical & Electronic Engineering	هندسة كهربائية وإلكترونية	তড়িৎ এবং ইলেকট্রনিক প্রকৌশল	Enginyeria elèctrica i electrònica	电气与电子工程	Elektrické a elektronické inženýrství	Ingenieurswetenschappen: Elektriciteit en Elektronica	Sähkötekniikka ja elektroniikka	Génie électrique et électronique	Elektrische und elektronische Technik	הנדסת חשמל ואלקטרוניקה	Elektrotechnika és Elektronika	Rekayasa Kelistrikan & Elektronika	Innealtóireacht Leictreach agus Leictreonach	Ingegneria elettrica ed elettronica	電気&電子工学	전기 & 전자공학	Kejuruteraan Elektrik & Elektronik	مهندسی برق و الکترونیک	Engenharia Elétrica e Eletrônica	Inginerie Electrică şi Electronică	Электротехника и электронная техника	Електрично и електронско инженњерство	Ingeniería eléctrica y electrónica	Elektroteknik och elektronik	Elektrik ve Elektronik Mühendisliği	Engineering	الهندسة	যন্ত্রবিজ্ঞান	Enginyeria	工程学	Strojírenství	Ingenieurswetenschappen	Tekniikka	Génie	Ingenieurwesen	הנדסה	Műszaki tudomány	Rekayasa	Innealtóireacht	Ingegneria	工学	공학	Kejuruteraan	مهندسی	Engenharia	Inginerie	Технические науки
25	25	Environmental Engineering	الهندسة البيئية	পরিবেশগত প্রকৌশল	Enginyeria ambiental	环境工程	Inženýrství životního prostředí	Milieutechniek	Ympäristötekniikka	Génie de l'environnement	Umwelttechnik	הנדסה סביבתית	Környezetmérnök tudomány	Rekayasa Lingkungan	Innealtóireacht Comhshaoil	Ingegneria ambientale	環境工学	환경공학	Kejuruteraan Alam Sekitar	مهندسی محیط زیست	Engenharia Ambiental	Ingineria Mediului	Инженерная экология	Инжењерство окружења	Ingeniería medioambiental	Miljöteknik	Çevre Mühendisliği	Engineering	الهندسة	যন্ত্রবিজ্ঞান	Enginyeria	工程学	Strojírenství	Ingenieurswetenschappen	Tekniikka	Génie	Ingenieurwesen	הנדסה	Műszaki tudomány	Rekayasa	Innealtóireacht	Ingegneria	工学	공학	Kejuruteraan	مهندسی	Engenharia	Inginerie	Технические науки
26	26	Geological & Geomatics Engineering	الجيولوجيا وهندسة فياس المواقع	ভূতাত্ত্বিক প্রকৌশল ও জিওম্যাটিক্স	Enginyeria geològica i geomàtica	地质工程与地理信息工程	Geologické a Geomatické inženýrství	Ingenieurswetenschappen: Geologie en Geomatica	Geotekniikka	Génie géologique et géomatique	Geotechnik und Geomatik	הנדסה גיאולוגית וגיאומטית	Geológia és Geomatika	Rekayasa Ilmu Bumi & Geomatika	Innealtóireacht Geolaíoch & Geomaitic	Ingegneria geologica e geomatica	地質工学&地理情報学	지질공학 & 측량정보공학	Kejuruteraan Geologi & Geomatik	مهندسی زمین شناسی و ژئوماتیک	Engenharia Geológica e Geométrica	Geologie şi Geomatică	Инженерная геология и геоинформатика	Геолошко и Геоматићко инжењерство	Ingeniería geológica y geomática	Geoteknik	Jeolojik ve Geomatik Mühendisliği	Engineering	الهندسة	যন্ত্রবিজ্ঞান	Enginyeria	工程学	Strojírenství	Ingenieurswetenschappen	Tekniikka	Génie	Ingenieurwesen	הנדסה	Műszaki tudomány	Rekayasa	Innealtóireacht	Ingegneria	工学	공학	Kejuruteraan	مهندسی	Engenharia	Inginerie	Технические науки
27	27	Industrial Engineering & Automation	الهندسة الصناعية والأتمته (الأوتوماتيكية الآلية)	শিল্প কারখানা সংক্রান্ত প্রকৌশল ও অটোমেশন	Enginyeria industrial i automatització	工业工程与自动化	Průmyslové inženýrství a automatizace	Industriële Wetenschappen en Automatisatie	Teollisuus- ja automaatiotekniikka	Automatisation et génie industriel	Gewerbe- und Automationstechnik	הנדסת תעשיה ואוטומציה	Üzemszervezés és Automatizálás	Rekayasa Industri & Automatisasi	Innealtóireacht Tionsclaíoch & Uathoibriú	Ingegneria industriale e dell'automazione	生産工学&自動化	산업공학 & 자동화	Kejuruteraan Industri & Automasi	مهندسی صنایع و خودکارسازی	Automação e Engenharia Industrial	Automatizare şi Inginerie Industrială	Техника и автоматизация промышленности	Индустријско инжењерство и аутоматизација	Ingeniería industrial y automatización	Industriell teknik	Endüstri Mühendisliği ve Otomasyon	Engineering	الهندسة	যন্ত্রবিজ্ঞান	Enginyeria	工程学	Strojírenství	Ingenieurswetenschappen	Tekniikka	Génie	Ingenieurwesen	הנדסה	Műszaki tudomány	Rekayasa	Innealtóireacht	Ingegneria	工学	공학	Kejuruteraan	مهندسی	Engenharia	Inginerie	Технические науки
28	28	Mechanical Engineering & Transports	الهندسة الميكانيكية والنقل	যন্ত্রকৌশল ও যানবাহন	Enginyeria mecànica i de transports	机械工程与运输	Strojírenství a doprava	Ingenieurswetenschappen: Mechanica en Transport	Rakenteiden mekaniikka ja liikennetekniikka	Génie mécanique et des transports	Maschinenbau und Transportwesen	הנדסת מכונות ותעבורה	Gépészet és Szállítás	Rekayasa Mesin & Alat Angkutan	Innealtóireacht Mheicniúil & Iompar	Ingegneria meccanica e dei trasporti	機械工学&輸送	기계공학 & 운송	Kejuruteraan Mekanik & Pengangkutan	مهندسی مکانیک و ترابری	Engenharia Mecânica e de Transportes	Inginerie Mecanică şi Transporturi	Машиностроение и транспорт	Машинство и транспорт	Ingeniería mecánica y transportes	Mekanik	Makina Mühendisliği ve Ulaştırma	Engineering	الهندسة	যন্ত্রবিজ্ঞান	Enginyeria	工程学	Strojírenství	Ingenieurswetenschappen	Tekniikka	Génie	Ingenieurwesen	הנדסה	Műszaki tudomány	Rekayasa	Innealtóireacht	Ingegneria	工学	공학	Kejuruteraan	مهندسی	Engenharia	Inginerie	Технические науки
29	29	Mining & Metallurgy	التعدين والفلزات	খনিবিদ্যা ও ধাতুবিদ্যা	Mineria i metal·lúrgia	采矿与冶金	Těžba a její zpracování	Mijnbouw en Metallurgie	Kaivostekniikka ja metallurgia	Génie minier et métallurgique	Bergbau und Metallurgie	כרייה ומטלורגיה	Bányászat és Kohászattan	Pertambangan & Metalurgi	Mianadóireacht & miotalóireacht	Scienze minerarie e metallurgiche	鉱学&冶金学	광학 & 금속공학	Perlombongan & Metalurgi	استخراج معدن و متالورژی	Mineração e Metalurgia	Minerit şi Metalurgie	Горное дело и металлургия	Рударство и металургија	Minería y metalurgía	Metallurgisk teknik	Madencilik ve Metalurji	Engineering	الهندسة	যন্ত্রবিজ্ঞান	Enginyeria	工程学	Strojírenství	Ingenieurswetenschappen	Tekniikka	Génie	Ingenieurwesen	הנדסה	Műszaki tudomány	Rekayasa	Innealtóireacht	Ingegneria	工学	공학	Kejuruteraan	مهندسی	Engenharia	Inginerie	Технические науки
30	30	Operations Research	بحوث العمليات	কর্মকৌশল গবেষণা	Recerca d'operacions	运筹学	Operační výzkum	Operationeel Onderzoek	Operaatiotutkimus	Recherche opérationnelle	Planungsforschung	חקר ביצועים	Operációkutatás	Riset Operasi	Taighde Oibríochtaí	Ricerca operativa	オペレーションズ・リサーチ	운영연구	Penyelidikan Pengendalian	تحقیق در عملیات	Pesquisa Operacional	Cercetări operaţionale	Исследование операций	Операциона истраживања	Investigación operativa	Operationsanalys	Yöneylem Araştırması	Engineering	الهندسة	যন্ত্রবিজ্ঞান	Enginyeria	工程学	Strojírenství	Ingenieurswetenschappen	Tekniikka	Génie	Ingenieurwesen	הנדסה	Műszaki tudomány	Rekayasa	Innealtóireacht	Ingegneria	工学	공학	Kejuruteraan	مهندسی	Engenharia	Inginerie	Технические науки
31	31	Artificial Intelligence & Image Processing	الذكاء الاصطناعي ومعالجة الصور	কৃত্রিম বুদ্ধিমত্তা ও ছবি প্রক্রিয়াকরণ	Intel·ligència artificial i tractament d'imatges	人工智能与图像处理	Umělá inteligence a zpracování obrazu	Artificiële Intelligentie en Beeldverwerking	Tekoäly ja kuvankäsittely	Intelligence artificielle et traitement de l'image	Kuenstliche Intelligenz und Bildbearbeitung	בינה מלאכותית ועיבוד תמונות	Mesterséges Intelligencia és Képfeldolgozás	Kecerdasan Buatan & Pemrosesan Citra	Intleacht saora & Próiseáil iomhánna	Intelligenza artificiale ed elaborazione di immagini	人工知能&画像処理	인공지능 & 영상처리	Kecerdasan Buatan & Pemprosesan Imej	هوش مصنوعی و پردازش تصویر	Inteligência Artificial e Processamento de Imagens	Inteligenţă Artificială şi Prelucrarea Imaginilor	Искусственный интеллект и обработка изображений	Вештачка интелигенција и обрада снимака	Inteligencia artificial y procesamiento de la imagen	Artificiell intelligens och bildanalys	Yapay Zeka ve Görüntü İşleme	Information & Communication Technologies	تكنولوجيات المعلومات والاتصالات	তথ্য ও যোগাযোগ প্রযুক্তি	Tecnologies d'Informació i Comunicació	信息技术与传播技术	Informační a komunikační technologie	Informatie- en Communicatietechnologie	Tieto- ja tietoliikennetekniikka	Technologies des communications et de l'information	Informations- und Kommunikationstechnologien	טכנולוגיות מידע ותקשורת	Információs és kommunikációs technológiák	Teknologi Informasi & Komunikasi	Teicneolaíocht Faisnéise & Cumarsáide	Tecnologie dell'informazione e della comunicazione	情報&通信技術	정보 & 통신기술	Teknologi Maklumat & Komunikasi	فن‌آوری‌های اطلاعاتی و ارتباطی	Tecnologias da Comunicação e da Informação	Tehnologia informaţiei şi a comunicaţiilor	Информационные и коммуникационные технологии
32	32	Computation Theory & Mathematics	نظرية الحاسوب والرياضيات	গুনতি তত্ত্ব ও গণিত	Teoria de la computació	计算理论与数学	Výpočetní teorie a matematika	Numerieke en Computerwiskunde	Laskennan teoria	Théorie du calcul informatique	Berechnungstheorie und computergestuetzte Mathematik	חישוביות ומתמטיקה	Elméleti számítástechnika és Matematika	Teori Komputasi & Matematika	Ríomh Teoiric & Matamaitic	Matematica e teoria computazionale	計算理論&数学	계산이론 & 수학	Teori Pengiraan & Matematika	نظریه محاسبات و ریاضیات	Teoria da Computação e Matemática	Teorie computațională şi Matematică	Теория вычислений и математика	Теорија рачунања и математика	Teoría y matemática de la computación	Beräkningsteknik	Hesaplama Teorisi ve Matematik	Information & Communication Technologies	تكنولوجيات المعلومات والاتصالات	তথ্য ও যোগাযোগ প্রযুক্তি	Tecnologies d'Informació i Comunicació	信息技术与传播技术	Informační a komunikační technologie	Informatie- en Communicatietechnologie	Tieto- ja tietoliikennetekniikka	Technologies des communications et de l'information	Informations- und Kommunikationstechnologien	טכנולוגיות מידע ותקשורת	Információs és kommunikációs technológiák	Teknologi Informasi & Komunikasi	Teicneolaíocht Faisnéise & Cumarsáide	Tecnologie dell'informazione e della comunicazione	情報&通信技術	정보 & 통신기술	Teknologi Maklumat & Komunikasi	فن‌آوری‌های اطلاعاتی و ارتباطی	Tecnologias da Comunicação e da Informação	Tehnologia informaţiei şi a comunicaţiilor	Информационные и коммуникационные технологии
33	33	Computer Hardware & Architecture	أدوات الحاسوب والعمارة	কমপিউটার হার্ডওয়্যার ও স্থাপত্য	Arquitectura i maquinària informàtica	计算机硬件与体系结构	Počítačový hardware a architektura	Hardware en Architectuur van Computers	Tietokonelaitteistot ja -arkkitehtuuri	Architecture et matériel informatiques	Hardware und Rechnerarchitektur	חומרת מחשב וארכיטקטורה	Számítógép hardver és Architektúra	Perangkat Keras & Arsitektur Komputer	Crua-earraí Ríomhaire & Ailtireacht riomhairí	Hardware e architettura dei calcolatori	計算機ハードウェア&コンピューターアーキテクチャ	컴퓨터 하드웨어 & 구조	Perkakasan & Seni Bina Komputer	سخت افزار و معماری رایانه	Arquitetura e Equipamentos de Computação	Arhitectura si Ingineria Calculatoarelor	Компьютеры и компьютерная архитектура	Рачунарски хардвер и Архитектура	Hardware y arquitectura de las computadores	Datorteknik	Bilgisayar Donanım ve Mimarlık	Information & Communication Technologies	تكنولوجيات المعلومات والاتصالات	তথ্য ও যোগাযোগ প্রযুক্তি	Tecnologies d'Informació i Comunicació	信息技术与传播技术	Informační a komunikační technologie	Informatie- en Communicatietechnologie	Tieto- ja tietoliikennetekniikka	Technologies des communications et de l'information	Informations- und Kommunikationstechnologien	טכנולוגיות מידע ותקשורת	Információs és kommunikációs technológiák	Teknologi Informasi & Komunikasi	Teicneolaíocht Faisnéise & Cumarsáide	Tecnologie dell'informazione e della comunicazione	情報&通信技術	정보 & 통신기술	Teknologi Maklumat & Komunikasi	فن‌آوری‌های اطلاعاتی و ارتباطی	Tecnologias da Comunicação e da Informação	Tehnologia informaţiei şi a comunicaţiilor	Информационные и коммуникационные технологии
34	34	Distributed Computing	الحوسبة الموزعة	বন্টিত কম্পিউটিং	Computació distribuïda	分布式计算	Distribuované systémy	Distributed Computing	Hajautettu laskenta	Informatique distribuée	Verteiltes Rechnen	חישוב מבוזר	Elosztott Számítástechnika	Perhitungan Terdistribusi	Ríomhaireacht Dáilte	Informatica distribuita	分散コンピューティング	분산컴퓨팅	Komputer teragih	محاسبات توزیع شده	Computação Distribuída	Sisteme Distribuite	Распределенные вычисления	Дистрибуирано рачунарство	Computación distribuida	Distribuerad beräkning	Dağıtık Hesaplama	Information & Communication Technologies	تكنولوجيات المعلومات والاتصالات	তথ্য ও যোগাযোগ প্রযুক্তি	Tecnologies d'Informació i Comunicació	信息技术与传播技术	Informační a komunikační technologie	Informatie- en Communicatietechnologie	Tieto- ja tietoliikennetekniikka	Technologies des communications et de l'information	Informations- und Kommunikationstechnologien	טכנולוגיות מידע ותקשורת	Információs és kommunikációs technológiák	Teknologi Informasi & Komunikasi	Teicneolaíocht Faisnéise & Cumarsáide	Tecnologie dell'informazione e della comunicazione	情報&通信技術	정보 & 통신기술	Teknologi Maklumat & Komunikasi	فن‌آوری‌های اطلاعاتی و ارتباطی	Tecnologias da Comunicação e da Informação	Tehnologia informaţiei şi a comunicaţiilor	Информационные и коммуникационные технологии
35	35	Information Systems	نظم المعلومات	তথ্য সিস্টেম	Sistemes informàtics	信息系统	Informační systémy	Informatiesystemen	Informaatiotieteet	Systèmes informatiques	Informationssysteme	מערכות מבוזרות	Információs Rendszerek	Sistem Informasi	Córais Faisnéise	Sistemi informatici	情報システム	정보시스템	Sistem Maklumat	سیستم های اطلاعاتی	Sistemas de Informação	Sisteme Informaţionale	Информационные системы	Системи информације	Sistemas informáticos	Informationsvetenskap	Bilgi Sistemleri	Information & Communication Technologies	تكنولوجيات المعلومات والاتصالات	তথ্য ও যোগাযোগ প্রযুক্তি	Tecnologies d'Informació i Comunicació	信息技术与传播技术	Informační a komunikační technologie	Informatie- en Communicatietechnologie	Tieto- ja tietoliikennetekniikka	Technologies des communications et de l'information	Informations- und Kommunikationstechnologien	טכנולוגיות מידע ותקשורת	Információs és kommunikációs technológiák	Teknologi Informasi & Komunikasi	Teicneolaíocht Faisnéise & Cumarsáide	Tecnologie dell'informazione e della comunicazione	情報&通信技術	정보 & 통신기술	Teknologi Maklumat & Komunikasi	فن‌آوری‌های اطلاعاتی و ارتباطی	Tecnologias da Comunicação e da Informação	Tehnologia informaţiei şi a comunicaţiilor	Информационные и коммуникационные технологии
36	36	Medical Informatics	المعلوماتية الطبية	চিকিৎসা সংক্রান্ত ইনফোরম্যাটিক্স	Informàtica mèdica	医学信息学	Lékařská informatika	Medische Informatica	Lääketieteen informatiikka	Informatique médicale	Medizinische Informatik	אינפורמטיקה רפואית	Orvosi Informatika	Informatika Kedokteran	Faisnéisíocht Leighis	Informatica medica	医療情報	의료정보학	Informatik Perubatan	انفورماتیک پزشکی	Informática Médica	Informatică Medicală	Медицинская информатика	Медицинска информатика	Informática médica	Medicinsk informatik	Tıp Bilişimi	Information & Communication Technologies	تكنولوجيات المعلومات والاتصالات	তথ্য ও যোগাযোগ প্রযুক্তি	Tecnologies d'Informació i Comunicació	信息技术与传播技术	Informační a komunikační technologie	Informatie- en Communicatietechnologie	Tieto- ja tietoliikennetekniikka	Technologies des communications et de l'information	Informations- und Kommunikationstechnologien	טכנולוגיות מידע ותקשורת	Információs és kommunikációs technológiák	Teknologi Informasi & Komunikasi	Teicneolaíocht Faisnéise & Cumarsáide	Tecnologie dell'informazione e della comunicazione	情報&通信技術	정보 & 통신기술	Teknologi Maklumat & Komunikasi	فن‌آوری‌های اطلاعاتی و ارتباطی	Tecnologias da Comunicação e da Informação	Tehnologia informaţiei şi a comunicaţiilor	Информационные и коммуникационные технологии
37	37	Networking & Telecommunications	الشبكات والاتصالات السلكية واللاسلكية	নেটওয়ার্কিং ও টেলিযোগাযোগ	Xarxes i telecomunicacions	网络与通信	Sítě a telekomunikace	Netwerken en Telecommunicatie	Tietoliikennetekniikka	Réseautique et télécommunications	Netzwerke und Telekommunikation	רשתות תקשורת וטלקומוניקציה	Számítógép-hálózat és Távközlés	Jaringan & Telekomunikasi	Líonrú agus Teileachumarsáid	Telecomunicazioni e reti	ネットワーク&電気通信	네트워킹 & 전기통신	Rangkaian & Telekomunikasi	شبکه و مخابرات	Redes e Telecomunicações	Rețele şi Telecomunicaţii	Сети и телекоммуникации	Умрежавање и телекомуникације	Redes y telecomunicaciones	Telekommunikation	Ağ ve Telekomünikasyon	Information & Communication Technologies	تكنولوجيات المعلومات والاتصالات	তথ্য ও যোগাযোগ প্রযুক্তি	Tecnologies d'Informació i Comunicació	信息技术与传播技术	Informační a komunikační technologie	Informatie- en Communicatietechnologie	Tieto- ja tietoliikennetekniikka	Technologies des communications et de l'information	Informations- und Kommunikationstechnologien	טכנולוגיות מידע ותקשורת	Információs és kommunikációs technológiák	Teknologi Informasi & Komunikasi	Teicneolaíocht Faisnéise & Cumarsáide	Tecnologie dell'informazione e della comunicazione	情報&通信技術	정보 & 통신기술	Teknologi Maklumat & Komunikasi	فن‌آوری‌های اطلاعاتی و ارتباطی	Tecnologias da Comunicação e da Informação	Tehnologia informaţiei şi a comunicaţiilor	Информационные и коммуникационные технологии
38	38	Software Engineering	هندسة البرمجيات	সফটওয়ার প্রকৌশল	Enginyeria de programari	软件工程	Softwarové inženýrství	Softwareontwikkeling	Ohjelmistotekniikka	Génie logiciel	Softwareentwicklung	הנדסת תוכנה	Szoftverfejlesztés	Rekayasa Perangkat Lunak	Innealtóireacht Bogearraí	Ingegneria del software	ソフトウェア工学	소프트웨어공학	Kejuruteraan Perisian	مهندسی نرم افزار	Engenharia de Software	Inginerie Software	Разработка программного обеспечения	Инжењеринг софтвера	Ingeniería del software	Programvaruteknik	Yazılım Mühendisliği	Information & Communication Technologies	تكنولوجيات المعلومات والاتصالات	তথ্য ও যোগাযোগ প্রযুক্তি	Tecnologies d'Informació i Comunicació	信息技术与传播技术	Informační a komunikační technologie	Informatie- en Communicatietechnologie	Tieto- ja tietoliikennetekniikka	Technologies des communications et de l'information	Informations- und Kommunikationstechnologien	טכנולוגיות מידע ותקשורת	Információs és kommunikációs technológiák	Teknologi Informasi & Komunikasi	Teicneolaíocht Faisnéise & Cumarsáide	Tecnologie dell'informazione e della comunicazione	情報&通信技術	정보 & 통신기술	Teknologi Maklumat & Komunikasi	فن‌آوری‌های اطلاعاتی و ارتباطی	Tecnologias da Comunicação e da Informação	Tehnologia informaţiei şi a comunicaţiilor	Информационные и коммуникационные технологии
39	39	Communication & Media Studies	الاتصالات والدراسات الإعلامية	যোগাযোগ ও মিডিয়া স্টাডিজ	Comunicació i ciències de la informació	传播与媒体研究	Komunikace a mediální studia	Studies in Communicatie en Media	Media- ja viestintätieteet	Communication et médias	Kommunikations- und Medienwissenschaft	תקשורת ולימודי מדיה	Kommunikáció és Médiatudomány	Komunikasi & Studi Media	Staidéar na Meán Cumarsáide & Staidéar na Meán	Media e comunicazione audiovisiva	コミュニケーション&メディア学	통신 & 미디어학	Komunikasi & Kajian Media	مطالعات ارتباطات و رسانه	Comunicação e Estudos de Mídia	Tehnologii de comunicare şi Studii Media	Исследования коммуникаций и масс-медиа	Комуникација и медијске студије	Estudios de la comunicación y de los medios de difusión	Medie- och kommunikationsvetenskap	İletişim ve Medya Çalışmaları	Communication & Textual Studies	الاتصالات والدراسات النصية	যোগাযোগ ও বিষয়বস্তুর স্টাডিজ	Comunicació i Estudis Textuals	传播研究与文本研究	Komunikace a studie textů	Communicatie en Literatuurwetenschappen	Viestintä ja kielitieteet	Communication et études des textes	Kommunikation und Textwissenschaften	תקשורת ולימודי הבנת טקסט	Kommunikációs tanulmányok és Szövegelemzés	Komunikasi & Kajian Teks	Cumarsáid & Staidéar Téacsúil	Coomunicazione e analisi del testo	コミュニケーション&本文研究	의사소통 & 텍스트연구	Komunikasi & Kajian Teks	مطالعات ارتباطی و متنی	Comunicação & Estudos Textuais	Comunicare şi Studii textuale	Исследования коммуникаций и текстов
40	40	Languages & Linguistics	اللغات واللسانيات	ভাষা ও ভাষাবিদ্যা	Llengües i lingüística	语言与语言学	Filologie	Taal en Linguïstiek	Kielitieteet	Langues et linguistique	Sprache und Linguistik	שפות ובלשנות	Nyelvek és Nyelvészet	Bahasa & Ilmu Bahasa	Teangacha & Teangeolaíochta	Lingue e linguistica	言語&言語学	언어 & 언어학	Bahasa & Linguistik	زبان و زبانشناسی	Língua e Lingüística	Limbi şi Lingvistică	Филология и лингвистика	Језици и лингвистика	Lengua y linguística	Lingvistik och språkvetenskap	Diller ve Dilbilim	Communication & Textual Studies	الاتصالات والدراسات النصية	যোগাযোগ ও বিষয়বস্তুর স্টাডিজ	Comunicació i Estudis Textuals	传播研究与文本研究	Komunikace a studie textů	Communicatie en Literatuurwetenschappen	Viestintä ja kielitieteet	Communication et études des textes	Kommunikation und Textwissenschaften	תקשורת ולימודי הבנת טקסט	Kommunikációs tanulmányok és Szövegelemzés	Komunikasi & Penelitian Teks	Cumarsáid & Staidéar Téacsúil	Coomunicazione e analisi del testo	コミュニケーション&本文研究	의사소통 & 텍스트연구	Komunikasi & Kajian Teks	مطالعات ارتباطی و متنی	Comunicação & Estudos Textuais	Comunicare şi Studii textuale	Исследования коммуникаций и текстов
41	41	Literary Studies	الدراسات الأدبية	সাহিত্য স্টাডিজ	Estudis literaris	文学研究	Literární vědy	Literatuurwetenschappen	Kirjallisuudentutkimus	Études littéraires	Literaturwissenschaften	לימודי ספרות	Irodalmi Tanulmányok	Kajian Sastra	Staidéar Liteartha	Studi letterari	文学	문학	Kajian Sastera	مطالعات ادبی	Estudos Literários	Studii literare	Литературоведение	Књижевне студије	Estudios literarios	Litteraturvetenskap	Edebiyat Çalışmaları	Communication & Textual Studies	الاتصالات والدراسات النصية	যোগাযোগ ও বিষয়বস্তুর স্টাডিজ	Comunicació i Estudis Textuals	传播研究与文本研究	Komunikace a studie textů	Communicatie en Literatuurwetenschappen	Viestintä ja kielitieteet	Communication et études des textes	Kommunikation und Textwissenschaften	תקשורת ולימודי הבנת טקסט	Kommunikációs tanulmányok és Szövegelemzés	Komunikasi & Penelitian Teks	Cumarsáid & Staidéar Téacsúil	Coomunicazione e analisi del testo	コミュニケーション&本文研究	의사소통 & 텍스트연구	Komunikasi & Kajian Teks	مطالعات ارتباطی و متنی	Comunicação & Estudos Textuais	Comunicare şi Studii textuale	Исследования коммуникаций и текстов
42	42	Anthropology	علم الانسان	নৃবিদ্যা	Antropologia	人类学	Antropologie	Antropologie	Antropologia	Anthropologie	Anthropologie	אנתרופולוגיה	Antropológia	Antropologi	Antraipeolaíocht	Antropologia	人類学	인류학	Antropologi	انسان‌شناسی	Antropologia	Antropologie	Антропология	Антропологија	Antropología	Antropologi	Antropoloji	Historical Studies	الدراسات التاريخية	ঐতিহাসিক স্টাডিজ	Estudis Històrics	历史研究	Historická studia	Historische Studies	Historiatieteet	Étude de l'histoire	Geschichtswissenschaft	לימודים היסטוריים	Történelmi tanulmányok	Kajian Sejarah	Staidéir Staire	Studi storici	人類学,考古学&史学	인류고고학, 역사학	Kajian Sejarah	مطالعات تاریخی	Estudos Históricos	Studii istorice	История
43	43	Archaeology	علم الآثار	প্রত্নতত্ত্ব	Arqueologia	考古学	Archeologie	Archeologie	Arkeologia	Archéologie	Archaeologie	ארכיאולוגיה	Régészet	Arkeologi	Seandálaíocht	Archeologia	考古学	고고학	Arkeologi	باستان‌شناسی	Arqueologia	Arheologie	Археология	Археологија	Arqueología	Arkeologi	Arkeoloji	Historical Studies	الدراسات التاريخية	ঐতিহাসিক স্টাডিজ	Estudis Històrics	历史研究	Historická studia	Historische Studies	Historiatieteet	Étude de l'histoire	Geschichtswissenschaft	לימודים היסטוריים	Történelmi tanulmányok	Kajian Sejarah	Staidéir Staire	Studi storici	人類学,考古学&史学	인류고고학, 역사학	Kajian Sejarah	مطالعات تاریخی	Estudos Históricos	Studii istorice	История
44	44	Classics	كلاسيكيات	চিরায়ত (গ্রীক ও ল্যাটিন) সাহিত্য	Clàssics	古典学	Klasická studia	Klassieke Kunst en Cultuur	Antiikintutkimus	Classiques	Altertumswissenschaft	לימודים קלאסיים	Klasszikus Tanulmányok	Kajian Bahasa dan Sastra Yunani & Latin	Clasaicí	Studi classici	古典学	고전학	Kajian Bahasa dan Sastera Yunani & Latin	ادبیات کلاسیک	Classicismo	Studii Clasice	Изучение классики	Класици	Arte y cultura clásica	Klassiska studier	Klasikler	Historical Studies	الدراسات التاريخية	ঐতিহাসিক স্টাডিজ	Estudis Històrics	历史研究	Historická studia	Historische Studies	Historiatieteet	Étude de l'histoire	Geschichtswissenschaft	לימודים היסטוריים	Történelmi tanulmányok	Kajian Sejarah	Staidéir Staire	Studi storici	人類学,考古学&史学	인류고고학, 역사학	Kajian Sejarah	مطالعات تاریخی	Estudos Históricos	Studii istorice	История
45	45	History	التاريخ	ইতিহাস	Història	历史学	Historie	Geschiedenis	Historia	Histoire	Geschichte	היסטוריה	Történelem	Kajian Sejarah	Stair	Storia	史学	역사학	Kajian Sejarah	تاریخ	História	Istorie	История	Историја	Historia	Historia	Tarih	Historical Studies	الدراسات التاريخية	ঐতিহাসিক স্টাডিজ	Estudis Històrics	历史研究	Historická studia	Historische Studies	Historiatieteet	Étude de l'histoire	Geschichtswissenschaft	לימודים היסטוריים	Történelmi tanulmányok	Kajian Sejarah	Staidéir Staire	Studi storici	人類学,考古学&史学	인류고고학, 역사학	Kajian Sejarah	مطالعات تاریخی	Estudos Históricos	Studii istorice	История
46	46	History of Science, Technology & Medicine	تاريخ العلوم والتكنولوجيا والطب	বিজ্ঞান, প্রযুক্তি ও চিকিৎসা বিদ্যার ইতিহাস	Història de la ciència, tecnologia i medicina	科学史、技术史与医学史	Dějiny vědy, techniky a lékařství	Geschiedenis van wetenschap, technologie en geneeskunde	Tieteen-, tekniikan ja lääketieteen historia	Histoire des sciences, de la technologie et de la médecine	Geschichte der Wissenschaften, Technologie und Medizin	היסטוריה של המדע, הטכנולוגיה והרפואה	Tudomány, Technológia és Orvostudomány Történet	Sejarah Ilmu Pasti, Teknologi & Kedokteran	Stair d'Eolaíocht, Teicneolaíocht & Leighis	Storia della scienza, della tecnologia e della medicina	科学技術・医学史	과학기술사 & 의학사	Sejarah Sains, Teknologi & Perubatan	تاریخ علم ، فن‌آوری و پزشکی	História da Ciência, Tecnologia e Medicina	Istoria Ştiinţei, Tehnologiei şi Medicinei	История науки, техники и медицины	Историја науке, технологије и медицине	Historia de la ciencia, tecnología y medicina	Vetenskapshistoria	Bilim, Teknoloji ve Tıp Tarihi	Historical Studies	الدراسات التاريخية	ঐতিহাসিক স্টাডিজ	Estudis Històrics	历史研究	Historická studia	Historische Studies	Historiatieteet	Étude de l'histoire	Geschichtswissenschaft	לימודים היסטוריים	Történelmi tanulmányok	Kajian Sejarah	Staidéir Staire	Studi storici	人類学,考古学&史学	인류고고학, 역사학	Kajian Sejarah	مطالعات تاریخی	Estudos Históricos	Studii istorice	История
47	47	History of Social Sciences	تاريخ العلوم الاجتماعية	সামাজিক বিজ্ঞানের ইতিহাস	Història de les ciències socials	社会科学史	Historie sociálních věd	Geschiedenis van de sociale wetenschappen	Yhteiskuntatieteiden historia	Histoire des sciences sociales	Geschichte der Sozialwissenschaften	היסטוריה של מדעי החברה	Társadalomtudomány Történet	Sejarah Ilmu Masyarakat	Stair na nEolaíochtaí Sóisialta	Storia delle scienze sociali	社会科学史	사회과학사	Sejarah Sains Social	تاریخ علوم اجتماعی	História das Ciências Sociais	Istoria Ştiinţelor Sociale	История общественных наук	Историја друштвених наука	Historia de las ciencias sociales	Samhällsvetenskapernas historia	Sosyal Bilimler Tarihi	Historical Studies	الدراسات التاريخية	ঐতিহাসিক স্টাডিজ	Estudis Històrics	历史研究	Historická studia	Historische Studies	Historiatieteet	Étude de l'histoire	Geschichtswissenschaft	לימודים היסטוריים	Történelmi tanulmányok	Kajian Sejarah	Staidéir Staire	Studi storici	人類学,考古学&史学	인류고고학, 역사학	Kajian Sejarah	مطالعات تاریخی	Estudos Históricos	Studii istorice	История
49	48	Applied Ethics	علم الإخلاقيات التطبيقي	ফলিত নীতিশাস্ত্র	Ètica aplicada	应用伦理学	Aplikovaná etika	Toegepaste Ethiek	Sovellettu etiikka	Éthique appliquée	Angewandte Ethik	אתיקה יישומית	Alkalmazott etika	Etika Terapan	Eitice Fheidhmeach	Etica applicata	応用倫理学	응용윤리학	Etika Gunaan	اخلاق کاربردی	Ética Aplicada	Etică Aplicată	Прикладная этика	Примењена етика	Ética aplicada	Tillämpad etik	Uygulamalı Etik	Philosophy & Theology	فلسفة واللاهوت	দর্শনশাস্ত্র ও ধর্মতত্ত্ব	Filosofia i Teologia	哲学与宗教	Filozofie a teologie	Filosofie en Theologie	Filosofia ja teologia	Philosophie et théologie	Philosophie & Theologie	פילוסופיה ותיאולוגיה	Filozófia és teológia	Filsafat & Ilmu Agama	Fealsúnacht & Diagacht	Filosofia e teologia	哲学&神学	철학 & 신학	Falsafah & Agama	فلسفه و الهیات	Filosofia e Teologia	Filosofie şi Teologie	Философия и богословие
50	49	Philosophy	فلسفة	দর্শন	Filosofia	哲学	Filozofie	Filosofie	Filosofia	Philosophie	Philosophie	פילוסופיה	Filozófia	Filsafat	Fealsúnacht	Filosofia	哲学	철학	Falsafah	فلسفه	Filosofia	Filozofie	Философия	Филозофија	Filosofía	Filosofi	Felsefe	Philosophy & Theology	فلسفة واللاهوت	দর্শনশাস্ত্র ও ধর্মতত্ত্ব	Filosofia i Teologia	哲学与宗教	Filozofie a teologie	Filosofie en Theologie	Filosofia ja teologia	Philosophie et théologie	Philosophie & Theologie	פילוסופיה ותיאולוגיה	Filozófia és teológia	Filsafat & Ilmu Agama	Fealsúnacht & Diagacht	Filosofia e teologia	哲学&神学	철학 & 신학	Falsafah & Agama	فلسفه و الهیات	Filosofia e Teologia	Filosofie şi Teologie	Философия и богословие
51	50	Religions & Theology	الأديان واللاهوت	ধর্ম ও ধর্মতত্ত্ব	Religions i teologia	宗教与神学	Náboženství a teologie	Religie en Theologie	Teologia	Religions et théologie	Religion und Theologie	דת ותיאולוגיה	Vallás és Teológia	Agama & Teologi	Reiligiúin & Diagacht	Religione e teologia	宗教&神学	종교 & 신학	Agama & Teologi	ادیان و الهیات	Religiões e Teologia	Religie şi Teologie	Религия и богословие	Религије и теологија	Religión y teología	Teologi & religion	Dinleri ve İlahiyat	Philosophy & Theology	فلسفة واللاهوت	দর্শনশাস্ত্র ও ধর্মতত্ত্ব	Filosofia i Teologia	哲学与宗教	Filozofie a teologie	Filosofie en Theologie	Filosofia ja teologia	Philosophie et théologie	Philosophie & Theologie	פילוסופיה ותיאולוגיה	Filozófia és teológia	Filsafat & Ilmu Agama	Fealsúnacht & Diagacht	Filosofia e teologia	哲学&神学	철학 & 신학	Falsafah & Agama	فلسفه و الهیات	Filosofia e Teologia	Filosofie şi Teologie	Философия и богословие
52	51	Art Practice, History & Theory	فن الممارسة ، التاريخ ونظرية	শিল্পকলা, ইতিহাস ও তত্ত্ব	Història, teoria i pràctice de l'art	艺术实践、历史与理论	Umělecká praxe, historie a teorie	Kunst: Praktijk, Geschiedenis en Theorie	Taiteentutkimus	Histoire, théorie et pratique des arts	Kunst: Praxis, Geschichte und Theorie	עשייה אומנותית, היסטוריה ותיאוריה	Művészet: Gyakorlat, Történet és Elmélet	Sejarah, Teori & Praktek Seni	Cleachtas Ealaíne, Stair agus Teoiric	Storia dell'arte	芸術実践,歴史&理論	예술 실습, 역사 & 이론	Sejarah, Teori & Amalan Seni	رویه‌ی هنر ، تاریخ و نظریه	Teoria, História e Prática da Arte	Artă: Practică, Teorie şi Istorie	История, теория и практика исскуства	Уметничка пракса, историја и теорија	Historia, teoría y práctica del arte	Konstvetenskap	Sanat Uygulama, Tarih ve Teori	Visual & Performing Arts	الفنون المرئية والمسرحية	ললিতকলা/ভিসুয়াল ও পারফর্মিং আর্টস	Arts visuals i escèniques	视觉与表演艺术	Vizuální a múzická umění	Beeldende en Audiovisuele Kunsten	Visuaaliset ja esittävät taiteet	Arts visuels et de la scène	Bildende und darstellende Künste	אומנות חזותית ואומנות הבמה	Vizuális és előadóművészet	Kesenian & Pertunjukan	na healaíona físiúla agus taibhiúcháin	Arti visive e dello spettacolo	視覚&舞台芸術	시각 & 공연예술	Seni Tampak & Pentas	هنرهای تجسمی و نمایشی	Artes Visuais e Performáticas	Arte vizuale şi de performanţă	Театральное и художественное искусство
53	52	Drama & Theater	الدراما والمسرح	নাটক ও মঞ্চনাটক	Art dramàtic	戏剧	Drama a divadlo	Theaterwetenschappen	Näyttämötaide	Théâtre et dramaturgie	Theaterwissenschaft	דרמה ותיאטרון	Dráma és Színház	Drama & Teater	Drámaíocht & Amharclannaíocht	Teatro e drammaturgia	演劇	연극영화학	Drama & Teater	نمایش و تئاتر	Dramaturgia	Dramă şi Teatru	Драма и Театр	Драма и позориште	Arte dramático	Teatervetenskap	Drama ve tiyatro	Visual & Performing Arts	الفنون المرئية والمسرحية	ললিতকলা/ভিসুয়াল ও পারফর্মিং আর্টস	Arts visuals i escèniques	视觉与表演艺术	Vizuální a múzická umění	Beeldende en Audiovisuele Kunsten	Visuaaliset ja esittävät taiteet	Arts visuels et de la scène	Bildende und darstellende Künste	אומנות חזותית ואומנות הבמה	Vizuális és előadóművészet	Kesenian & Pertunjukan	na healaíona físiúla agus taibhiúcháin	Arti visive e dello spettacolo	視覚&舞台芸術	시각 & 공연예술	Seni Tampak & Pentas	هنرهای تجسمی و نمایشی	Artes Visuais e Performáticas	Arte vizuale şi de performanţă	Театральное и художественное искусство
54	53	Folklore	الفن الشعبي	লোকাচার	Folklore	民俗学	Folklór	Volkskunde	Folkloristiikka	Folklore	Volkskunde	פולקלור	Folklór	Folkloristika	Béaloideas	Folklore	民俗学	민속학	Budaya Rakyat	فولکلور	Folclore	Folclor	Фольклор	Фолклор	Folclore	Folklore	Folklor	Visual & Performing Arts	الفنون المرئية والمسرحية	ললিতকলা/ভিসুয়াল ও পারফর্মিং আর্টস	Arts visuals i escèniques	视觉与表演艺术	Vizuální a múzická umění	Beeldende en Audiovisuele Kunsten	Visuaaliset ja esittävät taiteet	Arts visuels et de la scène	Bildende und darstellende Künste	אומנות חזותית ואומנות הבמה	Vizuális és előadóművészet	Kesenian & Pertunjukan	na healaíona físiúla agus taibhiúcháin	Arti visive e dello spettacolo	視覚&舞台芸術	시각 & 공연예술	Seni Tampak & Pentas	هنرهای تجسمی و نمایشی	Artes Visuais e Performáticas	Arte vizuale şi de performanţă	Театральное и художественное искусство
55	54	Music	الموسيقى	সঙ্গীত	Música	音乐	Hudba	Muziek	Musiikki	Musique	Musik	מוסיקה	Zene	Musik	Ceol	Musica	音楽	음악	Muzik	موسیقی	Música	Muzică	Музыка	Музика	Música	Musikvetenskap	Müzik	Visual & Performing Arts	الفنون المرئية والمسرحية	ললিতকলা/ভিসুয়াল ও পারফর্মিং আর্টস	Arts visuals i escèniques	视觉与表演艺术	Vizuální a múzická umění	Beeldende en Audiovisuele Kunsten	Visuaaliset ja esittävät taiteet	Arts visuels et de la scène	Bildende und darstellende Künste	אומנות חזותית ואומנות הבמה	Vizuális és előadóművészet	Kesenian & Pertunjukan	na healaíona físiúla agus taibhiúcháin	Arti visive e dello spettacolo	視覚&舞台芸術	시각 & 공연예술	Seni Tampak & Pentas	هنرهای تجسمی و نمایشی	Artes Visuais e Performáticas	Arte vizuale şi de performanţă	Театральное и художественное искусство
56	55	Accounting	المحاسبة	হিসাবরক্ষণ	Comptabilitat	会计学	Účetnictví	Boekhoudkunde	Laskentatoimi	Comptabilité	Rechnungswesen	חשבונאות	Könyvvelés	Akuntansi	Cuntasaíocht	Contabilità	会計学	회계학	Perakaunan	حسابداری	Ciências Contábeis	Contabilitate	Бухгалтерское дело	Рачуноводство	Contabilidad	Redovisning	Muhasebe	Economics & Business	الاقتصاد والأعمال	অর্থনীতি ও ব্যবসা	Economia i Negocis	经济学与管理学	Ekonomika a podnikání	Economische Wetenschappen	Taloustieteet	Économie et sciences de la gestion	Wirtschaftswissenschaften	כלכלה ומהנל עסקים	Közgazdaságtan és Vállalkozás tan	Ekonomi & Niaga	Eacnamaíocht & Gnó	Scienze economiche e aziendali	経済学&ビジネス	경제학 & 경영	Ekonomi & Perniagaan	اقتصاد و کسب و کار	Economia e Negócios	Economie si Afaceri	Экономика и бизнес
57	56	Agricultural Economics & Policy	الاقتصاد الزراعي والسياسات	কৃষি অর্থনীতি ও নীতি	Economia i política agrària	农业经济学与农业政策	Zemědělská ekonomika a politika	Landbouweconomie en -beleid	Maatalouspolitiikka	Économie et politique de l'agriculture	Agrarökonomie und -politik	כלכלה ומדיניות חקלאית	Agrár- Gazdaság és Politika	Ekonomi & Kebijakan Pertanian	Eacnamaíocht agus beartas Talmhaíochta	Economia e politiche agricole	農業経済学&政策	농업경제학 & 정책	Ekonomi & Dasar Pertanian	اقتصاد و سیاست‌گذاری کشاورزی	Economia e Política Agrícola	Economie şi Politică Agrară	Экономика и политика сельского хозяйства	Економија и политика пољопривреде	Economía y política agraria	Jordbruksekonomi	Tarım Ekonomisi ve Politikası	Economics & Business	الاقتصاد والأعمال	অর্থনীতি ও ব্যবসা	Economia i Negocis	经济学与管理学	Ekonomika a podnikání	Economische Wetenschappen	Taloustieteet	Économie et sciences de la gestion	Wirtschaftswissenschaften	כלכלה ומהנל עסקים	Közgazdaságtan és Vállalkozás tan	Ekonomi & Niaga	Eacnamaíocht & Gnó	Scienze economiche e aziendali	経済学&ビジネス	경제학 & 경영	Ekonomi & Perniagaan	اقتصاد و کسب و کار	Economia e Negócios	Economie si Afaceri	Экономика и бизнес
58	57	Business & Management	الأعمال والإدارة	ব্যবসা ও ব্যবস্থাপনা	Gestió i administració	企业与管理	Podnikání a management	Bedrijfswetenschappen	Liiketaloustiede ja liikkeenjohto	Administration et gestion	Betriebswirtschaft	מנהל עסקים	Vállalkozás és Menedzsment	Bisnis & Manajemen	Gnó & Bainistíocht	Gestione aziendale	ビジネス&マネージメント	경영 & 관리	Perniagaan & Pengurusan	کسب و کار و مدیریت	Administração de Empresas	Afaceri şi Management	Бизнес и менеджмент	Бизнис и менаџмент	Ciencias empresariales	Företagsekonomi	İş ve Yönetim	Economics & Business	الاقتصاد والأعمال	অর্থনীতি ও ব্যবসা	Economia i Negocis	经济学与管理学	Ekonomika a podnikání	Economische Wetenschappen	Taloustieteet	Économie et sciences de la gestion	Wirtschaftswissenschaften	כלכלה ומהנל עסקים	Közgazdaságtan és Vállalkozás tan	Ekonomi & Niaga	Eacnamaíocht & Gnó	Scienze economiche e aziendali	経済学&ビジネス	경제학 & 경영	Ekonomi & Perniagaan	اقتصاد و کسب و کار	Economia e Negócios	Economie si Afaceri	Экономика и бизнес
59	58	Development Studies	دراسات التنمية	উন্নয়ন সংক্রান্ত স্টাডিজ	Estudis de desenvolupament	发展研究	Rozvojová studia	Ontwikkelingsstudies	Kehitystutkimus	Études du développement	Entwicklungspolitik	לימודי מדינות מתפתחות	Fejlesztési Tanulmányok	Studi Pembangunan	Staidéir Forbartha	Economia dello sviluppo	開発学	개발학	Kajian Pembangunan	مطالعات توسعه	Estudos sobre Desenvolvimento	Studii de dezvoltare	Исследования по проблемам развития	Студије развоја	Estudios del desarrollo	Utvecklingsstudier	Kalkınma Çalışmaları	Economics & Business	الاقتصاد والأعمال	অর্থনীতি ও ব্যবসা	Economia i Negocis	经济学与管理学	Ekonomika a podnikání	Economische Wetenschappen	Taloustieteet	Économie et sciences de la gestion	Wirtschaftswissenschaften	כלכלה ומהנל עסקים	Közgazdaságtan és Vállalkozás tan	Ekonomi & Niaga	Eacnamaíocht & Gnó	Scienze economiche e aziendali	経済学&ビジネス	경제학 & 경영	Ekonomi & Perniagaan	اقتصاد و کسب و کار	Economia e Negócios	Economie si Afaceri	Экономика и бизнес
60	59	Econometrics	علم قياس الإقتصاد	গাণিতিক ও পরিসংখ্যানিক পদ্ধতি সংক্রান্ত অর্থনীতি	Econometria	计量经济学	Ekonometrie	Econometrie	Ekonometria	Économétrie	Ökonometrie	אקונומטריקה	Ökonometria	Ekonometrik	Eacnaiméadracht	Econometria	計量経済学	계량경제학	Ekonometrik	اقتصادسنجی	Econometria	Econometrie	Эконометрика	Економетрија	Econometría	Ekonometri	Ekonometri	Economics & Business	الاقتصاد والأعمال	অর্থনীতি ও ব্যবসা	Economia i Negocis	经济学与管理学	Ekonomika a podnikání	Economische Wetenschappen	Taloustieteet	Économie et sciences de la gestion	Wirtschaftswissenschaften	כלכלה ומהנל עסקים	Közgazdaságtan és Vállalkozás tan	Ekonomi & Niaga	Eacnamaíocht & Gnó	Scienze economiche e aziendali	経済学&ビジネス	경제학 & 경영	Ekonomi & Perniagaan	اقتصاد و کسب و کار	Economia e Negócios	Economie si Afaceri	Экономика и бизнес
61	60	Economic Theory	النظرية الاقتصادية	অর্থনৈতিক তত্ত্ব	Teoria econòmica	理论经济学	Ekonomická teorie	Theoretische Economie	Talouden teoria	Théorie économique	Wirtschaftstheorie	תיאוריה כלכלית	Gazdaságelmélet	Teori Ekonomi	Theoric Eacnamaíoch	Teoria economica	経済理論	경제이론	Teori Ekonomi	نظریه‌ی اقتصادی	Teoria Econômica	Teorie economică	Экономическая теория	Економска теорија	Teoría económica	Ekonomisk teori	İktisat Teorisi	Economics & Business	الاقتصاد والأعمال	অর্থনীতি ও ব্যবসা	Economia i Negocis	经济学与管理学	Ekonomika a podnikání	Economische Wetenschappen	Taloustieteet	Économie et sciences de la gestion	Wirtschaftswissenschaften	כלכלה ומהנל עסקים	Közgazdaságtan és Vállalkozás tan	Ekonomi & Niaga	Eacnamaíocht & Gnó	Scienze economiche e aziendali	経済学&ビジネス	경제학 & 경영	Ekonomi & Perniagaan	اقتصاد و کسب و کار	Economia e Negócios	Economie si Afaceri	Экономика и бизнес
62	61	Economics	الاقتصاد	অর্থনীতি	Economia	经济学	Ekonomika	Economische wetenschappen	Taloustiede	Économie	Wirtschaftswissenschaften	כלכלה	Közgazdaságtan	Ilmu Ekonomi	Eacnamaíocht	Economia	経済学	경제학	Sains Ekonomi	علم اقتصاد	Economia	Economie	Экономика	Економија	Economía	Nationalekonomi	Ekonomi	Economics & Business	الاقتصاد والأعمال	অর্থনীতি ও ব্যবসা	Economia i Negocis	经济学与管理学	Ekonomika a podnikání	Economische Wetenschappen	Taloustieteet	Économie et sciences de la gestion	Wirtschaftswissenschaften	כלכלה ומהנל עסקים	Közgazdaságtan és Vállalkozás tan	Ekonomi & Niaga	Eacnamaíocht & Gnó	Scienze economiche e aziendali	経済学&ビジネス	경제학 & 경영	Ekonomi & Perniagaan	اقتصاد و کسب و کار	Economia e Negócios	Economie si Afaceri	Экономика и бизнес
63	62	Finance	المالية	অর্থব্যবস্থা	Finances	金融学	Finance	Financiewezen	Rahoitusoppi	Finance	Finanzwissenschaft	מימון	Pénzügy	Keuangan	Airgeadas	Finanza	財務	재정학	Kewangan	مالیه	Finanças	Finanţe	Финансы	Финансије	Finanzas	Finansvetenskap	Maliye	Economics & Business	الاقتصاد والأعمال	অর্থনীতি ও ব্যবসা	Economia i Negocis	经济学与管理学	Ekonomika a podnikání	Economische Wetenschappen	Taloustieteet	Économie et sciences de la gestion	Wirtschaftswissenschaften	כלכלה ומהנל עסקים	Közgazdaságtan és Vállalkozás tan	Ekonomi & Niaga	Eacnamaíocht & Gnó	Scienze economiche e aziendali	経済学&ビジネス	경제학 & 경영	Ekonomi & Perniagaan	اقتصاد و کسب و کار	Economia e Negócios	Economie si Afaceri	Экономика и бизнес
64	63	Industrial Relations	العلاقات الصناعية	শিল্প কারখানা সম্পর্ক স্টাডিজ	Relacions laborals	劳动关系	Pracovněprávní vztahy	Industriële Relaties	Työmarkkinatutkimus	Relations industrielles	Arbeitsbeziehungen	יחסי עבודה	Ipari kapcsolatok	Hubungan Industrial	Caidreamh Tionsclaíoch	Relazioni industriali	労使関係	노사관계	Perhubungan Perindustrian	روابط صنعتی (مناسبات انسانی محیط کار)	Relações Industriais	Relaţii Industriale	Исследования взаимоотношений в коллективе	Индустријски односи	Relaciones laborales e industriales	Arbetsvetenskap	Endüstri İlişkileri	Economics & Business	الاقتصاد والأعمال	অর্থনীতি ও ব্যবসা	Economia i Negocis	经济学与管理学	Ekonomika a podnikání	Economische Wetenschappen	Taloustieteet	Économie et sciences de la gestion	Wirtschaftswissenschaften	כלכלה ומהנל עסקים	Közgazdaságtan és Vállalkozás tan	Ekonomi & Niaga	Eacnamaíocht & Gnó	Scienze economiche e aziendali	経済学&ビジネス	경제학 & 경영	Ekonomi & Perniagaan	اقتصاد و کسب و کار	Economia e Negócios	Economie si Afaceri	Экономика и бизнес
65	64	Logistics & Transportation	الخدمات اللوجستيه والنقل	সরবরাহ ও পরিবহন	Logística i transport	物流与运输	Logistika a doprava	Logistiek en Transporteconomie	Logistiikka ja kuljetus	Logistique et transports	Logistik und Transport	לוגיסטיקה ותחבורה	Logisztika és Szállítás	Logistik & Transportasi	Lóistíochta agus Iompair	Logistica e trasporti	物流&輸送	운송학	Logistik &Pengangkutan	آماد و ترابری	Logística e Transporte	Logistică şi Transport	Логистика и транспорт	Логистика и транспорт	Logística y transporte	Logistik & transporter	Lojistik ve Taşımacılık	Economics & Business	الاقتصاد والأعمال	অর্থনীতি ও ব্যবসা	Economia i Negocis	经济学与管理学	Ekonomika a podnikání	Economische Wetenschappen	Taloustieteet	Économie et sciences de la gestion	Wirtschaftswissenschaften	כלכלה ומהנל עסקים	Közgazdaságtan és Vállalkozás tan	Ekonomi & Niaga	Eacnamaíocht & Gnó	Scienze economiche e aziendali	経済学&ビジネス	경제학 & 경영	Ekonomi & Perniagaan	اقتصاد و کسب و کار	Economia e Negócios	Economie si Afaceri	Экономика и бизнес
66	65	Marketing	التسويق	বাজারজাতকরণ	Màrqueting	市场营销学	Marketing	Marketing	Markkinointi	Marketing	Marketing	שיווק	Marketing	Pemasaran	Margaíocht	Marketing	マーケティング	마케팅학	Pemasaran	بازاریابی	Marketing	Marketing	Маркетинг	Маркетинг	Marketing	Marknadsundersökningar	Pazarlama	Economics & Business	الاقتصاد والأعمال	অর্থনীতি ও ব্যবসা	Economia i Negocis	经济学与管理学	Ekonomika a podnikání	Economische Wetenschappen	Taloustieteet	Économie et sciences de la gestion	Wirtschaftswissenschaften	כלכלה ומהנל עסקים	Közgazdaságtan és Vállalkozás tan	Ekonomi & Niaga	Eacnamaíocht & Gnó	Scienze economiche e aziendali	経済学&ビジネス	경제학 & 경영	Ekonomi & Perniagaan	اقتصاد و کسب و کار	Economia e Negócios	Economie si Afaceri	Экономика и бизнес
67	66	Sport, Leisure & Tourism	الرياضة والترفيه والسياحة	ক্রীড়া, বিনোদন ও পর্যটন	Esport, lleure i turisme	体育、休闲、旅游	Sport, volný čas a cestovní ruch	Sport, Vrije Tijd en Toerisme	Urheilu, vapaa-aika ja turismi	Sport, récréation et tourisme	Sport, Freizeit und Tourismus	ספורט, פנאי ותיירות	Turizmus, Szabadidő és Sport	Olahraga, Kesenggangan & Pariwisata	Spórt, fóillíocht & Turasóireacht	Sport, tempo libero e turismo	スポーツ,レジャー&観光事業	스포츠, 레져 & 관광	Sukan, Kesenggangan & Pelancongan	ورزش، اوقات فراغت و گردشگری	Esporte, Lazer e Turismo	Sport, Turism si Activităţi de timp liber	Спорт, досуг и туризм	Спорт, слободно време и туризам	Deportes, ocio y turismo	Sport, fritid och turism	Spor, Eğlence ve Turizm	Economics & Business	الاقتصاد والأعمال	অর্থনীতি ও ব্যবসা	Economia i Negocis	经济学与管理学	Ekonomika a podnikání	Economische Wetenschappen	Taloustieteet	Économie et sciences de la gestion	Wirtschaftswissenschaften	כלכלה ומהנל עסקים	Közgazdaságtan és Vállalkozás tan	Ekonomi & Niaga	Eacnamaíocht & Gnó	Scienze economiche e aziendali	経済学&ビジネス	경제학 & 경영	Ekonomi & Perniagaan	اقتصاد و کسب و کار	Economia e Negócios	Economie si Afaceri	Экономика и бизнес
68	67	Criminology	علم الجريمة	অপরাধতত্ব	Criminologia	犯罪学	Kriminalistika	Criminologie	Kriminologia	Criminologie	Kriminologie	קרימינולוגיה	Kriminológia	Ilmu Kejahatan	Coireolaíocht	Criminologia	犯罪学	범죄학	Ilmu Kejenayahan	جرم‌شناسی	Criminologia	Criminologie	Криминология	Криминологија	Criminología	Kriminologi	Kriminoloji	Social Sciences	العلوم الاجتماعية	সামাজিক বিজ্ঞান	Ciències Socials	社会科学	Společenské vědy	Sociale Wetenschappen	Yhteiskuntatieteet	Sciences sociales	Sozialwissenschaften	מדעי החברה	Társadalomtudományok	Ilmu Sosial	Eolaíochtaí Sóisialta	Scienze sociali	社会科学	사회과학	Sains Sosial	علوم اجتماعی	Ciências Sociais	Ştiinţe sociale	Общественные науки
69	68	Cultural Studies	الدراسات الثقافية	সংস্কৃতি সংক্রান্ত স্টাডিজ	Estudis culturals	文化研究	Kulturní studia	Cultuurstudies	Kulttuurientutkimus	Sciences de la culture	Kulturwissenschaften	לימודי תרבות	Kulturális tanulmányok	Kajian Budaya	Léinn an Chultúir	Studi culturali	文化研究	문화연구	Kajian Budaya	مطالعات فرهنگی	Estudos sobre Cultura	Studii culturale	Исследования культуры	Студије културе	Estudios culturales	Kulturstudier	Kültürel Çalışmalar	Social Sciences	العلوم الاجتماعية	সামাজিক বিজ্ঞান	Ciències Socials	社会科学	Společenské vědy	Sociale Wetenschappen	Yhteiskuntatieteet	Sciences sociales	Sozialwissenschaften	מדעי החברה	Társadalomtudományok	Ilmu Sosial	Eolaíochtaí Sóisialta	Scienze sociali	社会科学	사회과학	Sains Sosial	علوم اجتماعی	Ciências Sociais	Ştiinţe sociale	Общественные науки
70	69	Demography	علم السكان	জনসংখ্যা বিদ্যা	Demografia	人口统计学	Demografie	Demografie	Väestötiede	Démographie	Demographie	דמוגרפיה	Demográfia	Demografi	Déimeagrafaíocht	Demografia	人口統計学	인구통계학	Demografi	جمعیت‌شناسی	Demografia	Demografie	Демография	Демографија	Demografía	Demografi	Demografi	Social Sciences	العلوم الاجتماعية	সামাজিক বিজ্ঞান	Ciències Socials	社会科学	Společenské vědy	Sociale Wetenschappen	Yhteiskuntatieteet	Sciences sociales	Sozialwissenschaften	מדעי החברה	Társadalomtudományok	Ilmu Sosial	Eolaíochtaí Sóisialta	Scienze sociali	社会科学	사회과학	Sains Sosial	علوم اجتماعی	Ciências Sociais	Ştiinţe sociale	Общественные науки
71	70	Education	التعليم	শিক্ষা	Educació	教育	Pedagogika	Opvoedkunde	Kasvatustiede	Éducation	Bildungswissenschaften	חינוך	Oktatás	Pendidikan	Oideachas	Scienze dell'educazione	教育	교육학	Pendidikan	آموزش و پرورش	Educação	Educaţie	Образование	Образовање	Educación	Utbildningsvetenskap	Eğitim	Social Sciences	العلوم الاجتماعية	সামাজিক বিজ্ঞান	Ciències Socials	社会科学	Společenské vědy	Sociale Wetenschappen	Yhteiskuntatieteet	Sciences sociales	Sozialwissenschaften	מדעי החברה	Társadalomtudományok	Ilmu Sosial	Eolaíochtaí Sóisialta	Scienze sociali	社会科学	사회과학	Sains Sosial	علوم اجتماعی	Ciências Sociais	Ştiinţe sociale	Общественные науки
72	71	Family Studies	الدراسات الأسرية	পরিবার সংক্রান্ত স্টাডিজ	Estudis de la família	家庭研究	Rodinná studia	Gezins- en Familiestudies	Perhetutkimus	Études de la famille	Familienforschung	לימודי משפחה	Családi Tanulmányok	Kajian Keluarga	Staidéar Teaghlaigh	Studi e ricerche sulla famiglia	家族学	가족학	Kajian Keluarga	مطالعات خانواده	Estudos sobre Família	Studii despre familie	Исследования семьи	Студије породице	Estudios de familia	Familjestudier	Aile Çalışmaları	Social Sciences	العلوم الاجتماعية	সামাজিক বিজ্ঞান	Ciències Socials	社会科学	Společenské vědy	Sociale Wetenschappen	Yhteiskuntatieteet	Sciences sociales	Sozialwissenschaften	מדעי החברה	Társadalomtudományok	Ilmu Sosial	Eolaíochtaí Sóisialta	Scienze sociali	社会科学	사회과학	Sains Sosial	علوم اجتماعی	Ciências Sociais	Ştiinţe sociale	Общественные науки
73	72	Gender Studies	دراسات الجنسين (ذكر & أنثي)	জেন্ডার স্টাডিজ	Estudis de gènere	性别研究	Genderová studia	Vrouwenstudies	Sukupuolentutkimus	Étude de genre	Frauen- und Geschlechterforschung	לימודי מגדר	Nemi tanulmányok	Kajian Gender	Staidéar Inscní	Studi di genere	ジェンダー研究	여성학	Kajian Gender	مطالعات جنسیتی	Estudos sobre Questões de Gênero	Studii de Gen	Гендерные исследования	Родне студије	Estudios de género	Genusvetenskap	Cinsiyet Çalışmaları	Social Sciences	العلوم الاجتماعية	সামাজিক বিজ্ঞান	Ciències Socials	社会科学	Společenské vědy	Sociale Wetenschappen	Yhteiskuntatieteet	Sciences sociales	Sozialwissenschaften	מדעי החברה	Társadalomtudományok	Ilmu Sosial	Eolaíochtaí Sóisialta	Scienze sociali	社会科学	사회과학	Sains Sosial	علوم اجتماعی	Ciências Sociais	Ştiinţe sociale	Общественные науки
74	73	Geography	جغرافية	ভূগোল	Geografia	地理	Zeměpis	Geografie	Maantiede	Géographie	Geographie	גיאוגרפיה	Földrajz	Geografi	Tíreolaíocht	Geografia	地理学	지리학	Geografi	جغرافیا	Geografia	Geografie	География	Географија	Geografía	Geografi	Coğrafya	Social Sciences	العلوم الاجتماعية	সামাজিক বিজ্ঞান	Ciències Socials	社会科学	Společenské vědy	Sociale Wetenschappen	Yhteiskuntatieteet	Sciences sociales	Sozialwissenschaften	מדעי החברה	Társadalomtudományok	Ilmu Sosial	Eolaíochtaí Sóisialta	Scienze sociali	社会科学	사회과학	Sains Sosial	علوم اجتماعی	Ciências Sociais	Ştiinţe sociale	Общественные науки
75	74	Information & Library Sciences	المعلومات وعلوم المكتبات	তথ্য ও গ্রন্থাগার বিজ্ঞান	Biblioteconomia i documentació	信息与图书馆科学	Informační studia a knihovnictví	Informatie- en Bibliotheekwetenschap	Informaatiotutkimus ja kirjastotiede	Bibliothéconomie et sciences de l'information	Informations- und Bibliothekswissenschaften	מדעי המידע והספרנות	Könyvtártan, információtudomány	Informatika & Ilmu Perpustakaan	Faisnéise & Eolaíochtaí Leabharlainne	Scienza dell'informazione e biblioteconomia	情報科学&図書館学	문헌정보학	Sains Maklumat & Sains Perpustakaan	علوم اطلاع‌رسانی و کتابداری	Biblioteconomia e Ciência da Informação	Bibliologie, Biblioteconomie şi Bibliografie	Информационные и библиотечные науки	Науке информације и библиотека	Ciencias de la información y biblioteconomía	Informations- och biblioteksvetenskap	Bilgi & Kütüphane Bilimleri	Social Sciences	العلوم الاجتماعية	সামাজিক বিজ্ঞান	Ciències Socials	社会科学	Společenské vědy	Sociale Wetenschappen	Yhteiskuntatieteet	Sciences sociales	Sozialwissenschaften	מדעי החברה	Társadalomtudományok	Ilmu Sosial	Eolaíochtaí Sóisialta	Scienze sociali	社会科学	사회과학	Sains Sosial	علوم اجتماعی	Ciências Sociais	Ştiinţe sociale	Общественные науки
76	75	International Relations	العلاقات الدولية	আন্তর্জাতিক সম্পর্ক	Relacions internacionals	国际关系	Mezinárodní vztahy	Internationale Betrekkingen	Kansainvälinen politiikka	Relations internationales	Internationale Beziehungen	יחסים בינלאומיים	Nemzetközi kapcsolatok	Hubungan Internasional	Caidreamh Idirnáisiúnta	Relazioni internazionali	国際政治	국제관계학	Hubungan Antarabangsa	روابط بین‌الملل	Relações Internacionais	Relaţii Internaţionale	Международные отношения	Међународни односи	Relaciones internacionales	Internationella förhållanden	Uluslararası İlişkiler	Social Sciences	العلوم الاجتماعية	সামাজিক বিজ্ঞান	Ciències Socials	社会科学	Společenské vědy	Sociale Wetenschappen	Yhteiskuntatieteet	Sciences sociales	Sozialwissenschaften	מדעי החברה	Társadalomtudományok	Ilmu Sosial	Eolaíochtaí Sóisialta	Scienze sociali	社会科学	사회과학	Sains Sosial	علوم اجتماعی	Ciências Sociais	Ştiinţe sociale	Общественные науки
77	76	Law	القانون	আইন	Dret	法律	Právo	Rechtswetenschappen	Oikeustiede	Droit	Rechtswissenschaften	משפטים	Jogtudomány	Ilmu Hukum	Dlí	Giurisprudenza	法学	법학	Undang-undang	حقوق	Direito	Științe juridice	Право	право	Derecho	Rättsvetenskap	Hukuk	Social Sciences	العلوم الاجتماعية	সামাজিক বিজ্ঞান	Ciències Socials	社会科学	Společenské vědy	Sociale Wetenschappen	Yhteiskuntatieteet	Sciences sociales	Sozialwissenschaften	מדעי החברה	Társadalomtudományok	Ilmu Sosial	Eolaíochtaí Sóisialta	Scienze sociali	社会科学	사회과학	Sains Sosial	علوم اجتماعی	Ciências Sociais	Ştiinţe sociale	Общественные науки
78	77	Political Science & Public Administration	العلوم السياسية والإدارة العامة	রাষ্ট্রবিজ্ঞান ও লোক প্রশাসন	Ciències polítiques i administració pública	政治学与公共管理	Politické vědy a veřejná správa	Politieke Wetenschap en Administratie	Politiikan tutkimus ja hallintotiede	Sciences politiques et administration publique	Politikwissenschaft und Verwaltungslehre	מדע המדינה ומנהל ציבורי	Politikatudomány és Közigazgatás	Ilmu politik & Administrasi Publik	Eolaíocht Pholaitiúil & Riaracháin Poiblí	Scienze politiche e pubblica amministrazione	政治学&行政学	정치학 & 행정학	Sains Politik & Pentadbiran Awam	علوم سیاسی و مدیریت دولتی	Ciência Política e Administração Pública	Ştiinţe Politice şi Administraţie Publică	Политология и государственное управление	Политичке науке и јавна администрација	Ciencias políticas y administración pública	Statsvetenskap och förvaltningskunskap	Siyaset Bilimi ve Kamu Yönetimi	Social Sciences	العلوم الاجتماعية	সামাজিক বিজ্ঞান	Ciències Socials	社会科学	Společenské vědy	Sociale Wetenschappen	Yhteiskuntatieteet	Sciences sociales	Sozialwissenschaften	מדעי החברה	Társadalomtudományok	Ilmu Sosial	Eolaíochtaí Sóisialta	Scienze sociali	社会科学	사회과학	Sains Sosial	علوم اجتماعی	Ciências Sociais	Ştiinţe sociale	Общественные науки
79	78	Science Studies	دراسات العلوم	বিজ্ঞান স্টাডিজ	Estudis de la ciència	科学学	Přírodovědecká studia	Wetenschapsstudies	Tieteentutkimus	Études des sciences	Wissenschaftsforschung	לימודי מדע	Tudománykutatás	Kajian Ilmu Alam	Staidéir Eolaíochta	Studi della scienza	科学社会論	과학사회론	Kajian Sains	مطالعات علم	Estudos sobre Ciência	Studii de ştiinţă	Исследования науки	Студије наука	Estudios de la ciencia	Teknik- och vetenskapsstudier	Bilim Çalışmaları	Social Sciences	العلوم الاجتماعية	সামাজিক বিজ্ঞান	Ciències Socials	社会科学	Společenské vědy	Sociale Wetenschappen	Yhteiskuntatieteet	Sciences sociales	Sozialwissenschaften	מדעי החברה	Társadalomtudományok	Ilmu Sosial	Eolaíochtaí Sóisialta	Scienze sociali	社会科学	사회과학	Sains Sosial	علوم اجتماعی	Ciências Sociais	Ştiinţe sociale	Общественные науки
80	79	Social Sciences Methods	أساليب العلوم الاجتماعية	সামাজিক বিজ্ঞান পদ্ধতি বিদ্যা	Mètodes de les ciències socials	社会科学方法	Metody společenských věd	Methoden in de Sociale Wetenschappen	Yhteskuntatieteiden metodiikka	Méthodes des sciences sociales	Sozialwissenschaftliche Methoden	שיטות מחקר במדעי החברה	Társadalomtudományi Módszerek	Metode Penelitian Sosial	Modhanna Eolaíochtaí Sóisialta	Metodi per le scienze sociali	社会科学方法論	사회과학방법론	Kaedah Sains Sosial	روش‌های علوم اجتماعی	Métodos em Ciências Sociais	Metode de Cercetare în Ştiinţe Sociale	Методология общественных наук	Методе друштвених наука	Métodos científicos y sociológicos	Samhällsvetenskapliga metoder	Sosyal Bilimlerde Yöntem	Social Sciences	العلوم الاجتماعية	সামাজিক বিজ্ঞান	Ciències Socials	社会科学	Společenské vědy	Sociale Wetenschappen	Yhteiskuntatieteet	Sciences sociales	Sozialwissenschaften	מדעי החברה	Társadalomtudományok	Ilmu Sosial	Eolaíochtaí Sóisialta	Scienze sociali	社会科学	사회과학	Sains Sosial	علوم اجتماعی	Ciências Sociais	Ştiinţe sociale	Общественные науки
81	80	Social Work	العمل الاجتماعي	সমাজ সংস্কারমূলক কাজ	Treball social	社会工作	Sociální práce	Sociaal Werk	Sosiaalityö	Travail social	Sozialarbeit	עבודה סוציאלית	Szociális munka	Kerja Sosial	Obair Shóisialta	Lavoro sociale	社会事業	사회사업	Kerja Sosial	مددکاری اجتماعی	Trabalho Social	Asistenţă Socială	Социальная служба	Социјални рад	Trabajo social	Socialt arbete	Sosyal Çalışma	Social Sciences	العلوم الاجتماعية	সামাজিক বিজ্ঞান	Ciències Socials	社会科学	Společenské vědy	Sociale Wetenschappen	Yhteiskuntatieteet	Sciences sociales	Sozialwissenschaften	מדעי החברה	Társadalomtudományok	Ilmu Sosial	Eolaíochtaí Sóisialta	Scienze sociali	社会科学	사회과학	Sains Sosial	علوم اجتماعی	Ciências Sociais	Ştiinţe sociale	Общественные науки
82	81	Sociology	علم الإجتماع	সমাজবিজ্ঞান	Sociologia	社会学	Sociologie	Sociologie	Sosiologia	Sociologie	Soziologie	סוציולוגיה	Szociológia	Ilmu Sosial	Socheolaíocht	Sociologia	社会学	사회학	Sains Sosial	جامعه‌شناسی	Sociologia	Sociologie	Социология	Социологија	Sociología	Sociologi	Sosyoloji	Social Sciences	العلوم الاجتماعية	সামাজিক বিজ্ঞান	Ciències Socials	社会科学	Společenské vědy	Sociale Wetenschappen	Yhteiskuntatieteet	Sciences sociales	Sozialwissenschaften	מדעי החברה	Társadalomtudományok	Ilmu Sosial	Eolaíochtaí Sóisialta	Scienze sociali	社会科学	사회과학	Sains Sosial	علوم اجتماعی	Ciências Sociais	Ştiinţe sociale	Общественные науки
84	82	General Arts, Humanities & Social Sciences	الآداب العامة ، العلوم الإنسانية والاجتماعية	শিল্পকলা, মানবিকী ও সামাজিক বিজ্ঞান	Arts, humanitats i ciències socials, general	综合艺术、人文科学与社会科学	Obecné umění, humanitní a sociální vědy	Kunst, Geesteswetenschappen en Sociale Wetenschappen: Algemeen	Muut taiteet, humanistiset tieteet ja yhteiskuntatieteet	Arts et sciences humaines, général	Kunst, Geistes-und Sozialwissenschaften, allgemein	אומנות כללית, מדעי הרוח ומדעי החברה	Általános művészet, humán- és társadalomtudomány	Seni, Humaniora & Ilmu Sosial	Ealaíon Ginearálta, na nDaonnachtaí agus na nEolaíochtaí Sóisialta	Discipline umanistiche e sociali	芸術,人文,社会科学一般	일반 예술, 인문과학 & 사회과학	Sains Kemanusiaan, Sastera dan Seni & Sains Sosial	کلیات هنر، علوم انسانی و علوم اجتماعی	Ciencias Sociais, Artes e Humanidades	Artă generală, Ştiinţe Umane şi Ştiinţe sociale	Общие проблемы общественных, гуманитарных наук и искусства	Уметности, хуманистичке и друштвене науке, Општи	Artes, humanidades y ciencias sociales	Humaniora och Samhällsvetenskap	Genel Sanat, Beşeri Bilimler ve Sosyal Bilimler	General Arts, Humanities & Social Sciences	الآداب العامة ، العلوم الإنسانية والاجتماعية	শিল্পকলা, মানবিকী ও সামাজিক বিজ্ঞান	General d'Arts, Humanitats i Ciències Socials	综合艺术、人文科学与社会科学	Obecné umění, humanitní a sociální vědy	Algemeen Kunst, Geesteswetenschappen en Sociale Wetenschappen	Muut taiteet, humanistiset tieteet ja yhteiskuntatieteet	Arts et sciences humaines, général	Kunst, Geistes-und Sozialwissenschaften, allgemein	אומנות כללית, מדעי הרוח ומדעי החברה	Általános művészet, humán- és társadalomtudomány	Seni, Humaniora & Ilmu Sosial Umum	Ealaíon Ginearálta, na nDaonnachtaí agus na nEolaíochtaí Sóisialta	Discipline umanistiche e sociali	芸術,人文,社会科学一般	일반 예술, 인문 & 사회과학	Ilmu Kemanusiaan, Sastera dan Seni & Sains Sosial	کلیات هنر و علوم انسانی و اجتماعی	Ciencias Sociais, Artes e Humanidades	Artă generală, Ştiinţe Umane şi Ştiinţe sociale	Гуманитарные, общественные науки и искусство, общие проблемы
83	83	General Science & Technology	العلوم والتكنولوجيا العامة	সাধারণ বিজ্ঞান ও প্রযুক্তি	Ciència i tecnologia, general	综合科学与技术	Obecná věda a technika	Wetenschap en Technologie: Algemeen	Yleinen tiede ja tekniikka	Science et technologie, général	Wissenschaft und Technologie, allgemein	מדע כללי וטכנולוגיה	Általános Tudományok & Technológia	Ilmu Alam & Teknologi Umum	Eolaíocht Ghinearálta & Teicneolaíocht	Scienze e tecnologie generali	科学&技術一般	일반 과학기술	SainsUmum & Teknologi	کلیات علم و فن‌آوری	Ciência e Tecnologia	Ştiinţă generală şi Tehnologie	Наука и техника, общие проблемы	Општа Наука и технологија	Ciencia general y tecnología	Vetenskap & Teknik, allmänt	Genel Bilim ve Teknoloji	General Science & Technology	العلوم والتكنولوجيا العامة	সাধারণ বিজ্ঞান ও প্রযুক্তি	General de Ciència i Tecnologia	综合科学与技术	Obecná věda a technika	Wetenschap en Technologie: Algemeen	Yleinen tiede ja tekniikka	Science et technologie, général	Wissenschaft und Technologie, allgemein	מדע כללי וטכנולוגיה	Általános Tudományok & Technológia	Ilmu Alam & Teknologi Umum	Eolaíocht & Teicneolaíocht Ginearálta	Scienze e tecnologie generali	科学&技術一般	일반 과학기술	Sains Alam & TeknologiUmum	کلیات علم و فن‌آوری	Ciência & Tecnologia	Ştiinţă generală şi Tehnologie	Наука и техника, Общие проблемы
85	84	Anatomy & Morphology	علم التشريح وعلم الشكل الخارجي	শারীরবিদ্যা ও অঙ্গসংস্থান	Anatomia i morfologia	解剖学与形态学	Anatomie a morfologie	Anatomie en Morfologie	Anatomia ja morfologia	Anatomie et morphologie	Anatomie und Morphologie	אנטומיה ומורפולוגיה	Anatómia és Morfológia	Anatomi & Morfologi	Anatamaíocht & moirfeolaíocht	Anatomia	解剖学&形態学	해부학 & 형태학	Anatomi & Morfologi	آناتومی(کالبدشناسی) و مورفولوژی(ریخت‌شناسی)	Anatomia e Morfologia	Anatomie şi Morfologie	Анатомия и морфология	Анатомија и морфологија	Anatomía y morfología	Anatomi & Morfologi	Anatomi ve Morfoloji	Biomedical Research	البحوث الطبية الحيوية	জৈবচিকিত্সা গবেষণা	Recerca Biomèdica	生物医学研究	Biomedicínský výzkum	Biomedische Wetenschappen	Biolääketieteet	Recherche biomédicale	Biomedizin	מחקר ביו-רפואי	Orvosbiológiai kutatás	Penelitian Biomedis	Taighde Bithleighis	Ricerca biomedica	生物医学研究	생명과학연구	Penyelidikan Biomedikal	پژوهش‌های پزشکی	Pesquisa Biomédica	Cercetare biomedicală	Биомедицинские исследования
86	85	Biochemistry & Molecular Biology	الكيمياء الحيوية والبيولوجيا الجزيئية	প্রাণরসায়ন ও আনবিক জীববিজ্ঞান	Bioquímica i biologia molecular	生物化学与分子生物学	Biochemie a molekulární biologie	Biochemie en Moleculaire Biologie	Biokemia ja molekyylibiologia	Biochimie et biologie	Biochemie und Molekularbiologie	ביוכימיה וביולוגיה מולקולארית	Biokémiai és Molekuláris Biológia	Biokimia & Biologi Molekular	Bithcheimic & Bitheolaíocht Mhóilíneach	Biochimica e biologia molecolare	生化学&分子生物学	생화학 & 분자생물학	Biokimia & Biologi Molekul	زیست‌شناسی بیوشیمیایی و مولکولی	Bioquímica e Biologia Molecular	Biochimie şi Biologie Moleculară	Биохимия и молекулярная биология	Биохемија и молекуларна биологија	Bioquímica y biología molecular	Biokemi & Molekylär biologi	Biyokimya ve Moleküler Biyoloji	Biomedical Research	البحوث الطبية الحيوية	জৈবচিকিত্সা গবেষণা	Recerca Biomèdica	生物医学研究	Biomedicínský výzkum	Biomedische Wetenschappen	Biolääketieteet	Recherche biomédicale	Biomedizin	מחקר ביו-רפואי	Orvosbiológiai kutatás	Penelitian Biomedis	Taighde Bithleighis	Ricerca biomedica	生物医学研究	생명과학연구	Penyelidikan Biomedikal	پژوهش‌های پزشکی	Pesquisa Biomédica	Cercetare biomedicală	Биомедицинские исследования
87	86	Biophysics	فيزياء حيوية	প্রাণপদার্থবিদ্যা	Biofísica	生物物理学	Biofyzika	Biofysica	Biofysiikka	Biophysique	Biophysik	ביופיסיקיה	Biofizika	Biofisika	Bithfhisice	Biofisica	生物物理学	생물물리학	Biofizika	بیوفیزیک	Biofísica	Biofizică	Биофизика	Биофизика	Biofísica	Biofysik	Biyofizik	Biomedical Research	البحوث الطبية الحيوية	জৈবচিকিত্সা গবেষণা	Recerca Biomèdica	生物医学研究	Biomedicínský výzkum	Biomedische Wetenschappen	Biolääketieteet	Recherche biomédicale	Biomedizin	מחקר ביו-רפואי	Orvosbiológiai kutatás	Penelitian Biomedis	Taighde Bithleighis	Ricerca biomedica	生物医学研究	생명과학연구	Penyelidikan Biomedikal	پژوهش‌های پزشکی	Pesquisa Biomédica	Cercetare biomedicală	Биомедицинские исследования
88	87	Developmental Biology	علم الأحياء التنموي	ডেভেলপমেণ্টাল জীববিজ্ঞান	Biologia del desenvolupament	发育生物学	Vývojová biologie	Ontwikkelingsbiologie	Kehitysbiologia	Biologie du développement	Entwicklungsbiologie	ביולוגיה התפתחותית	Fejlődéstan	Biologi Perkembangan	Bitheolaíocht Fhorbarthach	Biologia dello sviluppo	発生生物学	발생생물학	Biologi Perkembangan	زیست‌شناسی تکوینی	Biologia do Desenvolvimento	Biologie	Биология развития	Развојна биологија	Biología del desarrollo	Utvecklingsbiologi	Gelişimsel Biyoloji	Biomedical Research	البحوث الطبية الحيوية	জৈবচিকিত্সা গবেষণা	Recerca Biomèdica	生物医学研究	Biomedicínský výzkum	Biomedische Wetenschappen	Biolääketieteet	Recherche biomédicale	Biomedizin	מחקר ביו-רפואי	Orvosbiológiai kutatás	Penelitian Biomedis	Taighde Bithleighis	Ricerca biomedica	生物医学研究	생명과학연구	Penyelidikan Biomedikal	پژوهش‌های پزشکی	Pesquisa Biomédica	Cercetare biomedicală	Биомедицинские исследования
89	88	Genetics & Heredity	علم الوراثة والوراثة	বংশগতিবিদ্যা ও বংশগতি	Genètica	遗传学与遗传	Genetika a dědičnost	Genetica en Erfelijkheidsleer	Genetiikka ja perinnöllisyysoppi	Génétique et hérédité	Genetik	גנטיקה ותורשה	Genetika és Öröklődéstan	Genetika & Hereditas	Géineolaíocht & Oidhreacht	Genetica ed ereditarietà	遺伝学&遺伝	유전학 & 유전	Genetik & Keturunan	ژنتیک و وراثت	Genética e hereditariedade	Genetică şi Ereditate	Генетика и наследственность	Генетика и наслеђе	Genética	Genetik & Ärftlighetslära	Genetik ve Kalıtım	Biomedical Research	البحوث الطبية الحيوية	জৈবচিকিত্সা গবেষণা	Recerca Biomèdica	生物医学研究	Biomedicínský výzkum	Biomedische Wetenschappen	Biolääketieteet	Recherche biomédicale	Biomedizin	מחקר ביו-רפואי	Orvosbiológiai kutatás	Penelitian Biomedis	Taighde Bithleighis	Ricerca biomedica	生物医学研究	생명과학연구	Penyelidikan Biomedikal	پژوهش‌های پزشکی	Pesquisa Biomédica	Cercetare biomedicală	Биомедицинские исследования
90	89	Microbiology	علم الأحياء الدقيقة	অণুজীব বিজ্ঞান	Microbiologia	微生物学	Mikrobiologie	Microbiologie	Mikrobiologia	Microbiologie	Mikrobiologie	מיקרוביולוגיה	Mikológia és Parazitológia	Mikrobiologi	Micribhitheolaíocht	Microbiologia	微生物学	미생물학	Mikrobiologi	میکرب شناسی	Microbiologia	Microbiologie	Микробиология	Микробиологија	Microbiología	Mikrobiologi	Mikrobiyoloji	Biomedical Research	البحوث الطبية الحيوية	জৈবচিকিত্সা গবেষণা	Recerca Biomèdica	生物医学研究	Biomedicínský výzkum	Biomedische Wetenschappen	Biolääketieteet	Recherche biomédicale	Biomedizin	מחקר ביו-רפואי	Orvosbiológiai kutatás	Penelitian Biomedis	Taighde Bithleighis	Ricerca biomedica	生物医学研究	생명과학연구	Penyelidikan Biomedikal	پژوهش‌های پزشکی	Pesquisa Biomédica	Cercetare biomedicală	Биомедицинские исследования
91	90	Microscopy	المجهري	অনুবীক্ষণ যন্ত্র ব্যবহার	Microscòpia	显微镜技术	Mikroskopie	Microscopie	Mikroskopia	Microscopie	Mikroskopie	מיקרוסקופיה	Mikrobiológia	Mikroskopi	Micreascópacht	Microscopia	顕微鏡法	현미경관찰	Mikroskopi	میکروسکوپ	Microscopia	Microscopie	Микроскопия	Микроскопија	Microscopía	Mikroskopi	Mikroskopi	Biomedical Research	البحوث الطبية الحيوية	জৈবচিকিত্সা গবেষণা	Recerca Biomèdica	生物医学研究	Biomedicínský výzkum	Biomedische Wetenschappen	Biolääketieteet	Recherche biomédicale	Biomedizin	מחקר ביו-רפואי	Orvosbiológiai kutatás	Penelitian Biomedis	Taighde Bithleighis	Ricerca biomedica	生物医学研究	생명과학연구	Penyelidikan Biomedikal	پژوهش‌های پزشکی	Pesquisa Biomédica	Cercetare biomedicală	Биомедицинские исследования
92	91	Mycology & Parasitology	علم الفطريات والطفيليات	ছত্রাকবিজ্ঞান ও পরজীববিদ্যা	Micologia i parasitologia	真菌与寄生虫学	Mykologie a parazitologie	Mycologie en Parasitologie	Mykologia ja parasitologia	Mycologie et parasitologie	Mykologie und Parasitologie	מיקולוגיה ופרזיטולוגיה	Mikroszkópia	Mikologi & Parasitologi	Miceolaíocht & Seadeolaíocht	Micologia e parassitologia	菌類学&寄生虫学	균학 & 기생충학	Mikologi & Parasitologi	قارچ‌شناسی و انگل‌شناسی	Micologia e Parasitologia	Micologie şi Parazitologie	Микология и паразитология	Микологија и паразитологија	Micología y parasitología	Mykologi & parasitologi	Mikoloji ve Parazitoloji	Biomedical Research	البحوث الطبية الحيوية	জৈবচিকিত্সা গবেষণা	Recerca Biomèdica	生物医学研究	Biomedicínský výzkum	Biomedische Wetenschappen	Biolääketieteet	Recherche biomédicale	Biomedizin	מחקר ביו-רפואי	Orvosbiológiai kutatás	Penelitian Biomedis	Taighde Bithleighis	Ricerca biomedica	生物医学研究	생명과학연구	Penyelidikan Biomedikal	پژوهش‌های پزشکی	Pesquisa Biomédica	Cercetare biomedicală	Биомедицинские исследования
93	92	Nutrition & Dietetics	التغذية وعلم التغذية	পুষ্টি ও পথ্যবিচার	Nutrició i dietètica	营养与饮食学	Výživa a dietetika	Voedings- en Dieetleer	Ravitsemustiede	Nutrition et diététique	Ernährung und Diätetik	תזונה	Táplálkozás és Dietetika	Nutrisi & Kajian Mutu Makanan	Cothú & Diaitéitice	Scienze della nutrizione e dietetica	栄養学&食品学	영양 & 영양학	Pemakanan & Dietetik	تغذیه و رژیم‌های غذایی	Nutrição e Dietética	Nutriţie şi dietetică	Питание и диетология	Исхрана и дијететика	Dietética y nutrición	Näringslära	Beslenme ve Diyetetik	Biomedical Research	البحوث الطبية الحيوية	জৈবচিকিত্সা গবেষণা	Recerca Biomèdica	生物医学研究	Biomedicínský výzkum	Biomedische Wetenschappen	Biolääketieteet	Recherche biomédicale	Biomedizin	מחקר ביו-רפואי	Orvosbiológiai kutatás	Penelitian Biomedis	Taighde Bithleighis	Ricerca biomedica	生物医学研究	생명과학연구	Penyelidikan Biomedikal	پژوهش‌های پزشکی	Pesquisa Biomédica	Cercetare biomedicală	Биомедицинские исследования
94	93	Physiology	علم وظائف الأعضاء	শরীরবৃত্ত	Fisiologia	生理学	Fyziologie	Fysiologie	Fysiologia	Physiologie	Physiologie	פיסיולוגיה	Fiziológia	Fisiologi	Fiseolaíocht	Fisiologia	生理学	생리학	Fisiologi	فیزیولوژی	Fisiologia	Fiziologie	Физиология	Физиологија	Fisiología	Fysiologi	Fizyoloji	Biomedical Research	البحوث الطبية الحيوية	জৈবচিকিত্সা গবেষণা	Recerca Biomèdica	生物医学研究	Biomedicínský výzkum	Biomedische Wetenschappen	Biolääketieteet	Recherche biomédicale	Biomedizin	מחקר ביו-רפואי	Orvosbiológiai kutatás	Penelitian Biomedis	Taighde Bithleighis	Ricerca biomedica	生物医学研究	생명과학연구	Penyelidikan Biomedikal	پژوهش‌های پزشکی	Pesquisa Biomédica	Cercetare biomedicală	Биомедицинские исследования
95	94	Toxicology	علم السموم	বিষ বিদ্যা	Toxicologia	毒理学	Toxikologie	Toxicologie	Toksikologia	Toxicologie	Toxikologie	טוקסיקולוגיה	Toxikológia	Toksikologi	Tocsaineolaíocht	Tossicologia	毒物学	독물학	Toksikologi	سم‌شناسی	Toxicologia	Toxicologie	Токсикология	Токсикологија	Toxicología	Toxikologi	Toksikoloji	Biomedical Research	البحوث الطبية الحيوية	জৈবচিকিত্সা গবেষণা	Recerca Biomèdica	生物医学研究	Biomedicínský výzkum	Biomedische Wetenschappen	Biolääketieteet	Recherche biomédicale	Biomedizin	מחקר ביו-רפואי	Orvosbiológiai kutatás	Penelitian Biomedis	Taighde Bithleighis	Ricerca biomedica	生物医学研究	생명과학연구	Penyelidikan Biomedikal	پژوهش‌های پزشکی	Pesquisa Biomédica	Cercetare biomedicală	Биомедицинские исследования
96	95	Virology	علم الفيروسات	ভাইরাস বিদ্যা	Virologia	病毒学	Virologie	Virologie	Virologia	Virologie	Virologie	ווירולוגיה	Virológia	Virologi	Víreolaíochta	Virologia	ウイルス学	바이러스학	Virologi	ویروس‌شناسی	Virologia	Virusologie	Вирусология	Вирусологија	Virología	Virologi	Viroloji	Biomedical Research	البحوث الطبية الحيوية	জৈবচিকিত্সা গবেষণা	Recerca Biomèdica	生物医学研究	Biomedicínský výzkum	Biomedische Wetenschappen	Biolääketieteet	Recherche biomédicale	Biomedizin	מחקר ביו-רפואי	Orvosbiológiai kutatás	Penelitian Biomedis	Taighde Bithleighis	Ricerca biomedica	生物医学研究	생명과학연구	Penyelidikan Biomedikal	پژوهش‌های پزشکی	Pesquisa Biomédica	Cercetare biomedicală	Биомедицинские исследования
97	96	Allergy	حساسية	এলার্জি	Al·lèrgia	过敏学	Alergie	Allergieën	Allergologia	Allergologie	Allergie	אלרגיה	Allergia	Alergi	Ailléirge	Allergologia	アレルギー学	알러지학	Alergi	حساسیت	Alergia	Alergie	Аллергия	Алергија	Alergia	Allergologi	Alerji	Clinical Medicine	الطب السريري	ক্লিনিক্যাল চিকিৎসাবিজ্ঞান	Medicina Clínica	临床医学	Klinická medicína	Klinische Geneeskunde	Kliiniset lääketieteet	Médecine clinique	Klinische Medizin	רפואה קלינית	Klinikai Orvostudomány	Kedokteran Klinis	Leigheas Cliniciúil	Medicina clinica	臨床医学	임상의학	Perubatan Klinikal	پزشکی بالینی	Clínica Médica	Medicină clinică	Клиническая медицина
98	97	Anesthesiology	علم التخدير	অ্যানেস্থেসিওলজি	Anestesiologia	麻醉学	Anesteziologie	Anesthesiologie	Anestesiologia	Anesthésiologie	Anaesthesiologie	הרדמה	Aneszteziológia	Anastesi	Ainéistéistaíocht	Anestesiologia	麻酔学	마취학	Anestesiologi	هوش‌برشناسی	Anestesiologia	Anestezie	Анестезиология	Анестезиологија	Anestesiología	Anestesiologi	Anesteziyoloji	Clinical Medicine	الطب السريري	ক্লিনিক্যাল চিকিৎসাবিজ্ঞান	Medicina Clínica	临床医学	Klinická medicína	Klinische Geneeskunde	Kliiniset lääketieteet	Médecine clinique	Klinische Medizin	רפואה קלינית	Klinikai Orvostudomány	Kedokteran Klinis	Leigheas Cliniciúil	Medicina clinica	臨床医学	임상의학	Perubatan Klinikal	پزشکی بالینی	Clínica Médica	Medicină clinică	Клиническая медицина
99	98	Arthritis & Rheumatology	علم التهاب المفاصل والروماتيزم	বাত ও বাতরোগসংক্রান্ত বিদ্যা	Artritis i reumatologia	关节炎与风湿病学	Artritida a revmatologie	Artritis en Reumatologie	Reumatologia	Arthrite et rhumatologie	Arthritis und Rheumatologie	ארתריטיס וראומטולוגיה	Artritisz és Reumatológia	Artritis & Reumatologi	Airtrítis & Réamaiteolaíocht	Scienze reumatologiche	関節炎&リウマチ学	관절염 & 류마티스학	Artritis & Reumatologi	آرتروز(التهاب مفصل) و روماتولوژی	Reumatologia e Artrite	Artrită şi Reumatologie	Артриты и ревматология	Артритис и реуматологија	Artritis y reumatología	Reumatologi	Artrit ve Romatoloji	Clinical Medicine	الطب السريري	ক্লিনিক্যাল চিকিৎসাবিজ্ঞান	Medicina Clínica	临床医学	Klinická medicína	Klinische Geneeskunde	Kliiniset lääketieteet	Médecine clinique	Klinische Medizin	רפואה קלינית	Klinikai Orvostudomány	Kedokteran Klinis	Leigheas Cliniciúil	Medicina clinica	臨床医学	임상의학	Perubatan Klinikal	پزشکی بالینی	Clínica Médica	Medicină clinică	Клиническая медицина
100	99	Cardiovascular System & Hematology	نظام القلب والأوعية الدموية وأمراض الدم	সংবহন তন্ত্র ও রক্তবিদ্যা	Sistema cardiovascular i hematologia	心血管系统与血液学	Kardiovaskulární systém a hematologie	Cardiovasculaire Systemen en Hematologie	Sydän- ja verisuonisairaudet, hematologia	Système cardiovasculaire et hématologie	Kardiovaskuläres System und Hämatologie	מערכות כלי דם והמטולוגיה	Szív-és érrendszer és Hematológia	Sistem Kardiovaskular & Hematologi	Córas Chardashoithíoch & haemaiteolaíocht	Medicina cardiovascolare ed ematologia	心臓血管系&血液学	심혈관계 & 혈액학	Sistem Kardiovaskular & Hematologi	سیستم قلبی-عروقی و خون‌شناسی	Sistema Cardiovascular e Hematologia	Sistemul cardiovascular şi Hematologie	Сердечно-сосудистая система и гематология	Кардиоваскуларни системи и хематологија	Medicina cardiovascular y hematología	Kärlkirurgi	Kardiyovasküler Sistem ve Hematoloji	Clinical Medicine	الطب السريري	ক্লিনিক্যাল চিকিৎসাবিজ্ঞান	Medicina Clínica	临床医学	Klinická medicína	Klinische Geneeskunde	Kliiniset lääketieteet	Médecine clinique	Klinische Medizin	רפואה קלינית	Klinikai Orvostudomány	Kedokteran Klinis	Leigheas Cliniciúil	Medicina clinica	臨床医学	임상의학	Perubatan Klinikal	پزشکی بالینی	Clínica Médica	Medicină clinică	Клиническая медицина
101	100	Complementary & Alternative Medicine	الطب التكميلي والبديل	পরিপূরক ও বিকল্প চিকিৎসাবিজ্ঞান	Medicina alternativa	补充医学与替代医学	Doplňková a alternativní medicína	Complementaire en Alternatieve Geneeskunde	Vaihtoehtoinen lääketiede	Médecine alternative	Komplementäre und alternative Medizin	רפאוה אלטרנטיבית ורפואה משלימה	Kiegészítő és Alternatív Gyógyászat	Kedokteran Komplementer & Alternatif	Leigheas Comhlántach & Malartach	Medicina complementare e alternativa	補完代替医療	대체의학	Perubatan Komplementer & Alternatif	پزشکی مکمل و جایگزین	Medicina Alternativa e Complementar	Medicină alternativă şi Complementară	Нетрадиционная медицина	Допунска и алтернативна медицина	Medicina complementaria y alternativa	Alternativ medicin	Tamamlayıcı ve Alternatif Tıp	Clinical Medicine	الطب السريري	ক্লিনিক্যাল চিকিৎসাবিজ্ঞান	Medicina Clínica	临床医学	Klinická medicína	Klinische Geneeskunde	Kliiniset lääketieteet	Médecine clinique	Klinische Medizin	רפואה קלינית	Klinikai Orvostudomány	Kedokteran Klinis	Leigheas Cliniciúil	Medicina clinica	臨床医学	임상의학	Perubatan Klinikal	پزشکی بالینی	Clínica Médica	Medicină clinică	Клиническая медицина
102	101	Dentistry	طب الأسنان	দন্তচিকিত্সা	Odontologia	口腔医学	Zubní lékařství	Tandheelkunde	Hammaslääketiede	Dentisterie	Zahnmedizin	רפואת שיניים	Fogászat	Kedokteran Gigi	Fiaclóireacht	Odontoiatria	歯科	치과학	Perubatan Gigi	دندانپزشکی	Odontologia	Stomatologie	Стоматология	Стоматологија	Odontología	Odontologi	Diş hekimliği	Clinical Medicine	الطب السريري	ক্লিনিক্যাল চিকিৎসাবিজ্ঞান	Medicina Clínica	临床医学	Klinická medicína	Klinische Geneeskunde	Kliiniset lääketieteet	Médecine clinique	Klinische Medizin	רפואה קלינית	Klinikai Orvostudomány	Kedokteran Klinis	Leigheas Cliniciúil	Medicina clinica	臨床医学	임상의학	Perubatan Klinikal	پزشکی بالینی	Clínica Médica	Medicină clinică	Клиническая медицина
103	102	Dermatology & Venereal Diseases	علم الأمراض الجلدية والأمراض التناسلية	ত্বক ও রতিজ রোগ	Dermatologia i malalties venèries	皮肤病学与性病学	Dermatologie a pohlavní nemoci	Dermatologie en Venerische Ziekten	Iho- ja sukupuolitaudit	Dermatologie et maladies vénériennes	Haut- und Geschlechtskrankheiten	דרמטולוגיה ומחלות מין	Bőrgyógyászati és Nemi Betegségek	Dermatologi & Penyakit Venerik	Deirmeolaíocht & Galar véinéireach	Dermatologia e malattie veneree	皮膚科学&性病	피부과학 & 성병	Dermatologi & Penyakit Venereus	پوست‌شناسی و بیماری‌های مقاربتی	Dermatologia e Doenças Sexualmente Transmissíveis	Dermatologie şi boli venerice	Дерматология и венерические заболевания	Дерматологија и полне болести	Dermatología y enfermedades venéreas	Dermatologi och venerologi	Dermatoloji ve Zührevi Hastalıklar	Clinical Medicine	الطب السريري	ক্লিনিক্যাল চিকিৎসাবিজ্ঞান	Medicina Clínica	临床医学	Klinická medicína	Klinische Geneeskunde	Kliiniset lääketieteet	Médecine clinique	Klinische Medizin	רפואה קלינית	Klinikai Orvostudomány	Kedokteran Klinis	Leigheas Cliniciúil	Medicina clinica	臨床医学	임상의학	Perubatan Klinikal	پزشکی بالینی	Clínica Médica	Medicină clinică	Клиническая медицина
104	103	Emergency & Critical Care Medicine	طب حالات الطوارئ والعناية الحرجة	জরুরী ও ক্রিটিক্যাল কেয়ার চিকিৎসা	Emergències i cures intensives	急救与危重症护理	Pohotovostní a kritická medicína	Urgentiegeneeskunde en Intensieve Zorgen	Tehohoito	Urgentologie et soins intensifs	Notfall- und Intensivmedizin	רפואה דחופה וטיפול נמרץ	Sürgősségi és Sürgősségi ellátás Orvostana	Kedaruratan Medis & Perawatan Kritis	Leigheas Éigeandála & Cúraim Chriticiúil	Medicina d'urgenza e terapia intensiva	救急医療&救命医療	응급의학 & 중환자의학	Perubatan Kecemasan & Jagaan Kritikal	اورژانس و مراقبتهای ویژه پزشکی	Emergência e Medicina Intensiva	Terapie Intensivă și Medicină de Urgență	Медицина чрезвычайных ситуаций и интесивная терапия	Хитна медицина и медицина ургентне неге	Urgencias y cuidados intensivos	Intensivvård	Acil ve Yoğun Bakım Tıp	Clinical Medicine	الطب السريري	ক্লিনিক্যাল চিকিৎসাবিজ্ঞান	Medicina Clínica	临床医学	Klinická medicína	Klinische Geneeskunde	Kliiniset lääketieteet	Médecine clinique	Klinische Medizin	רפואה קלינית	Klinikai Orvostudomány	Kedokteran Klinis	Leigheas Cliniciúil	Medicina clinica	臨床医学	임상의학	Perubatan Klinikal	پزشکی بالینی	Clínica Médica	Medicină clinică	Клиническая медицина
105	104	Endocrinology & Metabolism	الغدد الصماء والأيض	হরমোন বিদ্যা ও বিপাক	Endocrinologia i metabolisme	内分泌与新陈代谢	Endokrinologie a metabolismus	Endocrinologie en Metabolisme	Endokrinologia	Endocrinologie et métabolisme	Endokrinologie und Metabolismus	אנדוקרינולוגיה וחילוף חומרים	Endokrinológia és Anyagcsere	Endokrinologi & Metabolisme	Inchríneolaíocht & Meitibileacht	Endocrinologia e metabolismo	内分泌学&代謝学	내분비학 & 물질대사	Endokrinologi & Metabolisme	غدد درون‌ریز و متابولیسم	Endocrinologia e Metabolismo	Endocrinologie şi Metabolism	Эндокринология и обмен веществ	Ендокринологија и метаболизам	Endocrinología y metabolismo	Endokrinologi	Endokrinoloji ve Metabolizma	Clinical Medicine	الطب السريري	ক্লিনিক্যাল চিকিৎসাবিজ্ঞান	Medicina Clínica	临床医学	Klinická medicína	Klinische Geneeskunde	Kliiniset lääketieteet	Médecine clinique	Klinische Medizin	רפואה קלינית	Klinikai Orvostudomány	Kedokteran Klinis	Leigheas Cliniciúil	Medicina clinica	臨床医学	임상의학	Perubatan Klinikal	پزشکی بالینی	Clínica Médica	Medicină clinică	Клиническая медицина
106	105	Environmental & Occupational Health	البيئة والصحة المهنية	পরিবেশগত ও কর্মসংক্রান্ত স্বাস্থ্য বিদ্যা	Salut ambiental i ocupacional	环境与职业卫生	Životní prostředí a ochrana zdraví při práci	Omgevings- en Arbeidsgeneeskunde	Ympäristö- ja työterveys	Hygiène du travail et de l'environnement	Umwelt- und Arbeitsmedizin	בריאות סביבתית ומקצועית	Környezetvédelm és Foglalkozás-egészségügy	Kesehatan Lingkungan & Kerja	Sláinte Comhshaoil & Cheirde	Medicina del lavoro e dell'ambiente	環境衛生&労働衛生	환경 & 직업건강학	Kesihatan Persekitaran & Pekerjaan	سلامت محیط و کار	Saúde Ambiental e Ocupacional	Mediu Ambient şi Sănătate Ocupaţională	Экологические и профессиональные проблемы здравоохранения	Медицина окруженња и радна медицина	Medicina del trabajo y del medio ambiente	Miljömedicin	Çevre ve İş Sağlığı	Clinical Medicine	الطب السريري	ক্লিনিক্যাল চিকিৎসাবিজ্ঞান	Medicina Clínica	临床医学	Klinická medicína	Klinische Geneeskunde	Kliiniset lääketieteet	Médecine clinique	Klinische Medizin	רפואה קלינית	Klinikai Orvostudomány	Kedokteran Klinis	Leigheas Cliniciúil	Medicina clinica	臨床医学	임상의학	Perubatan Klinikal	پزشکی بالینی	Clínica Médica	Medicină clinică	Клиническая медицина
107	106	Gastroenterology & Hepatology	علم أمراض الجهاز الهضمي والكبد	পরিপাক তন্ত্র বিদ্যা ও যকৃত বিদ্যা	Gastroenterologia i hepatologia	肠胃病学与肝脏病学	Gastroenterologie a hepatologie	Gastro-enterologie en Hepatologie	Gastroenterologia ja hepatologia	Gastroentérologie et hépatologie	Gastroenterologie und Hepatologie	גסטרואנטרולוגיה ודלקות כבד	Gasztroenterológia és Hepatológia	Gastroenterologi & Hepatologi	Gaistreintreolaíocht & Heipiteolaíocht	Gastroenterologia ed epatologia	胃腸病学&肝臓病学	소화기학 & 간장병학	Gastroenterologi & Hepatologi	گوارش و کبد	Gastroenterologia e Hepatologia	Gastroenterologie şi Hepatologie	Гастроэнтерология и гепатология	Гастроентерологија и хепатологија	Gastroenterología y hepatología	Gastroenterologi	Gastroenteroloji ve Hepatoloji	Clinical Medicine	الطب السريري	ক্লিনিক্যাল চিকিৎসাবিজ্ঞান	Medicina Clínica	临床医学	Klinická medicína	Klinische Geneeskunde	Kliiniset lääketieteet	Médecine clinique	Klinische Medizin	רפואה קלינית	Klinikai Orvostudomány	Kedokteran Klinis	Leigheas Cliniciúil	Medicina clinica	臨床医学	임상의학	Perubatan Klinikal	پزشکی بالینی	Clínica Médica	Medicină clinică	Клиническая медицина
108	107	General & Internal Medicine	الطب العام والباطني	সাধারণ ও আভ্যন্তরীণ চিকিৎসাবিজ্ঞান	Medicina general i interna	全科医学与内科学	Všeobecné a vnitřní lékařství	Algemene en Interne Geneeskunde	Sisätaudit	Médecine générale et interne	Allgemeine und Innere Medizin	רפואה כללית ופנימית	Általános - és Belgyógyászat	Kedokteran Umum & Penyakit Dalam	Leigheas Ginearálta & Inmheánach	Medicina generale e interna	内科一般	의학일반 & 내과학	Perubatan Umum & Dalam	پزشکی عمومی و داخلی	Medicina Interna e Geral	Medicină Generală şi Medicină Internă	Общие и внутренние болезни	Општа и интерна медицина	Medicina general e interna	Invärtesmedicin	Genel ve Dahili Tıp	Clinical Medicine	الطب السريري	ক্লিনিক্যাল চিকিৎসাবিজ্ঞান	Medicina Clínica	临床医学	Klinická medicína	Klinische Geneeskunde	Kliiniset lääketieteet	Médecine clinique	Klinische Medizin	רפואה קלינית	Klinikai Orvostudomány	Kedokteran Klinis	Leigheas Cliniciúil	Medicina clinica	臨床医学	임상의학	Perubatan Klinikal	پزشکی بالینی	Clínica Médica	Medicină clinică	Клиническая медицина
109	108	General Clinical Medicine	الطب العام السريري	সাধারণ ক্লিনিক্যাল চিকিৎসাবিজ্ঞান	Medicina clínica, general	综合临床医学	Všeobecné klinické lékařství	Algemene Klinische Geneeskunde	Yleislääketiede	Médecine clinique, général	Allgemeine klinische Medizin	רפואה קלינית כללית	Általános klinikai orvostudomány	Kedokteran Klinis Umum	Leighis Chliniciúil Ginearálta	Medicina clinica generale	一般臨床医学	일반임상의학	Perubatan Klinikal Umum	پزشکی عمومی بالینی	Clínica Médica	Medicină Clinică Generală	Общая клиническая медицина	Општа клиничка медицина	Medicina clínica general	Allmän medicin	Genel Klinik Tıp	Clinical Medicine	الطب السريري	ক্লিনিক্যাল চিকিৎসাবিজ্ঞান	Medicina Clínica	临床医学	Klinická medicína	Klinische Geneeskunde	Kliiniset lääketieteet	Médecine clinique	Klinische Medizin	רפואה קלינית	Klinikai Orvostudomány	Kedokteran Klinis	Leigheas Cliniciúil	Medicina clinica	臨床医学	임상의학	Perubatan Klinikal	پزشکی بالینی	Clínica Médica	Medicină clinică	Клиническая медицина
110	109	Geriatrics	طب الشيخوخة	বার্ধক্য বিদ্যা	Geriatria	老年病学	Geriatrie	Geriatrie	Geriatria	Gériatrie	Geriatrie	גריאטריה	Gerontológia	Geriatrik	Geiriaitrice	Geriatria	老年科	노인병학	Geriatrik	پیرپزشکی	Geriatria	Geriatrie	Гериатрия	Геријатрија	Geriatría	Geriatrik	Geriatri	Clinical Medicine	الطب السريري	ক্লিনিক্যাল চিকিৎসাবিজ্ঞান	Medicina Clínica	临床医学	Klinická medicína	Klinische Geneeskunde	Kliiniset lääketieteet	Médecine clinique	Klinische Medizin	רפואה קלינית	Klinikai Orvostudomány	Kedokteran Klinis	Leigheas Cliniciúil	Medicina clinica	臨床医学	임상의학	Perubatan Klinikal	پزشکی بالینی	Clínica Médica	Medicină clinică	Клиническая медицина
111	110	Immunology	علم المناعة	অনাক্রম্যতা বিজ্ঞান	Immunologia	免疫学	Imunologie	Immunologie	Immunologia	Immunologie	Immunologie	אימונולוגיה	Immunológia	Imunologi	Imdhíoneolaíocht	Immunologia	免疫学	면역학	Imunologi	ایمنی‌شناسی	Imunologia	Imunologie	Иммунология	Имунологија	Inmunología	Immunologi	Immünoloji	Clinical Medicine	الطب السريري	ক্লিনিক্যাল চিকিৎসাবিজ্ঞান	Medicina Clínica	临床医学	Klinická medicína	Klinische Geneeskunde	Kliiniset lääketieteet	Médecine clinique	Klinische Medizin	רפואה קלינית	Klinikai Orvostudomány	Kedokteran Klinis	Leigheas Cliniciúil	Medicina clinica	臨床医学	임상의학	Perubatan Klinikal	پزشکی بالینی	Clínica Médica	Medicină clinică	Клиническая медицина
112	111	Legal & Forensic Medicine	الطب الشرعي القانوني	আইনি ও আদালতি চিকিৎসাবিজ্ঞান	Medicina legal	法医学	Právní a soudní lékařství	Wettelijke en Forensische Geneeskunde	Oikeuslääketiede	Médecine légale	Rechtsmedizin	רפואה משפטית	Jogi és Igazságügyi Orvostan	Kedokteran Forensik & Kehakiman	Dlí & Míochaine Fóiréinseach	Medicina legale	法医学	법의학	Perubatan Forensik & Kehakiman	پزشکی قانونی و حقوقی	Medicina Forense e Legal	Criminalistică şi Medicină Legală	Судебная медицина	Правна и судска медицина	Medicina forense y legal	Rättsmedicin	Hukuk ve Adli Tıp	Clinical Medicine	الطب السريري	ক্লিনিক্যাল চিকিৎসাবিজ্ঞান	Medicina Clínica	临床医学	Klinická medicína	Klinische Geneeskunde	Kliiniset lääketieteet	Médecine clinique	Klinische Medizin	רפואה קלינית	Klinikai Orvostudomány	Kedokteran Klinis	Leigheas Cliniciúil	Medicina clinica	臨床医学	임상의학	Perubatan Klinikal	پزشکی بالینی	Clínica Médica	Medicină clinică	Клиническая медицина
113	112	Neurology & Neurosurgery	علم الأعصاب وجراحة الأعصاب	স্নায়ুবিদ্যা ও স্নায়ু শল্যচিকিত্সা	Neurologia i neurocirurgia	神经病学与神经外科学	Neurologie a neurochirurgie	Neurologie en Neurochirurgie	Neurologia ja neurokirurgia	Neurologie et Neurochirurgie	Neurologie und Neurochirurgie	ניאורולוגיה וניאוכירורגיה	Neurológia és Idegsebészet	Neurologi & Bedah Urat Saraf	Néareolaíocht & near-mháinliacht	Neurologia e neurochirurgia	神経学&神経外科	신경학 & 신경외과	Neurologi & Pembedahan Saraf	مغز و اعصاب و جراجی مغز و اعصاب	Neurologia e Neurocirurgia	Neurologie şi Neurochirurgie	Неврология и нейрохирургия	Неурологија и неурохирургија	Neurología y neurocirugía	Neurologi	Nöroloji ve Beyin ve Sinir Cerrahisi (Nöroşirürji)	Clinical Medicine	الطب السريري	ক্লিনিক্যাল চিকিৎসাবিজ্ঞান	Medicina Clínica	临床医学	Klinická medicína	Klinische Geneeskunde	Kliiniset lääketieteet	Médecine clinique	Klinische Medizin	רפואה קלינית	Klinikai Orvostudomány	Kedokteran Klinis	Leigheas Cliniciúil	Medicina clinica	臨床医学	임상의학	Perubatan Klinikal	پزشکی بالینی	Clínica Médica	Medicină clinică	Клиническая медицина
114	113	Nuclear Medicine & Medical Imaging	الطب النووي والتصوير الطبي	আণবিক চিকিৎসাবিজ্ঞান ও চিকিৎসা সংক্রান্ত চিত্রগ্রহণ	Medicina nuclear i tractament d'imatges mèdiques	核医学与医学影像学	Nukleární medicína a lékařské zobrazování	Nucleaire Geneeskunde en Medische Beeldvorming	Radiologia ja lääketieteellinen kuvantaminen	Médecine nucléaire et imagerie médicale	Nuklearmedizin und medizinische Bildgebung	רפואה גרעינית והדמיה רפואית	Nukleáris Orvostudomány és Orvosi képalkotás	Kedokteran Nuklir & Pencitraan Medis	Leigheas Núicléach & Íomháú Leighis	Medicina nucleare e diagnostica per immagini	核医学&画像医学	핵의학 & 영상의학	Perubatan Nuklear & Pengimejan Perubatan	پزشکی هسته ای و تصویربرداری پزشکی	Medicina Nuclear e Imagem Médica	Medicină Nucleară şi Imaginistică Medicală	Ядерная медицина и другие радиологические исследования	Нуклеарна медицина и сликање	Medicina nuclear e imagen médica	Radiologi	Nükleer Tıp ve Tıbbi Görüntüleme	Clinical Medicine	الطب السريري	ক্লিনিক্যাল চিকিৎসাবিজ্ঞান	Medicina Clínica	临床医学	Klinická medicína	Klinische Geneeskunde	Kliiniset lääketieteet	Médecine clinique	Klinische Medizin	רפואה קלינית	Klinikai Orvostudomány	Kedokteran Klinis	Leigheas Cliniciúil	Medicina clinica	臨床医学	임상의학	Perubatan Klinikal	پزشکی بالینی	Clínica Médica	Medicină clinică	Клиническая медицина
115	114	Obstetrics & Reproductive Medicine	التوليد والطب التناسلي	প্রসূতিবিদ্যা ও প্রজনন চিকিৎসাবিজ্ঞান	Obstetrícia i medicina reproductiva	产科学与生殖医学	Porodnictví a reprodukční medicína	Obstetrie, Gynaecologie en Reproductieve Geneeskunde	Synnytysoppi ja lisääntymislääketiede	Obstétrique et reproduction	Geburtshilfe und Sexualmedizin	רפואת נשים ופוריות	Szülészet és Reproduktív Endokrinológia	Obstetrik & Kedokteran reproduktif	Cnáimhseachas & Leighis Atáirgthe	Ostetricia e medicina della riproduzione	産科&生殖医療	산부인과학 & 생식의학	Obstetrik & Perubatan reproduktif	مامایی و طب باروری و ناباروری	Obstetrícia e Medicina Reprodutiva	Obstetrică şi Medicină Reproductivă	Акушерство и репродуктивная медицина	Акушерство и репродуктивна медицина	Obstetricia y medicina reproductiva	Obstetrik och gynekologi	Kadın Hastalıkları ve Üreme Tıbbı	Clinical Medicine	الطب السريري	ক্লিনিক্যাল চিকিৎসাবিজ্ঞান	Medicina Clínica	临床医学	Klinická medicína	Klinische Geneeskunde	Kliiniset lääketieteet	Médecine clinique	Klinische Medizin	רפואה קלינית	Klinikai Orvostudomány	Kedokteran Klinis	Leigheas Cliniciúil	Medicina clinica	臨床医学	임상의학	Perubatan Klinikal	پزشکی بالینی	Clínica Médica	Medicină clinică	Клиническая медицина
116	115	Oncology & Carcinogenesis	علم الأورام والتسرطن	অন্কলোজি ও কার্সিনোজেনেসিস	Oncologia i carcinogènesi	肿瘤学与癌变	Onkologie a karcinogeneze	Oncologie en Carcinogenesis	Syöpätaudit	Oncologie	Onkologie und Karzinogenese	אונקולוגיה וחקר הסרטן	Onkológiai és Karcinogenezis	Onkologi & Karsinogenesis	Oinceolaíochta & carcanaiginis	Oncologia	腫瘍学&発癌	종양학 & 발암	Onkologi & Karsinogenesis	انکولوژی (تومورشناسی) و چنگارزایی	Oncologia e Carcinogênese	Oncologie şi Carcinogeneză	Онкология и канцерогенез	Онкологија и карциногенеза	Oncología y carcinogénesis	Onkologi	Onkoloji & Karsinojenez	Clinical Medicine	الطب السريري	ক্লিনিক্যাল চিকিৎসাবিজ্ঞান	Medicina Clínica	临床医学	Klinická medicína	Klinische Geneeskunde	Kliiniset lääketieteet	Médecine clinique	Klinische Medizin	רפואה קלינית	Klinikai Orvostudomány	Kedokteran Klinis	Leigheas Cliniciúil	Medicina clinica	臨床医学	임상의학	Perubatan Klinikal	پزشکی بالینی	Clínica Médica	Medicină clinică	Клиническая медицина
117	116	Ophthalmology & Optometry	طب العيون والبصريات	অপথ্যালমোলজি ও অপ্টোমেট্রি	Oftalmologia i optometria	眼科学与验光学	Oftalmologie a optometrie	Oftalmologie en Optometrie	Silmätaudit ja optometria	Ophtalmologie et Optométrie	Ophthalmologie und Optometrie	אופטלמולוגיה ואופטומטריה	Szemészet és optometriai	Oftalmologi & Optometri	Oftailmeolaíocht & Optaiméadracht	Oftalmologia e optometria	眼科&視機能	안과학 & 검안학	Oftalmologi & Optometri	چشم پزشکی و بینایی‌سنجی	Oftometria e Oftalmologia	Oftalmologie şi Optometrie	Офтальмология и оптометрия	Офталмологија и оптометрија	Oftalmología y optometría	Oftalmologi	Oftalmoloji ve Optometri	Clinical Medicine	الطب السريري	ক্লিনিক্যাল চিকিৎসাবিজ্ঞান	Medicina Clínica	临床医学	Klinická medicína	Klinische Geneeskunde	Kliiniset lääketieteet	Médecine clinique	Klinische Medizin	רפואה קלינית	Klinikai Orvostudomány	Kedokteran Klinis	Leigheas Cliniciúil	Medicina clinica	臨床医学	임상의학	Perubatan Klinikal	پزشکی بالینی	Clínica Médica	Medicină clinică	Клиническая медицина
118	117	Orthopedics	جراحة العظام	অস্থিচিকিত্সাবিদ	Ortopèdia	骨科学	Ortopedie	Orthopedie	Ortopedia	Orthopédique	Orthopädie	אורתופדיה	Ortopédia	Orthopedi	Ortaipéidic	Ortopedia	整形外科	정형외과학	Ortopedik	اصلاح و ترمیم عیوب استخوانی	Ortopedia	Ortopedie	Ортопедия	Ортопедија	Ortopedia	ortopedi	Ortopedi	Clinical Medicine	الطب السريري	ক্লিনিক্যাল চিকিৎসাবিজ্ঞান	Medicina Clínica	临床医学	Klinická medicína	Klinische Geneeskunde	Kliiniset lääketieteet	Médecine clinique	Klinische Medizin	רפואה קלינית	Klinikai Orvostudomány	Kedokteran Klinis	Leigheas Cliniciúil	Medicina clinica	臨床医学	임상의학	Perubatan Klinikal	پزشکی بالینی	Clínica Médica	Medicină clinică	Клиническая медицина
119	118	Otorhinolaryngology	علم الحنجرة	নাসিকা-কর্ণ-স্বরযন ্ত্রবিদ্যা	Otorinolaringologia	耳鼻咽喉科学	Otorinolaryngologie	Otorhinolaryngologie	Korva-, nenä- ja kurkkusairaudet	Otorhinolaryngologie	Hals-Nasen-Ohren-Heilkunde	אף-אוזן-גרון	Fül-Orr-Gégészet	Otolaringologi	Cluas, Srón agus scornach	Otorinolaringoiatria	耳鼻咽喉科	이비인후과학	Otolaringologi	گوش، حلق و بینی‌شناسی	Otorrinolaringologia	Otorinolaringologie	Оториноларингология	Оториноларингологија	Otorrinolaringología	Otorhinolaryngologi	Kulak Burun Boğaz	Clinical Medicine	الطب السريري	ক্লিনিক্যাল চিকিৎসাবিজ্ঞান	Medicina Clínica	临床医学	Klinická medicína	Klinische Geneeskunde	Kliiniset lääketieteet	Médecine clinique	Klinische Medizin	רפואה קלינית	Klinikai Orvostudomány	Kedokteran Klinis	Leigheas Cliniciúil	Medicina clinica	臨床医学	임상의학	Perubatan Klinikal	پزشکی بالینی	Clínica Médica	Medicină clinică	Клиническая медицина
120	119	Pathology	علم الأمراض	রোগনিরূপণ বিদ্যা	Patologia	病理学	Patologie	Pathologie	Patologia	Pathologie	Pathologie	פתולוגיה	Patológia	Patologi	Paiteolaíocht	Patologia	病理学	병리학	Patologi	پاتولوژی (آسیب‌شناسی)	Patologia	Patologie	Патология	Патологија	Patología	Patologi	Patoloji	Clinical Medicine	الطب السريري	ক্লিনিক্যাল চিকিৎসাবিজ্ঞান	Medicina Clínica	临床医学	Klinická medicína	Klinische Geneeskunde	Kliiniset lääketieteet	Médecine clinique	Klinische Medizin	רפואה קלינית	Klinikai Orvostudomány	Kedokteran Klinis	Leigheas Cliniciúil	Medicina clinica	臨床医学	임상의학	Perubatan Klinikal	پزشکی بالینی	Clínica Médica	Medicină clinică	Клиническая медицина
121	120	Pediatrics	طب الأطفال	শিশুরোগবিজ্ঞান	Pediatria	儿科学	Pediatrie	Kindergeneeskunde	Pediatria	Pédiatrie	Pädiatrie	פדיאטריה	Gyermekgyógyászat	Pediatri	péidiatraice	Pediatria	小児科	소아과	Pediatrik	پزشکی کودکان	Pediatria	Pediatrie	Педиатрия	Педијатрија	Pediatría	Pediatrik	Pediatri	Clinical Medicine	الطب السريري	ক্লিনিক্যাল চিকিৎসাবিজ্ঞান	Medicina Clínica	临床医学	Klinická medicína	Klinische Geneeskunde	Kliiniset lääketieteet	Médecine clinique	Klinische Medizin	רפואה קלינית	Klinikai Orvostudomány	Kedokteran Klinis	Leigheas Cliniciúil	Medicina clinica	臨床医学	임상의학	Perubatan Klinikal	پزشکی بالینی	Clínica Médica	Medicină clinică	Клиническая медицина
122	121	Pharmacology & Pharmacy	علم الأدوية والصيدلة	ফার্মাকোলজি ও ফার্মেসি	Farmacologia i farmàcia	药理与药剂学	Farmakologie a farmacie	Farmacologie en Farmaceutische Wetenschappen	Farmakologia ja farmasia	Pharmacologie et Pharmacie	Pharmakologie und Pharmazie	פרמקולוגיה ורוקחות	Farmakológiai és Gyógyszertan	Farmakologi & Farmasi	Cógaseolaíocht & Cógaisíocht	Farmacologia e farmacia	薬理学&薬剤学	약리학 & 약학	Farmakologi & Farmasi	داروشناسی و داروسازی	Farmacologia e Farmácia	Farmacologie şi Farmacie	Фармакология и фармацевтика	Фармакологија и фармација	Farmacología y farmacia	Farmakologi och farmaci	Farmakoloji ve Eczacılık	Clinical Medicine	الطب السريري	ক্লিনিক্যাল চিকিৎসাবিজ্ঞান	Medicina Clínica	临床医学	Klinická medicína	Klinische Geneeskunde	Kliiniset lääketieteet	Médecine clinique	Klinische Medizin	רפואה קלינית	Klinikai Orvostudomány	Kedokteran Klinis	Leigheas Cliniciúil	Medicina clinica	臨床医学	임상의학	Perubatan Klinikal	پزشکی بالینی	Clínica Médica	Medicină clinică	Клиническая медицина
123	122	Psychiatry	الطب النفسي	মনোরোগবিদ্যা	Psiquiatria	精神病学	Psychiatrie	Psychiatrie	Psykiatria	Psychiatrie	Psychiatrie	פסיכיאטריה	Pszichiátria	Psikiatri	Síciatracht	Psichiatria	精神科	정신의학	Psikiatri	روانپزشکی	Psiquiatria	Psihiatrie	Психиатрия	Психијатрија	Psiquiatría	Psykiatri	Psikiyatri	Clinical Medicine	الطب السريري	ক্লিনিক্যাল চিকিৎসাবিজ্ঞান	Medicina Clínica	临床医学	Klinická medicína	Klinische Geneeskunde	Kliiniset lääketieteet	Médecine clinique	Klinische Medizin	רפואה קלינית	Klinikai Orvostudomány	Kedokteran Klinis	Leigheas Cliniciúil	Medicina clinica	臨床医学	임상의학	Perubatan Klinikal	پزشکی بالینی	Clínica Médica	Medicină clinică	Клиническая медицина
124	123	Respiratory System	الجهاز التنفسي	শ্বসনতন্ত্র	Sistema respiratori	呼吸系统	Dýchací systémy	Ademhalingswegen	Hengityselinsairaudet	Système respiratoire	Atemwege	מערכת נשימה	Légzőrendszer	Sistem Respirasi	Córas Riospráide	Malattie del sistema respiratorio	呼吸器系	호흡기계	Sistem Pernafasan	دستگاه تنفسی	Sistema Respiratório	Sistemul respirator	Дыхательная система	Респираторни систем	Sistema respiratorio	Lungsjukdomar	Solunum Sistemi	Clinical Medicine	الطب السريري	ক্লিনিক্যাল চিকিৎসাবিজ্ঞান	Medicina Clínica	临床医学	Klinická medicína	Klinische Geneeskunde	Kliiniset lääketieteet	Médecine clinique	Klinische Medizin	רפואה קלינית	Klinikai Orvostudomány	Kedokteran Klinis	Leigheas Cliniciúil	Medicina clinica	臨床医学	임상의학	Perubatan Klinikal	پزشکی بالینی	Clínica Médica	Medicină clinică	Клиническая медицина
125	124	Sport Sciences	علوم الرياضة البدنية	ক্রীড়া বিজ্ঞান	Ciències de l'esport	体育科学	Sportovní studia	Sportwetenschap	Urheilulääketiede	Médecine sportive	Sportwissenschaft	מדעי הספורט	Sporttudomány	Ilmu Kedokteran Olahraga	Eolaíocht Spóirt	Scienza dello sport	スポーツ科学	스포츠과학	Sains Sukan	علوم ورزشی	Ciência do Esporte	Ştiinţa Sportului	Спортивная медицина	Спортска наука	Ciencias del deporte	Idrottsvetenskap	Spor Bilimleri	Clinical Medicine	الطب السريري	ক্লিনিক্যাল চিকিৎসাবিজ্ঞান	Medicina Clínica	临床医学	Klinická medicína	Klinische Geneeskunde	Kliiniset lääketieteet	Médecine clinique	Klinische Medizin	רפואה קלינית	Klinikai Orvostudomány	Kedokteran Klinis	Leigheas Cliniciúil	Medicina clinica	臨床医学	임상의학	Perubatan Klinikal	پزشکی بالینی	Clínica Médica	Medicină clinică	Клиническая медицина
126	125	Surgery	جراحة	শল্যচিকিত্সা	Cirurgia	外科学	Chirurgie	Chirurgie	Kirurgia	Chirurgie	Chirurgie	כירורגיה	Sebészet	Bedah	Máinliacht	Chirurgia	外科	외과학	Bedah	جراحی	Cirurgia	Chirurgie	Хирургия	Хирургија	Cirugía	Kirurgi	Cerrahi	Clinical Medicine	الطب السريري	ক্লিনিক্যাল চিকিৎসাবিজ্ঞান	Medicina Clínica	临床医学	Klinická medicína	Klinische Geneeskunde	Kliiniset lääketieteet	Médecine clinique	Klinische Medizin	רפואה קלינית	Klinikai Orvostudomány	Kedokteran Klinis	Leigheas Cliniciúil	Medicina clinica	臨床医学	임상의학	Perubatan Klinikal	پزشکی بالینی	Clínica Médica	Medicină clinică	Клиническая медицина
127	126	Tropical Medicine	طب المناطق الحارة	ট্রপিকাল চিকিৎসাবিজ্ঞান	Medicina tropical	热带医学	Tropical Medicine	Tropische Geneeskunde	Trooppinen lääketiede	Médecine tropicale	Tropenmedizin	רפואת טרופית	Trópusi Orvostudomány	Kedokteran Tropis	Leigheas trópaiceach	Medicina tropicale	熱帯医学	열대의학	Perubatan tropika	پزشکی گرمسیری	Medicina Tropical	Medicină Tropicală	Тропическая медицина	Тропска медицина	Medicina tropical	Tropikmedicin	Tropikal Tıp	Clinical Medicine	الطب السريري	ক্লিনিক্যাল চিকিৎসাবিজ্ঞান	Medicina Clínica	临床医学	Klinická medicína	Klinische Geneeskunde	Kliiniset lääketieteet	Médecine clinique	Klinische Medizin	רפואה קלינית	Klinikai Orvostudomány	Kedokteran Klinis	Leigheas Cliniciúil	Medicina clinica	臨床医学	임상의학	Perubatan Klinikal	پزشکی بالینی	Clínica Médica	Medicină clinică	Клиническая медицина
128	127	Urology & Nephrology	جراحة المسالك البولية والكلى	মূত্রব্যবস্থা বিজ্ঞান ও বৃক্কশল্যবিদ্যা	Urologia i nefrologia	泌尿学与肾脏病学	Urologie a nefrologie	Urologie en Nefrologie	Urologia ja nefrologia	Urologie et Néphrologie	Urologie und Nephrologie	אורולוגיה ונפרולוגיה	Urológia és Nephrológia	Urologi & Nefrologi	Úireolaíocht & Neifreolaíocht	Urologia e Nefrologia	泌尿器学&腎臓学	비뇨기학	Urologi & Nefrologi	اورولوژی و نفرولوژی (بیماری‌های میزراه)	Urologia e Nefrologia	Urologie şi Nefrologie	Урология и нефрология	Урологија и нефрологија	Urología y nefrología	Urologi och andrologi	Üroloji ve Nefroloji	Clinical Medicine	الطب السريري	ক্লিনিক্যাল চিকিৎসাবিজ্ঞান	Medicina Clínica	临床医学	Klinická medicína	Klinische Geneeskunde	Kliiniset lääketieteet	Médecine clinique	Klinische Medizin	רפואה קלינית	Klinikai Orvostudomány	Kedokteran Klinis	Leigheas Cliniciúil	Medicina clinica	臨床医学	임상의학	Perubatan Klinikal	پزشکی بالینی	Clínica Médica	Medicină clinică	Клиническая медицина
129	128	Behavioral Science & Comparative Psychology	العلوم السلوكية وعلم النفس المقارن	ব্যবহার সংক্রান্ত বিজ্ঞান ও তুলনামূলক মনোবিজ্ঞান	Ciències del comportament i psicologia comparada	行为科学与比较心理学	Behaviorální vědy a srovnávací psychologie	Gedragswetenschappen en Vergelijkende Psychologie	Käyttäytymistiede ja vertaileva psykologia	Science comportementale et psychologie comparative	Verhaltenswissenschaften und vergleichende Psychologie	מדעי ההתנהגות ופסיכולוגיה השוואתית	Viselkedés Tudomány és Összehasonlító Pszichológia	Ilmu Tingkah Laku & Psikologi Perbandingan	Eolaíocht Iompraíochta & Síceolaíocht Chomparáideacha	Scienze del comportamento e psicologia comparativa	行動科学&比較心理学	행동과학 & 비교심리학	Sains Tingkah Laku & Psikologi Perbandingan	علوم رفتاری و روانشناسی تطبیقی	Ciência do Comportamento e Psicologia Comparada	Ştiinţe Comportamentale şi Psihologie comparativă	Поведенческие науки и сравнительная психология	Бихејвиоралне науке и компаративна психологија	Ciencias del comportamiento y psicología comparativa	Jämförande psykologi	Davranış Bilimleri ve Karşılaştırmalı Psikoloji	Psychology & Cognitive Sciences	علم النفس والعلوم الإدراكية والمعرفية	মনোবিজ্ঞান ও কগনিটিভ বিজ্ঞান	Psicologia i Ciències Cognitives	心理学与认知科学	Psychologie a kognitivní vědy	Psychologie en Cognitieve Wetenschappen	Psykologia ja kognitiotieteet	Psychologie et sciences cognitives	Psychologie und kognitive Wissenschaften	פסיכולוגיה ומדעי הקוגניציה	Pszichológia és Kognitív tudományok	Psikologi & Ilmu Kognitif	Síceolaíocht & Eolaíochtaí Chognaíoch	Psicologia e scienze cognitive	心理学&認知科学	심리학 & 인지과학	Psikologi & Sains Kognitif	علوم روانشناختی و شناختی	Psicologia e Ciência da Cognição	Psihologie şi Stiinţe Cognitive	Психология и когнитивные науки
130	129	Clinical Psychology	علم النفس السريري	ক্লিনিকাল মনোবিদ্যা	Psicologia clínica	临床心理学	Klinická psychologie	Klinische Psychologie	Kliininen psykologia	Psychologie clinique	Klinische Psychologie	פסיכולוגיה קלינית	Klinikai Pszichológia	Psikologi Klinis	Síceolaíocht Chliniciúil	Psicologia clinica	臨床心理学	임상심리학	Psikologi Klinikal	روانشناسی بالینی	Psicologia Clínica	Psihologie Clinică	Клиническая психология	Клиничка психологија	Psicología clínica	Klinisk psykologi	Klinik Psikoloji	Psychology & Cognitive Sciences	علم النفس والعلوم الإدراكية والمعرفية	মনোবিজ্ঞান ও কগনিটিভ বিজ্ঞান	Psicologia i Ciències Cognitives	心理学与认知科学	Psychologie a kognitivní vědy	Psychologie en Cognitieve Wetenschappen	Psykologia ja kognitiotieteet	Psychologie et sciences cognitives	Psychologie und kognitive Wissenschaften	פסיכולוגיה ומדעי הקוגניציה	Pszichológia és Kognitív tudományok	Psikologi & Ilmu Kognitif	Síceolaíocht & Eolaíochtaí Chognaíoch	Psicologia e scienze cognitive	心理学&認知科学	심리학 & 인지과학	Psikologi & Sains Kognitif	علوم روانشناختی و شناختی	Psicologia e Ciência da Cognição	Psihologie şi Stiinţe Cognitive	Психология и когнитивные науки
131	130	Developmental & Child Psychology	علم النفس التنموي للطفل	ডেভেলপমেণ্টাল ও শিশু মনোবিজ্ঞান	Psicologia infantil i del desenvolupament	发展心理学与儿童心理学	Vývojová psychologie	Psychologie en Ontwikkeling van het Kind	Kehitys- ja lapsipsykologia	Psychologie du développement et de l'enfant	Entwicklungs- und Kinderpsychologie	פסיכולוגיה התפתחותית	Fejlődési és Gyermek pszichológia	Psikologi Perkembangan & Anak	Síceolaíocht na forbartha & leanaí	Psicologia infantile e dello sviluppo	発達心理学&児童心理学	발달심리학 & 아동심리학	Psikologi Perkembangan & Anak	روانشناسی رشد و کودک	Psicologia Infantil e Desenvolvimento	Psihologia şi dezvoltarea copilului	Психология и развитие ребенка	Развојна психологиа и психологија детета	Psicología infantil y del desarrollo	Utvecklings- och barnpsykologi	Gelişim ve Çocuk Psikolojisi	Psychology & Cognitive Sciences	علم النفس والعلوم الإدراكية والمعرفية	মনোবিজ্ঞান ও কগনিটিভ বিজ্ঞান	Psicologia i Ciències Cognitives	心理学与认知科学	Psychologie a kognitivní vědy	Psychologie en Cognitieve Wetenschappen	Psykologia ja kognitiotieteet	Psychologie et sciences cognitives	Psychologie und kognitive Wissenschaften	פסיכולוגיה ומדעי הקוגניציה	Pszichológia és Kognitív tudományok	Psikologi & Ilmu Kognitif	Síceolaíocht & Eolaíochtaí Chognaíoch	Psicologia e scienze cognitive	心理学&認知科学	심리학 & 인지과학	Psikologi & Sains Kognitif	علوم روانشناختی و شناختی	Psicologia e Ciência da Cognição	Psihologie şi Stiinţe Cognitive	Психология и когнитивные науки
132	131	Experimental Psychology	علم النفس التجريبي	পরীক্ষামূলক মনোবিজ্ঞান	Psicologia experimental	实验心理学	Experimentální psychologie	Experimentele Psychologie	Kokeellinen psykologia	Psychologie expérimentale	Experimentelle Psychologie	פסיכולוגיה ניסויית	Kísérleti Pszichológia	Psikologi Eksperimen	Síceolaíocht thurgnamhach	Psicologia sperimentale	実験心理学	실험심리학	Psikologi Eksperimen	روانشناسی تجربی	Psicologia Experimental	Psihologie Experimentală	Экспериментальная психология	Експериментална психологија	Psicología experimental	Experimentell psykologi	Deneysel Psikoloji	Psychology & Cognitive Sciences	علم النفس والعلوم الإدراكية والمعرفية	মনোবিজ্ঞান ও কগনিটিভ বিজ্ঞান	Psicologia i Ciències Cognitives	心理学与认知科学	Psychologie a kognitivní vědy	Psychologie en Cognitieve Wetenschappen	Psykologia ja kognitiotieteet	Psychologie et sciences cognitives	Psychologie und kognitive Wissenschaften	פסיכולוגיה ומדעי הקוגניציה	Pszichológia és Kognitív tudományok	Psikologi & Ilmu Kognitif	Síceolaíocht & Eolaíochtaí Chognaíoch	Psicologia e scienze cognitive	心理学&認知科学	심리학 & 인지과학	Psikologi & Sains Kognitif	علوم روانشناختی و شناختی	Psicologia e Ciência da Cognição	Psihologie şi Stiinţe Cognitive	Психология и когнитивные науки
133	132	General Psychology & Cognitive Sciences	علم النفس العام والعلوم الإدراكية والمعرفية	সাধারণ মনোবিদ্যা ও কগনিটিভ বিজ্ঞান	Psicologia general i ciències cognitives	普通心理学与认知科学	Obecná psychologie a kognitivní psychologie	Algemene psychologie en Cognitieve Wetenschappen	Yleinen psykologia ja kognitiotiede	Psychologie générale et sciences cognitives	Allgemeine Psychologie und kognitive Wissenschaften	פסיכולוגיה כללית ומדעי הקוגניציה	Általános pszichológia és kognitív tudományok	Psikologi Umum & Ilmu Kognitif	Síceolaíocht Ghinearálta & Eolaíochtaí Chognaíoch	Psicologia generale e scienze cognitive	一般心理学&認知科学	일반 심리학 & 인지과학	Psikologi Umum & Sains Kognitif	روانشناسی عمومی و علوم شناختی	Psicologia Geral e Ciências Cognitivas	Psihologie Generală şi Stiinţe Cognitive	Общая психология и когнитивные науки	Општа психологија и когнитивне науке	Psicología general y ciencias cognitivas	Kognitionsvetenskap	Genel Psikoloji ve Bilişsel Bilimler	Psychology & Cognitive Sciences	علم النفس والعلوم الإدراكية والمعرفية	মনোবিজ্ঞান ও কগনিটিভ বিজ্ঞান	Psicologia i Ciències Cognitives	心理学与认知科学	Psychologie a kognitivní vědy	Psychologie en Cognitieve Wetenschappen	Psykologia ja kognitiotieteet	Psychologie et sciences cognitives	Psychologie und kognitive Wissenschaften	פסיכולוגיה ומדעי הקוגניציה	Pszichológia és Kognitív tudományok	Psikologi & Ilmu Kognitif	Síceolaíocht & Eolaíochtaí Chognaíoch	Psicologia e scienze cognitive	心理学&認知科学	심리학 & 인지과학	Psikologi & Sains Kognitif	علوم روانشناختی و شناختی	Psicologia e Ciência da Cognição	Psihologie şi Stiinţe Cognitive	Психология и когнитивные науки
134	133	Human Factors	العوامل البشرية	আরগোনোমিকস	Factors humans	人为因素	Lidské faktory	Human factors	Ergonomia	Facteurs humains	Humanfaktor	גורמים אנושיים	Emberi Tényezők	Faktor Manusia	Tosca Daonna	Fattori umani	人間工学	인간공학	Faktor Manusia	عوامل انسانی	Fatores Humanos	Factori umani	Человеческие факторы	Људски фактори	Factores humanos	Ergonomi	İnsan Faktörleri	Psychology & Cognitive Sciences	علم النفس والعلوم الإدراكية والمعرفية	মনোবিজ্ঞান ও কগনিটিভ বিজ্ঞান	Psicologia i Ciències Cognitives	心理学与认知科学	Psychologie a kognitivní vědy	Psychologie en Cognitieve Wetenschappen	Psykologia ja kognitiotieteet	Psychologie et sciences cognitives	Psychologie und kognitive Wissenschaften	פסיכולוגיה ומדעי הקוגניציה	Pszichológia és Kognitív tudományok	Psikologi & Ilmu Kognitif	Síceolaíocht & Eolaíochtaí Chognaíoch	Psicologia e scienze cognitive	心理学&認知科学	심리학 & 인지과학	Psikologi & Sains Kognitif	علوم روانشناختی و شناختی	Psicologia e Ciência da Cognição	Psihologie şi Stiinţe Cognitive	Психология и когнитивные науки
135	134	Psychoanalysis	التحليل النفسي	মনোবিকলন তত্ত্ব	Psicoanàlisi	精神分析学	Psychoanalýza	Psychoanalyse	Psykoanalyysi	Psychanalyse	Psychoanalyse	פסיכואנליזה	Pszichoanalízis	Psikoanalisis	Síocanailís	Psicoanalisi	精神分析学	정신분석학	Psikoanalisis	روانکاوی	Psicanálise	Psihanaliză	Психоанализ	Психоанализа	Psicoanálisis	Psykoanalys	Psikanaliz	Psychology & Cognitive Sciences	علم النفس والعلوم الإدراكية والمعرفية	মনোবিজ্ঞান ও কগনিটিভ বিজ্ঞান	Psicologia i Ciències Cognitives	心理学与认知科学	Psychologie a kognitivní vědy	Psychologie en Cognitieve Wetenschappen	Psykologia ja kognitiotieteet	Psychologie et sciences cognitives	Psychologie und kognitive Wissenschaften	פסיכולוגיה ומדעי הקוגניציה	Pszichológia és Kognitív tudományok	Psikologi & Ilmu Kognitif	Síceolaíocht & Eolaíochtaí Chognaíoch	Psicologia e scienze cognitive	心理学&認知科学	심리학 & 인지과학	Psikologi & Sains Kognitif	علوم روانشناختی و شناختی	Psicologia e Ciência da Cognição	Psihologie şi Stiinţe Cognitive	Психология и когнитивные науки
136	135	Social Psychology	علم النفس الاجتماعي	সামাজিক মনোবিদ্যা	Psicologia social	社会心理学	Sociální psychologie	Sociale Psychologie	Sosiaalipsykologia	Psychologie sociale	Sozialpsychologie	פסיכולוגיה חברתית	Szociálpszichológia	Psikologi Sosial	Síceolaíocht Shóisialta	Psicologia sociale	社会心理学	사회심리학	Psikologi Sosial	روانشناسی اجتماعی	Psicologia Social	Psihologie socială	Социальная психология	Социјална психологија	Psicología social	Socialpsykologi	Sosyal Psikoloji	Psychology & Cognitive Sciences	علم النفس والعلوم الإدراكية والمعرفية	মনোবিজ্ঞান ও কগনিটিভ বিজ্ঞান	Psicologia i Ciències Cognitives	心理学与认知科学	Psychologie a kognitivní vědy	Psychologie en Cognitieve Wetenschappen	Psykologia ja kognitiotieteet	Psychologie et sciences cognitives	Psychologie und kognitive Wissenschaften	פסיכולוגיה ומדעי הקוגניציה	Pszichológia és Kognitív tudományok	Psikologi & Ilmu Kognitif	Síceolaíocht & Eolaíochtaí Chognaíoch	Psicologia e scienze cognitive	心理学&認知科学	심리학 & 인지과학	Psikologi & Sains Kognitif	علوم روانشناختی و شناختی	Psicologia e Ciência da Cognição	Psihologie şi Stiinţe Cognitive	Психология и когнитивные науки
137	136	Epidemiology	علم الأوبئة	মহামারী সংক্রান্ত বিদ্যা	Epidemiologia	流行病学	Epidemiologie	Epidemiologie	Epidemiologia	Épidémiologie	Epidemiologie	אפידמיולוגיה	Járványtan	Epidemiologi	Eipidéimeolaíocht	Epidemiologia	疫学	전염병학, 역학	Epidemiologi	اپیدمیولوژی(همه‌گیری‌شناسی)	Epidemiologia	Epidemiologie	Эпидемиология	Епидемиологија	Epidemiología	Epidemiologi	Epidemioloji	Public Health & Health Services	الصحة العامة والخدمات الصحية	জনস্বাস্থ্য ও স্বাস্থ্য পরিষেবা	Salut Pública i Serveis de Salut	公共卫生与医疗服务	Veřejné zdraví a zdravotnictví	Gezondheid en Verpleging	Public Health & Health Services	Santé publique et soins de santé	Gesundheitswesen	בריאות הציבור ושירותי בריאות	Közegészségügy és egészségügyi szolgáltatások	Kesehatan Masyarakat & Jasa Kesehatan	Sláinte Poiblí agus Seirbhísí Sláinte	Sanità pubblica, igiene e servizi sanitari	公衆衛生&医療サービス	공공보건 & 공공의료 서비스	Kesihatan Masyarakat & Perkhidmatan Kesihatan	بهداشت عمومی و خدمات بهداشتی	Saúde Pública e Serviços de Saúde	Sănătate Publică şi Servicii de Sănătate	Здравоохранение и медицинское обслуживание
138	137	Gerontology	علم الشيخوخة	বার্ধক্যবিদ্যা	Gerontologia	老年学	Gerontologie	Gerontologie	Gerontologia	Gérontologie	Gerontologie	גרונטולוגיה	Gerontologia	Gerontologi	Seaneolaíocht	Gerontologia	老年学	노인학	Gerontologi	علم پیری‌شناسی	Gerontologia	Gerontologie	Геронтология	Геронтологија	Gerontología	Gerontologi	Yaşlılık hastalıkları bilimi	Public Health & Health Services	الصحة العامة والخدمات الصحية	জনস্বাস্থ্য ও স্বাস্থ্য পরিষেবা	Salut Pública i Serveis de Salut	公共卫生与医疗服务	Veřejné zdraví a zdravotnictví	Gezondheid en Verpleging	Public Health & Health Services	Santé publique et soins de santé	Gesundheitswesen	בריאות הציבור ושירותי בריאות	Közegészségügy és egészségügyi szolgáltatások	Kesehatan Masyarakat & Jasa Kesehatan	Sláinte Poiblí agus Seirbhísí Sláinte	Sanità pubblica, igiene e servizi sanitari	公衆衛生&医療サービス	공공보건 & 공공의료 서비스	Kesihatan Masyarakat & Perkhidmatan Kesihatan	بهداشت عمومی و خدمات بهداشتی	Saúde Pública e Serviços de Saúde	Sănătate Publică şi Servicii de Sănătate	Здравоохранение и медицинское обслуживание
139	138	Health Policy & Services	السياسة الصحية والخدمات	স্বাস্থ্য নীতি ও সেবা	Polítiques i serveis de salut	卫生政策与医疗服务	Zdravotní politika a služby	Gezondheidsbeleid en Diensten voor de Gezondheid	Terveyspolitiikka ja -palvelut	Politiques et services de santé	Gesundheitspolitik und -fürsorge	מדינית רפואית ושירתים רפואיים	Egészség- politika és Szolgáltatások	Kebijakan & Jasa Kesehatan	Polasaí Sláinte agus Seirbhísí	Politiche e servizi per la salute	健康政策&サービス	건강정책 & 서비스	Dasar & Perkhidmatan Kesihatan	سیاست‌‌گذاری و خدمات بهداشتی	Serviços e Políticas em Saúde	Politici si Servicii de Sănătate	Политика и сервис в области здравоохранения	Здравствена политика и услуге	Servicios y políticas sanitarias	Samhällsmedicin	Sağlık Politikası ve Hizmetleri	Public Health & Health Services	الصحة العامة والخدمات الصحية	জনস্বাস্থ্য ও স্বাস্থ্য পরিষেবা	Salut Pública i Serveis de Salut	公共卫生与医疗服务	Veřejné zdraví a zdravotnictví	Gezondheid en Verpleging	Public Health & Health Services	Santé publique et soins de santé	Gesundheitswesen	בריאות הציבור ושירותי בריאות	Közegészségügy és egészségügyi szolgáltatások	Kesehatan Masyarakat & Jasa Kesehatan	Sláinte Poiblí agus Seirbhísí Sláinte	Sanità pubblica, igiene e servizi sanitari	公衆衛生&医療サービス	공공보건 & 공공의료 서비스	Kesihatan Masyarakat & Perkhidmatan Kesihatan	بهداشت عمومی و خدمات بهداشتی	Saúde Pública e Serviços de Saúde	Sănătate Publică şi Servicii de Sănătate	Здравоохранение и медицинское обслуживание
140	139	Nursing	التمريض	শুশ্রুষা	Infermeria	护理学	Ošetřovatelství	Verpleegkunde	Hoitotiede	Soins infirmiers	Krankenpflege	סיעוד	Gondozás	Kejururawatan	Altranais	Scienze infermieristiche	看護学	간호학	Kejururawatan	پرستاری	Enfermagem	Asistenţă Medicală	Уход за больными	Нега	Enfermería	Omvårdnad	Hemşirelik	Public Health & Health Services	الصحة العامة والخدمات الصحية	জনস্বাস্থ্য ও স্বাস্থ্য পরিষেবা	Salut Pública i Serveis de Salut	公共卫生与医疗服务	Veřejné zdraví a zdravotnictví	Gezondheid en Verpleging	Public Health & Health Services	Santé publique et soins de santé	Gesundheitswesen	בריאות הציבור ושירותי בריאות	Közegészségügy és egészségügyi szolgáltatások	Kesehatan Masyarakat & Jasa Kesehatan	Sláinte Poiblí agus Seirbhísí Sláinte	Sanità pubblica, igiene e servizi sanitari	公衆衛生&医療サービス	공공보건 & 공공의료 서비스	Kesihatan Masyarakat & Perkhidmatan Kesihatan	بهداشت عمومی و خدمات بهداشتی	Saúde Pública e Serviços de Saúde	Sănătate Publică şi Servicii de Sănătate	Здравоохранение и медицинское обслуживание
141	140	Public Health	الصحة العامة	জনস্বাস্থ্য	Salut pública	公共卫生	Veřejné zdraví	Volksgezondheid	Kansanterveys	Santé publique	Gesundheitswesen	בריאות הציבור	Közegészségügy	Kesehatan Masyarakat	Sláinte Phoiblí	Medicina pubblica	公衆衛生	공중위생학	Kesihatan Masyarakat	بهداشت عمومی	Saúde Pública	Sănătate Publică	Здравоохранение	Јавно здравље	Salud pública	Folkhälsovetenskp	Halk Sağlığı	Public Health & Health Services	الصحة العامة والخدمات الصحية	জনস্বাস্থ্য ও স্বাস্থ্য পরিষেবা	Salut Pública i Serveis de Salut	公共卫生与医疗服务	Veřejné zdraví a zdravotnictví	Gezondheid en Verpleging	Public Health & Health Services	Santé publique et soins de santé	Gesundheitswesen	בריאות הציבור ושירותי בריאות	Közegészségügy és egészségügyi szolgáltatások	Kesehatan Masyarakat & Jasa Kesehatan	Sláinte Poiblí agus Seirbhísí Sláinte	Sanità pubblica, igiene e servizi sanitari	公衆衛生&医療サービス	공공보건 & 공공의료 서비스	Kesihatan Masyarakat & Perkhidmatan Kesihatan	بهداشت عمومی و خدمات بهداشتی	Saúde Pública e Serviços de Saúde	Sănătate Publică şi Servicii de Sănătate	Здравоохранение и медицинское обслуживание
142	141	Rehabilitation	إعادة التأهيل	পুনর্বাসন	Rehabilitació	康复学	Rehabilitace	Rehabilitatie	Kuntotutus	Réadaptation	Rehabilitation	שיקום	Rehabilitáció	Rehabilitasi	Athshlánúchán	Medicina riabilitativa	リハビリテーション	재활학	Rehabilitasi	توان‌بخشی	Reabilitação	Reabilitare	Реабилитация (восстановления здоровья)	Рехабилитација	Rehabilitación	Rehabilitering	Rehabilitasyon	Public Health & Health Services	الصحة العامة والخدمات الصحية	জনস্বাস্থ্য ও স্বাস্থ্য পরিষেবা	Salut Pública i Serveis de Salut	公共卫生与医疗服务	Veřejné zdraví a zdravotnictví	Gezondheid en Verpleging	Public Health & Health Services	Santé publique et soins de santé	Gesundheitswesen	בריאות הציבור ושירותי בריאות	Közegészségügy és egészségügyi szolgáltatások	Kesehatan Masyarakat & Jasa Kesehatan	Sláinte Poiblí agus Seirbhísí Sláinte	Sanità pubblica, igiene e servizi sanitari	公衆衛生&医療サービス	공공보건 & 공공의료 서비스	Kesihatan Masyarakat & Perkhidmatan Kesihatan	بهداشت عمومی و خدمات بهداشتی	Saúde Pública e Serviços de Saúde	Sănătate Publică şi Servicii de Sănătate	Здравоохранение и медицинское обслуживание
143	142	Speech-Language Pathology & Audiology	أمراض النطق واللغة والسمع	ভাষণ-ভাষা রোগনিরূপণবিদ্যা ও শ্রবণ বিদ্যা	Logopedia i audiologia	言语语言病理学与听力学	Řeč, patologie a audiologie	Logopedie en Audiologie	Logopedia ja audiologia	Orthophonie et audiologie	Patholinguistik und Audiologie	קליאנות תקשורת	Beszéd-és nyelvi patológia & Audiológia	Patologi Pertuturan dan Bahasa & Audiologi	Paiteolaíochta-Urlabhra & Teanga agus Éisteolaíochta	Logopedia e audiologia	音声言語病理学&聴覚学	언어병리학 & 청각학	Patologi Pertuturan dan Bahasa & Audiologi	گفتاردرمانی و شنوایی‌شناسی	Fonoaudiologia e Audiologia	Patologie comunicaţională şi Audiologie	Патология и аудиология языка и речи	Логопедија и аудиологија	Logopedia y audiología	Audiologi och logopedi	Konuşma-Dil Patolojisi ve Odyoloji	Public Health & Health Services	الصحة العامة والخدمات الصحية	জনস্বাস্থ্য ও স্বাস্থ্য পরিষেবা	Salut Pública i Serveis de Salut	公共卫生与医疗服务	Veřejné zdraví a zdravotnictví	Gezondheid en Verpleging	Public Health & Health Services	Santé publique et soins de santé	Gesundheitswesen	בריאות הציבור ושירותי בריאות	Közegészségügy és egészségügyi szolgáltatások	Kesehatan Masyarakat & Jasa Kesehatan	Sláinte Poiblí agus Seirbhísí Sláinte	Sanità pubblica, igiene e servizi sanitari	公衆衛生&医療サービス	공공보건 & 공공의료 서비스	Kesihatan Masyarakat & Perkhidmatan Kesihatan	بهداشت عمومی و خدمات بهداشتی	Saúde Pública e Serviços de Saúde	Sănătate Publică şi Servicii de Sănătate	Здравоохранение и медицинское обслуживание
144	143	Substance Abuse	تعاطي المخدرات	মাদকের অপব্যবহার	Drogoadicció	药物滥用	Zneužívání návykových látek	Verslaving	Päihdelääketiede	Abus de substances	Substanzmissbrauch	שימוש יתר בחומרים	Függőségtan	Penyalahgunaan Bahan	Mí-úsáid Substaintí	Abuso di sostanze stupefacenti	薬物物質乱用	약물남용	Penyalahgunaan Bahan	سوءمصرف مواد مخدر	Abuso de Substâncias	Toxicomanie	Злоупотребления алкоголем и наркотиками	Злоупотреба дрога	Adicción y farmacodependencia	Beroendelära	Madde Bağımlılığı	Public Health & Health Services	الصحة العامة والخدمات الصحية	জনস্বাস্থ্য ও স্বাস্থ্য পরিষেবা	Salut Pública i Serveis de Salut	公共卫生与医疗服务	Veřejné zdraví a zdravotnictví	Gezondheid en Verpleging	Public Health & Health Services	Santé publique et soins de santé	Gesundheitswesen	בריאות הציבור ושירותי בריאות	Közegészségügy és egészségügyi szolgáltatások	Kesehatan Masyarakat & Jasa Kesehatan	Sláinte Poiblí agus Seirbhísí Sláinte	Sanità pubblica, igiene e servizi sanitari	公衆衛生&医療サービス	공공보건 & 공공의료 서비스	Kesihatan Masyarakat & Perkhidmatan Kesihatan	بهداشت عمومی و خدمات بهداشتی	Saúde Pública e Serviços de Saúde	Sănătate Publică şi Servicii de Sănătate	Здравоохранение и медицинское обслуживание
145	144	Ecology	علم البيئة	বাস্তব্যবিদ্যা	Ecologia	生态学	Ekologie	Ecologie	Ekologia	Écologie	Ökologie	אקולוגיה	Ökológia	Ekologi	Éiceolaíocht	Ecologia	環境学	생태학	Ekologi	بوم‌شناسی	Ecologia	Ecologie	Экология	Екологија	Ecología	Ekologi	Ekoloji	Biology	علم الاحياء	জীববিদ্যা	Biologia	生物学	Biologie	Biologie	Biologia	Biologie	Biologie	ביולוגיה	Biológia	Biologi	Bitheolaíocht	Biologia	生物学	생물학	Biologi	زیست‌شناسی	Biologia	Biologie	Биология
146	145	Entomology	علم الحشرات	পতঙ্গবিজ্ঞান	Entomologia	昆虫学	Entomologie	Entomologie	Hyönteistiede	Entomologie	Entomologie	אנטומולוגיה	Entomológia	Entomologi	Feithideolaíocht	Entolologia	昆虫学	곤충학	Entomologi	حشره‌شناسی	Entomologia	Entomologie	Энтомология	Ентомологија	Entomología	Entomologi	Entomoloji	Biology	علم الاحياء	জীববিদ্যা	Biologia	生物学	Biologie	Biologie	Biologia	Biologie	Biologie	ביולוגיה	Biológia	Biologi	Bitheolaíocht	Biologia	生物学	생물학	Biologi	زیست‌شناسی	Biologia	Biologie	Биология
147	146	Evolutionary Biology	علم الأحياء التطوري	বিবর্তনমূলক জীববিজ্ঞান	Biologia evolutiva	进化生物学	Evoluční biologie	Evolutionaire biologie	Evoluutiobiologia	Biologie de l'évolution	Evolutionsbiologie	ביולוגיה התפתחותית	Evolúciós biológia	Biologi Evolusioner	Bitheolaíocht Éabhlóideach	Biologia evolutiva	進化生物学	진화생물학	Biologi Evolusi	زیست‌شناسی تکاملی	Biologia Evolutiva	Biologie evoluţionară	Эволюционная биология	Еволуциона биологија	Biología de la evolución	Evolutionsbiologi	Evrimsel Biyoloji	Biology	علم الاحياء	জীববিদ্যা	Biologia	生物学	Biologie	Biologie	Biologia	Biologie	Biologie	ביולוגיה	Biológia	Biologi	Bitheolaíocht	Biologia	生物学	생물학	Biologi	زیست‌شناسی	Biologia	Biologie	Биология
148	147	Marine Biology & Hydrobiology	الأحياء البحرية وعلم الأحياء المائي	সামুদ্রিক জীববিজ্ঞান ও জলজীববিজ্ঞান	Biologia marina i hidrobiologia	海洋与水生生物学	Mořská biologie a hydrobiologie	Mariene Biologie en Hydrobiologie	Meri- ja vesibiologia	Biologie marine et hydrobiologie	Meeresbiologie und Hydrobiologie	ביולוגיה ימית והידרוביולוגיה	Tenger- és Hidrobiológia	Biologi Marin & Hidrobiologi	Bitheolaíocht Mhuirí & hidribhitheolaíocht	Biologia marina e idrobiologia	海洋生物学&水生生物学	해양생물학 & 수생생물학	Biologi Marin & Hidrobiologi	زیست‌شناسی دریا	Biologia Marinha e Hidrobiologia	Biologie Marină şi Hidrobiologie	Биология моря и гидробиология	Маринска биологија и хидробиологија	Biología marina e hidrobiología	Hydrologi	Deniz Biyolojisi ve Hidrobiyoloji	Biology	علم الاحياء	জীববিদ্যা	Biologia	生物学	Biologie	Biologie	Biologia	Biologie	Biologie	ביולוגיה	Biológia	Biologi	Bitheolaíocht	Biologia	生物学	생물학	Biologi	زیست‌شناسی	Biologia	Biologie	Биология
149	148	Ornithology	علم الطيور	পক্ষিতত্ব	Ornitologia	鸟类学	Ornitologie	Ornithologie	Ornitologia	Ornithologie	Ornithologie	אורניתולוגיה	Ornitológia	Ornitologi	Éaneaolaíocht	Ornitologia	鳥類学	조류학	Ornitologi	پرنده‌شناسی	Ornitologia	Ornitologie	Орнитология	Орнитологија	Ornitología	Ornitologi	Ornitoloji	Biology	علم الاحياء	জীববিদ্যা	Biologia	生物学	Biologie	Biologie	Biologia	Biologie	Biologie	ביולוגיה	Biológia	Biologi	Bitheolaíocht	Biologia	生物学	생물학	Biologi	زیست‌شناسی	Biologia	Biologie	Биология
150	149	Plant Biology & Botany	البيولوجية النباتية وعلم النبات	উদ্ভিদ জীববিজ্ঞান ও উদ্ভিদবিদ্যা	Biologia vegetal i botànica	植物生物学与植物学	Biologie rostlin a botanika	Plantkunde	Kasvibiologia ja botaniikka	Biologie végétale et botanique	Pflanzenbiologie und Botanik	בוטניקה	Növénybiológia és Botanika	Biologi Tumbuhan & Botani	Bitheolaíocht plandaí & Luibheolaíocht	Biologia delle piante e botanica	植物生物学&植物学	식물생물학 & 식물학	Biologi Tumbuhan & Botani	زیست شناسی گیاهی و گیاه‌شناسی	Botânica e Biologia das Plantas	Botanică si fiziologia plantelor	Ботаника	Биљна биологија и ботаника	Biología vegetal y botánica	Botanik och växtvetenskap	Bitki Biyolojisi ve Botanik	Biology	علم الاحياء	জীববিদ্যা	Biologia	生物学	Biologie	Biologie	Biologia	Biologie	Biologie	ביולוגיה	Biológia	Biologi	Bitheolaíocht	Biologia	生物学	생물학	Biologi	زیست‌شناسی	Biologia	Biologie	Биология
151	150	Zoology	علم الحيوان	প্রাণীবিদ্যা	Zoologia	动物学	Zoologie	Zoölogie	Eläintiede	Zoologie	Zoologie	זואולוגיה	Állattan	Zoologi	Zó-eolaíocht	Zoologia	動物学	동물학	Zoologi	جانورشناسی	Zoologia	Zoologie	Зоология	Зоологија	Zoología	Zoologi	Zooloji	Biology	علم الاحياء	জীববিদ্যা	Biologia	生物学	Biologie	Biologie	Biologia	Biologie	Biologie	ביולוגיה	Biológia	Biologi	Bitheolaíocht	Biologia	生物学	생물학	Biologi	زیست‌شناسی	Biologia	Biologie	Биология
152	151	Analytical Chemistry	الكيمياء التحليلية	বিশ্লেষণী রসায়ন	Química analítica	分析化学	Analytická chemie	Analytische Scheikunde	Analyyttinen kemia	Chimie analytique	Analytische Chemie	כימיה אנליטית	Analitikai Kémia	Kimia Analitik	Cheimic Anailíseach	Chimica analitica	分析化学	분석화학	Kimia Analitik	شیمی تجزیه	Química Analítica	Chimie analitică	Аналитическая химия	Аналитичка хемија	Química analítica	Analytisk kemi	Analitik Kimya	Chemistry	الكيمياء	রসায়ন	Química	化学	Chemie	Chemie / Scheikunde	Kemia	Chimie	Chemie	כימיה	Kémia	Kimia	Ceimic	Chimica	化学	화학	Kimia	شیمی	Química	Chimie	Химия
153	152	General Chemistry	الكيمياء العامة	সাধারণ রসায়নবিদ্যা	Química general	普通化学	Obecná chemie	Algemene Scheikunde	Kemia, yleinen	Chimie générale	Allgemeine Chemie	כימיה כללית	Általános Kémia	Kimia Umum	Ceimic Ginearálta	Chimica generale	化学一般	일반화학	Kimia Umum	شیمی عمومی	Química Geral	Chimie generală	Общая химия	Општа хемија	Química general	Kemi	Genel Kimya	Chemistry	الكيمياء	রসায়ন	Química	化学	Chemie	Chemie / Scheikunde	Kemia	Chimie	Chemie	כימיה	Kémia	Kimia	Ceimic	Chimica	化学	화학	Kimia	شیمی	Química	Chimie	Химия
154	153	Inorganic & Nuclear Chemistry	الكيمياء غير العضوية والنووية	অজৈব ও অনু রসায়নবিদ্যা	Química inorgànica i nuclear	无机化学与核化学	Anorganická a jaderná chemie	Anorganische en Nucleaire Chemie	Epäorgaaninen kemia	Chimies inorganique et nucléaire	Anorganische Chemie und Kernchemie	כימיה אנאורגאנית וכימיה גרעינית	Szervetlen és Nukleáris Kémia	Kimia Anorganik & Nuklir	Ceimic Neamhorgánacha & Núicléach	Chimica inorganica e nucleare	無機化学&核化学	무기화학&원자핵화학	Kimia Tak Organik & Nuklear	شیمی معدنی وهسته ای	Química Nuclear e Inorgânica	Chimie anorganică şi nucleară	Неорганическая и ядерная химия	Неорганска и нуклеарна хемија	Química inorgánica y nuclear	Oorganisk kemi	İnorganik ve Nükleer Kimya	Chemistry	الكيمياء	রসায়ন	Química	化学	Chemie	Chemie / Scheikunde	Kemia	Chimie	Chemie	כימיה	Kémia	Kimia	Ceimic	Chimica	化学	화학	Kimia	شیمی	Química	Chimie	Химия
155	154	Medicinal & Biomolecular Chemistry	الكيمياء الطبية والجزيئية البيولوجية	ঔষধসম্বন্ধীয় ও জৈবআণবিক রসায়নবিদ্যা	Química medicinal i biomolecular	药物化学与分子生物化学	Lékařská a biomolekulární chemie	Medische en Biomoleculaire Chemie	Lääketieteellinen kemia	Chimies médicinale et biomoléculaire	Medizinische und biomolekulare Chemie	כימיה רפואית וביומולקולרית	Gyógy-és Biomolekuláris Kémia	Kimia Medisinal & Biomolekular	Ceimic míochaineach & Bithmhóilíneach	Chimica medica e biomolecolare	薬化学&生体分子化学	의약 & 생체분자화학	Kimia Ubatan & Biomolekul	شیمی دارویی و بیومولکولی	Química Médica e Biomolecular	Chimie medicinală şi Biomoleculară	Медицинская и биомолекулярная химия	Медицинска и биомолекуларна хемија	Química médica y biomolecular	Medicinsk kemi	Tıbbi ve Biyomoleküler Kimya	Chemistry	الكيمياء	রসায়ন	Química	化学	Chemie	Chemie / Scheikunde	Kemia	Chimie	Chemie	כימיה	Kémia	Kimia	Ceimic	Chimica	化学	화학	Kimia	شیمی	Química	Chimie	Химия
156	155	Organic Chemistry	الكيمياء العضوية	জৈব রসায়ন	Química orgànica	有机化学	Organická chemie	Organische Scheikunde	Orgaaninen kemia	Chimie organique	Organische Chemie	כימיה אורגנית	Szerves Kémia	Kimia Organik	Cheimic Orgánach	Chimica organica	有機化学	유기화학	Kimia Organik	شیمی آلی	Química Orgânica	Chimie	Органическая химия	Органска хемија	Química orgánica	Organisk kemi	Organik Kimya	Chemistry	الكيمياء	রসায়ন	Química	化学	Chemie	Chemie / Scheikunde	Kemia	Chimie	Chemie	כימיה	Kémia	Kimia	Ceimic	Chimica	化学	화학	Kimia	شیمی	Química	Chimie	Химия
157	156	Physical Chemistry	الكيمياء الفيزيائية	ভৌত রসায়ন	Química física	物理化学	Fyzikální chemie	Fysische Scheikunde	Fysikaalinen kemia	Chimie physique	Physikalische Chemie	כימיה פיסיקלית	Fizikai Kémia	Kimia Fisik	Ceimic Fhisiciúil	Chimica fisica	物理化学	물리화학	Kimia Fizikal	شیمی فیزیک	Química Física	Chimie fizică	Физическая химия	Физичка хемија	Química física	Fysikalisk kemi	Fizikokimya	Chemistry	الكيمياء	রসায়ন	Química	化学	Chemie	Chemie / Scheikunde	Kemia	Chimie	Chemie	כימיה	Kémia	Kimia	Ceimic	Chimica	化学	화학	Kimia	شیمی	Química	Chimie	Химия
158	157	Polymers	البوليمرات	পলিমার	Polímers	聚合物	Polymery	Polymeren	Polymeerikemia	Polymères	Polymere	פולימרים	Polimerek	Kimia Polimer	Polaiméirí	Polimeri	ポリマー	고분자화학	Kimia Polimer	علوم پلیمر	Polímeros	Polimeri	Полимеры	Полимери	Polímeros	Polymerkemi	Polimerler	Chemistry	الكيمياء	রসায়ন	Química	化学	Chemie	Chemie / Scheikunde	Kemia	Chimie	Chemie	כימיה	Kémia	Kimia	Ceimic	Chimica	化学	화학	Kimia	شیمی	Química	Chimie	Химия
159	158	Environmental Sciences	العلوم البيئية	পরিবেশ বিজ্ঞান	Ciències ambientals	环境科学	Environmentální vědy	Milieuwetenschappen	Ympäristötieteet	Sciences environnementales	Umweltwissenschaften	מדעי הסביבה	Környezettudományok	Ilmu Lingkungan	Eolaíochtaí an Comhshaoil	Scienze ambientali	環境科学	환경과학	Sains Alam Sekitar	علوم محیط زیست	Ciências Ambientais	Ştiinţe Ambientale	Науки об окружающей среде	Наука животне средине	Ciencias ambientales	Miljövetenskap	Çevre Bilimleri	Earth & Environmental Sciences	الأرض والعلوم البيئية	পৃথিবী ও পরিবেশ বিজ্ঞান	Terra i Ciències Ambientals	地球与环境科学	Environmentální vědy & vědy o Zemi	Aard- en Milieuwetenschappen	Geo- ja ympäristötieteet	Sciences environnementales et de la Terre	Geo- und Umweltwissenschaften	מדעי כדור הארץ ומדעי הסביבה	Föld- és Környezettudományok	Ilmu Bumi & Ilmu Lingkungan	Domhaneolaíocht & Eolaíochtaí Comhshaoil	Scienze della terra e ambientali	地球&環境科学	지구 & 환경과학	Sains Alam & Sains Alam Sekitar	علوم زمین و محیط زیست	Ciências da Terra e do Ambiente	Științe terestre şi Ştiinţa Mediului	Науки о Земле и науки об окружающей среде
160	159	Geochemistry & Geophysics	الجيوكيمياء والجيوفيزياء	ভূরসায়ন ও ভূপ্রকৃতিবিদ্যা	Geoquímica i geofísica	地球化学与地球物理学	Geochemie a geofyzika	Geochemie en Geofysica	Geokemia ja geofysiikka	Géochimie et géophysique	Geochemie und Geophysik	גיאוכימיה וגיאופיסיקה	Geokémia és Geofizika	Geokimia & Geofisika	Gheoicheimic & Geoifisic	Geochimica e geofisica	地球化学&地球物理	지구화학 & 지구물리학	Geokimia & Geofizik	ژئوشیمی(زمین‌شیمی) و ژئوفیزیک(زمین‌فیزیک)	Geoquímica e Geofísica	Geochimie şi Geofizică	Геохимия и геофизика	Геохемија и геофизика	Geoquímica y geofísica	Geokemi och geofysik	Jeokimya ve Jeofizik	Earth & Environmental Sciences	الأرض والعلوم البيئية	পৃথিবী ও পরিবেশ বিজ্ঞান	Terra i Ciències Ambientals	地球与环境科学	Environmentální vědy & vědy o Zemi	Aard- en Milieuwetenschappen	Geo- ja ympäristötieteet	Sciences environnementales et de la Terre	Geo- und Umweltwissenschaften	מדעי כדור הארץ ומדעי הסביבה	Föld- és Környezettudományok	Ilmu Bumi & Ilmu Lingkungan	Domhaneolaíocht & Eolaíochtaí Comhshaoil	Scienze della terra e ambientali	地球&環境科学	지구 & 환경과학	Sains Alam & Sains Alam Sekitar	علوم زمین و محیط زیست	Ciências da Terra e do Ambiente	Științe terestre şi Ştiinţa Mediului	Науки о Земле и науки об окружающей среде
161	160	Geology	جيولوجيا	ভূতাত্বিক বিজ্ঞান	Geologia	地质学	Geologie	Geologie	Geologia	Géologie	Geologie	גיאולוגיה	Geológia	Geologi	Geolaíocht	Geologia	地質学	지질학	Geologi	زمین‌شناسی	Geologia	Geologie	Геология	Геологија	Geología	Geologi	Jeoloji	Earth & Environmental Sciences	الأرض والعلوم البيئية	পৃথিবী ও পরিবেশ বিজ্ঞান	Terra i Ciències Ambientals	地球与环境科学	Environmentální vědy & vědy o Zemi	Aard- en Milieuwetenschappen	Geo- ja ympäristötieteet	Sciences environnementales et de la Terre	Geo- und Umweltwissenschaften	מדעי כדור הארץ ומדעי הסביבה	Föld- és Környezettudományok	Ilmu Bumi & Ilmu Lingkungan	Domhaneolaíocht & Eolaíochtaí Comhshaoil	Scienze della terra e ambientali	地球&環境科学	지구 & 환경과학	Sains Alam & Sains Alam Sekitar	علوم زمین و محیط زیست	Ciências da Terra e do Ambiente	Științe terestre şi Ştiinţa Mediului	Науки о Земле и науки об окружающей среде
162	161	Meteorology & Atmospheric Sciences	الأرصاد الجوية وعلوم الغلاف الجوي	আবহবিদ্যা ও বায়ুমন্ডলীয় বিজ্ঞান	Meteorologia i ciències de l'atmosfera	气象学与大气科学	Meteorologie a atmosférické vědy	Meteorologie en Atmosferische Wetenschappen	Meteorologia ja ilmakehätieteet	Météorologie et sciences atmosphériques	Meteorologie und Atmosphaere	מטאורולוגיה ומדעי האטמוספרה	Meteorológia és Légköri Tudományok	Meteorologi & Ilmu Atmosfera	Meitéareolaíocht agus Eolaíocht atmaisféarach	Meterologia e scienze dell'atmosfera	気象学&大気科学	기상학 & 대기과학	Meteorologi & Sains Atmosfera	علوم هواشناسی و جوی	Meteorologia e Ciências Atmosféricas	Meteorologie şi Ştiinţe atmosferice	Метереология и науки об атмосфере	Метеорологија и атмосферске науке	Meteorología y ciencias de la atmósfera	Meteorologi	Meteoroloji ve Atmosferik Bilimler	Earth & Environmental Sciences	الأرض والعلوم البيئية	পৃথিবী ও পরিবেশ বিজ্ঞান	Terra i Ciències Ambientals	地球与环境科学	Environmentální vědy & vědy o Zemi	Aard- en Milieuwetenschappen	Geo- ja ympäristötieteet	Sciences environnementales et de la Terre	Geo- und Umweltwissenschaften	מדעי כדור הארץ ומדעי הסביבה	Föld- és Környezettudományok	Ilmu Bumi & Ilmu Lingkungan	Domhaneolaíocht & Eolaíochtaí Comhshaoil	Scienze della terra e ambientali	地球&環境科学	지구 & 환경과학	Sains Alam & Sains Alam Sekitar	علوم زمین و محیط زیست	Ciências da Terra e do Ambiente	Științe terestre şi Ştiinţa Mediului	Науки о Земле и науки об окружающей среде
163	162	Oceanography	علم المحيطات	সমুদ্রবিজ্ঞান	Oceanografia	海洋学	Oceánografie	Oceanografie	Oseanografia	Océanographie	Ozeanographie	אוקנוגרפיה	Óceántan	Oseanografi	Aigéaneolaíocht	Oceanografia	海洋学	해양학	Oseanografi	اقیانوس‌شناسی	Oceanografia	Oceanografie	Океанология	Океанографија	Oceanografía	Ocanaografi	Oşinografi	Earth & Environmental Sciences	الأرض والعلوم البيئية	পৃথিবী ও পরিবেশ বিজ্ঞান	Terra i Ciències Ambientals	地球与环境科学	Environmentální vědy & vědy o Zemi	Aard- en Milieuwetenschappen	Geo- ja ympäristötieteet	Sciences environnementales et de la Terre	Geo- und Umweltwissenschaften	מדעי כדור הארץ ומדעי הסביבה	Föld- és Környezettudományok	Ilmu Bumi & Ilmu Lingkungan	Domhaneolaíocht & Eolaíochtaí Comhshaoil	Scienze della terra e ambientali	地球&環境科学	지구 & 환경과학	Sains Alam & Sains Alam Sekitar	علوم زمین و محیط زیست	Ciências da Terra e do Ambiente	Științe terestre şi Ştiinţa Mediului	Науки о Земле и науки об окружающей среде
48	163	Paleontology	علم المتحجرات (الحفريات)	জীবাশ্মবিজ্ঞান	Paleontologia	古生物学	Paleontologie	Paleontologie	Paleontologia	Paléontologie	Paläontologie	פליאונטולוגיה	Paleontológia	Paleontologi	Pailé-ointeolaíocht	Paleontologia	古生物学	고생물학	Paleontologi	دیرین‌شناسی	Paleontologia	Paleontologie	Палеонтология	Палеонтологија	Paleontología	Paleontologi	Paleontoloji	Earth & Environmental Sciences	الأرض والعلوم البيئية	পৃথিবী ও পরিবেশ বিজ্ঞান	Terra i Ciències Ambientals	地球与环境科学	Environmentální vědy & vědy o Zemi	Aard- en Milieuwetenschappen	Geo- ja ympäristötieteet	Sciences environnementales et de la Terre	Geo- und Umweltwissenschaften	מדעי כדור הארץ ומדעי הסביבה	Föld- és Környezettudományok	Ilmu Bumi & Ilmu Lingkungan	Domhaneolaíocht & Eolaíochtaí Comhshaoil	Scienze della terra e ambientali	地球&環境科学	지구 & 환경과학	Sains Alam & Sains Alam Sekitar	علوم زمین و محیط زیست	Ciências da Terra e do Ambiente	Științe terestre şi Ştiinţa Mediului	Науки о Земле и науки об окружающей среде
164	164	Applied Mathematics	الرياضيات التطبيقية	ফলিত গণিত	Matemàtica aplicada	应用数学	Aplikovaná matematika	Toegepaste Wiskunde	Sovellettu matematiikka	Mathématiques appliquées	Angewandte Mathematik	מתמטיקה שימושית	Alkalmazott Matematika	Matematika Terapan	Matamaitic Fheidhmeach	Matematica applicata	応用数学	응용수학	Matematika Gunaan	ریاضی کاربردی	Matemática Aplicada	Matematică Aplicată	Прикладная математика	Примењена математика	Matemáticas aplicadas	Tillämpad matematik	Uygulamalı matematik	Mathematics & Statistics	الرياضيات والإحصاء	গণিত ও পরিসংখ্যান	Matemàtiques i Estadística	数学与统计学	Matematika a statistika	Wiskunde en Statistiek	Matematiikka ja tilastotiede	Mathématiques et statistiques	Mathematik und Statistik	מתמטיקה וסטטיסטיקה	Matematika és statisztika	Matematika & Statistika	Matamaitic agus Staitisticí	Matematica e statistica	数学&統計	수학 & 통계학	Matematika & Statistika	ریاضیات و آمار	Matemática e Estatística	Matematică şi Statistică	Математика и статистика
165	165	General Mathematics	الرياضيات العامة	সাধারণ গণিত	Matemàtiques generals	普通数学	Obecná matematika	Wiskunde : Algemeen	Matematiikka, yleinen	Mathématiques générales	Allgemeine Mathematik	מתמטיקה כללית	Általános matematika	Matematika Umum	Matamaitic Ginearálta	Matematica generale	数学一般	수학일반	Matematika Umum	ریاضیات عمومی	Matemática	Matematică Generală	Общая математика	Општа математика	Matemáticas	Matematik	Genel Matematik	Mathematics & Statistics	الرياضيات والإحصاء	গণিত ও পরিসংখ্যান	Matemàtiques i Estadística	数学与统计学	Matematika a statistika	Wiskunde en Statistiek	Matematiikka ja tilastotiede	Mathématiques et statistiques	Mathematik und Statistik	מתמטיקה וסטטיסטיקה	Matematika és statisztika	Matematika & Statistika	Matamaitic agus Staitisticí	Matematica e statistica	数学&統計	수학 & 통계학	Matematika & Statistika	ریاضیات و آمار	Matemática e Estatística	Matematică şi Statistică	Математика и статистика
166	166	Numerical & Computational Mathematics	العددية والرياضيات الحاسوبية	সংখ্যাসূচক ও গণনামূলক গণিত	Matemàtiques numèriques i computacionals	计算数学	Numerická a výpočetní matematika	Numerieke en Computerwiskunde	Numeerinen ja laskennallinen matematiikka	Mathématiques computationnelles et numériques	Numerische und computergestuetzte Mathematik	מתמטיקה נומרית וחישובית	Numerikus és Számítógépes Matematika	Matematika Numerik & Komputasi	Matamaitic Uimhriúil & Ríomhaireachtúil	Matematica numerica e computazionale	数値数学&計算機数学	수치수학 & 계산수학	Matematika Angkaan & Pengkomputeran	ریاضیات عددی و محاسباتی	Matemática da Computação	Metode Numerice şi Matematică Computaţională	Вычислительная математика	Нумеричка и рачунарска математика	Matemáticas númericas y computacionales	Beräkningsvetenskap	Sayısal Hesaplamalı Matematik	Mathematics & Statistics	الرياضيات والإحصاء	গণিত ও পরিসংখ্যান	Matemàtiques i Estadística	数学与统计学	Matematika a statistika	Wiskunde en Statistiek	Matematiikka ja tilastotiede	Mathématiques et statistiques	Mathematik und Statistik	מתמטיקה וסטטיסטיקה	Matematika és statisztika	Matematika & Statistika	Matamaitic agus Staitisticí	Matematica e statistica	数学&統計	수학 & 통계학	Matematika & Statistika	ریاضیات و آمار	Matemática e Estatística	Matematică şi Statistică	Математика и статистика
167	167	Statistics & Probability	الإحصاء والاحتمالات	পরিসংখ্যান ও সম্ভাব্যতা	Estadística i probabilitat	统计与概率	Statistika a pravděpodobnostní studia	Statistiek en Kansrekening	Tilastotiede ja todennäköisyyslaskenta	Statistiques et probabilités	Statistik und Wahrscheinlichkeit	סטטיסטיקה והסתברות	Statisztika és Valószínűség	Statistika & Probabilitas	Staitisticí & Dóchúlacht	Statistica e probabilità	統計&確率	통계학	Statistika & Kebarangkalian	آمار و احتمال	Probabilidade e Estatística	Statistici şi Probabilitate	Теория вероятностей и статистика	Статистика и вероватноћа	Estadística y probabilidad	Statistik	İstatistik ve Olasılık	Mathematics & Statistics	الرياضيات والإحصاء	গণিত ও পরিসংখ্যান	Matemàtiques i Estadística	数学与统计学	Matematika a statistika	Wiskunde en Statistiek	Matematiikka ja tilastotiede	Mathématiques et statistiques	Mathematik und Statistik	מתמטיקה וסטטיסטיקה	Matematika és statisztika	Matematika & Statistika	Matamaitic agus Staitisticí	Matematica e statistica	数学&統計	수학 & 통계학	Matematika & Statistika	ریاضیات و آمار	Matemática e Estatística	Matematică şi Statistică	Математика и статистика
168	168	Acoustics	الصوتيات الموجية الفيزيائية للمواد	শব্দবিজ্ঞান	Acústica	声学	Akustika	Akoestiek	Akustiikka	Acoustique	Akustik	אקוסטיקה	Akusztika	Akustika	Fuaimeolaíocht	Acustica	音響学	음향학	Akustik	اکوستیک(علم اصوات)	Acústica	Acustică	Акустика	Акустика	Acústica	Akustik	Akustik	Physics & Astronomy	الفيزياء والفلك	পদার্থবিদ্যা ও জ্যোতির্বিদ্যা	Física i Astronomia	物理学与天文学	Fyzika a Astronomie	Fysica en Astronomie / Natuurkunde en Sterrenkunde	Fysiikka ja tähtitiede	Physique et astronomie	Physik und Astronomie	פיסיקה ואסטרונומיה	Fizika és csillagászattan	Fisika & Astronomi	Fisic agus Réalteolaíocht	Fisica e astronomia	物理学&天文学	물리학 & 천문학	Fizik & Astronomi	فیزیک و نجوم	Física e Astronomia	Fizică şi Astronomie	Физика и астрономия
169	169	Applied Physics	الفيزياء التطبيقية	ফলিত পদার্থবিদ্যা	Física aplicada	应用物理学	Aplikovaná fyzika	Toegepaste Fysica	Sovellettu fysiikka	Physique appliquée	Angewandte Physik	פיסיקה שימושית	Alkalmazott Fizika	Fisika Terapan	Fisic Fheidhmeach	Fisica applicata	応用物理	응용물리학	Fizik Gunaan	فیزیک کاربردی	Física Aplicada	Fizică Aplicată	Прикладная физика	Примењена физика	Física aplicada	Tillämpad fysik	Uygulamalı Fizik	Physics & Astronomy	الفيزياء والفلك	পদার্থবিদ্যা ও জ্যোতির্বিদ্যা	Física i Astronomia	物理学与天文学	Fyzika a Astronomie	Fysica en Astronomie / Natuurkunde en Sterrenkunde	Fysiikka ja tähtitiede	Physique et astronomie	Physik und Astronomie	פיסיקה ואסטרונומיה	Fizika és csillagászattan	Fisika & Astronomi	Fisic agus Réalteolaíocht	Fisica e astronomia	物理学&天文学	물리학 & 천문학	Fizik & Astronomi	فیزیک و نجوم	Física e Astronomia	Fizică şi Astronomie	Физика и астрономия
170	170	Astronomy & Astrophysics	علم الفلك والفيزياء الفلكية	জ্যোতির্বিদ্যা ও জ্যোতিঃপদার্থবিজ্ঞান	Astronomia i astrofísica	天文学与天体物理学	Astronomie & astrofyzika	Astronomie en Astrofysica	Tähtitiede ja astrofysiikka	Astronomie et astrophysique	Astronomie und Astrophysik	אסטרונומיה ואסטרופיסיקה	Csillagászat és Asztrofizika	Astronomi & Astrofisika	Réalteolaíocht agus Réaltfhisic	Astronomia e astrofisica	天文学&天体物理学	천문학 & 천체물리학	Astronomi & Astrofizik	نجوم و اختر فیزیک	Astrofísica e Astronomia	Astronomie şi Astrofizică	Астрономия и астрофизика	Астрономија и астрофизика	Astronomía y astrofísica	Astronomi och astrofysik	Astronomi ve Astrofizik	Physics & Astronomy	الفيزياء والفلك	পদার্থবিদ্যা ও জ্যোতির্বিদ্যা	Física i Astronomia	物理学与天文学	Fyzika a Astronomie	Fysica en Astronomie / Natuurkunde en Sterrenkunde	Fysiikka ja tähtitiede	Physique et astronomie	Physik und Astronomie	פיסיקה ואסטרונומיה	Fizika és csillagászattan	Fisika & Astronomi	Fisic agus Réalteolaíocht	Fisica e astronomia	物理学&天文学	물리학 & 천문학	Fizik & Astronomi	فیزیک و نجوم	Física e Astronomia	Fizică şi Astronomie	Физика и астрономия
171	171	Chemical Physics	الفيزياء الكيميائية	রাসায়নিক পদার্থবিদ্যা	Química física	化学物理学	Chemická fyzika	Chemische Fysica	Kemiallinen fysiikka	Physico-chimie	Chemische Physik	פיסיקה כימיקלית	Kémiai Fizika	Fisika Kimia	Fisic Cheimiceach	Chimica fisica	化学物理	화학물리학	Fizik Kimia	شیمی فیزیک	Física Química	Chimie Fizică	Химическая физика	Хемијска физика	Química física	Kemisk fysik	Kimyasal Fizik	Physics & Astronomy	الفيزياء والفلك	পদার্থবিদ্যা ও জ্যোতির্বিদ্যা	Física i Astronomia	物理学与天文学	Fyzika a Astronomie	Fysica en Astronomie / Natuurkunde en Sterrenkunde	Fysiikka ja tähtitiede	Physique et astronomie	Physik und Astronomie	פיסיקה ואסטרונומיה	Fizika és csillagászattan	Fisika & Astronomi	Fisic agus Réalteolaíocht	Fisica e astronomia	物理学&天文学	물리학 & 천문학	Fizik & Astronomi	فیزیک و نجوم	Física e Astronomia	Fizică şi Astronomie	Физика и астрономия
172	172	Fluids & Plasmas	السوائل والبلازما	তরল ও প্লাজমা	Fluids i plasmes	流体与等离子体	Tekutiny a plasmas	Fluïda en Plasma's	Neste- ja plasmafysiikka	Fluides et plasmas	Fluide und Plasmas	נוזלים ופלזמות	Folyadékok és Plazma	Fluida & Plasma	Sreabháin & plasma	Fluidi e plasmi	流体&プラズマ	유체 & 플라즈마	Bendalir & Plasma	سیالات و پلاسما	Fluidos e Plasmas	Fluide şi Plasmă	Гидродинамика и физика плазмы	Течности и плазме	Fluidos y plasmas	Plasmafysik	Sıvıları ve Plazmalar	Physics & Astronomy	الفيزياء والفلك	পদার্থবিদ্যা ও জ্যোতির্বিদ্যা	Física i Astronomia	物理学与天文学	Fyzika a Astronomie	Fysica en Astronomie / Natuurkunde en Sterrenkunde	Fysiikka ja tähtitiede	Physique et astronomie	Physik und Astronomie	פיסיקה ואסטרונומיה	Fizika és csillagászattan	Fisika & Astronomi	Fisic agus Réalteolaíocht	Fisica e astronomia	物理学&天文学	물리학 & 천문학	Fizik & Astronomi	فیزیک و نجوم	Física e Astronomia	Fizică şi Astronomie	Физика и астрономия
173	173	General Physics	الفيزياء العامة	সাধারণ পদার্থবিদ্যা	Física general	普通物理学	Obecná fyzika	Algemene Natuurkunde	Fysiikka, yleinen	Physique générale	Allgemeine Physik	פיסיקה כללית	Általános Fizika	Fisika Umum	Fisic Ginearálta	Fisica generale	物理学一般	일반물리학	Fizik Umum	فیزیک عمومی	Física Geral	Fizică Generală	Общая физика	Општа физика	Física general	Fysik	Genel Fizik	Physics & Astronomy	الفيزياء والفلك	পদার্থবিদ্যা ও জ্যোতির্বিদ্যা	Física i Astronomia	物理学与天文学	Fyzika a Astronomie	Fysica en Astronomie / Natuurkunde en Sterrenkunde	Fysiikka ja tähtitiede	Physique et astronomie	Physik und Astronomie	פיסיקה ואסטרונומיה	Fizika és csillagászattan	Fisika & Astronomi	Fisic agus Réalteolaíocht	Fisica e astronomia	物理学&天文学	물리학 & 천문학	Fizik & Astronomi	فیزیک و نجوم	Física e Astronomia	Fizică şi Astronomie	Физика и астрономия
174	174	Mathematical Physics	الفيزياء الرياضية	গাণিতিক পদার্থবিদ্যা	Física matemàtica	计算物理学	Matematická fyzika	Wiskundige Natuurkunde	Matemaattinen fysiikka	Physique mathématique	Mathematische Physik	פיסיקה מתמטית	Matematikai Fizika	Fisika Matematika	Fisic Mhatamaiticiúil	Fisica matematica	数理物理	수리물리학	Fizik Matematika	ریاضی فیزیک	Física Matemática	Fizică matematică	Математическая физика	Математичка физика	Física matemática	Matematisk fysik	Matematiksel Fizik	Physics & Astronomy	الفيزياء والفلك	পদার্থবিদ্যা ও জ্যোতির্বিদ্যা	Física i Astronomia	物理学与天文学	Fyzika a Astronomie	Fysica en Astronomie / Natuurkunde en Sterrenkunde	Fysiikka ja tähtitiede	Physique et astronomie	Physik und Astronomie	פיסיקה ואסטרונומיה	Fizika és csillagászattan	Fisika & Astronomi	Fisic agus Réalteolaíocht	Fisica e astronomia	物理学&天文学	물리학 & 천문학	Fizik & Astronomi	فیزیک و نجوم	Física e Astronomia	Fizică şi Astronomie	Физика и астрономия
175	175	Nuclear & Particles Physics	الفيزياء النووية والجسيمية	অনু ও কণা পদার্থবিজ্ঞান	Física nuclear i de partícules	核物理学与粒子物理学	Jaderná fyzika a částice	Nucleaire en Deeltjesfysica	Ydin- ja hiukkasfysiikka	Physique des particules et nucléaire	Kern- und Teilchenphysik	פיסיקה גרעינית ופיסיקת חלקיקים	Nukleáris és részecske fizika	Fisika Nuklir & Zarah	Fisic núicléach & cáithníní	Fisica nucleare e delle particelle	原子核&素粒子物理	핵물리학 & 입자물리학	Fizik Nuklear & Zarah	فیزیک هسته ای و ذرات	Física Nuclear e de Partículas	Fizica Nucleară şi Fizica particulelor	Ядерная физика и физика элементарных частиц	Нуклеарна физика и физика честице	Física nuclear y física de partículas	Elementarpartikelfysik	Nükleer ve Parçacıklar Fizik	Physics & Astronomy	الفيزياء والفلك	পদার্থবিদ্যা ও জ্যোতির্বিদ্যা	Física i Astronomia	物理学与天文学	Fyzika a Astronomie	Fysica en Astronomie / Natuurkunde en Sterrenkunde	Fysiikka ja tähtitiede	Physique et astronomie	Physik und Astronomie	פיסיקה ואסטרונומיה	Fizika és csillagászattan	Fisika & Astronomi	Fisic agus Réalteolaíocht	Fisica e astronomia	物理学&天文学	물리학 & 천문학	Fizik & Astronomi	فیزیک و نجوم	Física e Astronomia	Fizică şi Astronomie	Физика и астрономия
176	176	Optics	علم البصريات	আলোকবিজ্ঞান	Òptica	光学	Optika	Optica	Optiikka	Optique	Optik	אופטיקה	Optika	Optika	Optaice	Ottica	光学	광학	Optik	اپتیک (فیزیک نور)	Ótica	Optică	Оптика	Оптика	Óptica	Optik	Optik	Physics & Astronomy	الفيزياء والفلك	পদার্থবিদ্যা ও জ্যোতির্বিদ্যা	Física i Astronomia	物理学与天文学	Fyzika a Astronomie	Fysica en Astronomie / Natuurkunde en Sterrenkunde	Fysiikka ja tähtitiede	Physique et astronomie	Physik und Astronomie	פיסיקה ואסטרונומיה	Fizika és csillagászattan	Fisika & Astronomi	Fisic agus Réalteolaíocht	Fisica e astronomia	物理学&天文学	물리학 & 천문학	Fizik & Astronomi	فیزیک و نجوم	Física e Astronomia	Fizică şi Astronomie	Физика и астрономия
[truncated: 30 more columns]

## Sheet: Journal_Classification
Domain_English	Field_English	SubField_English	1.01 SEQ	Source_title	issn	essn	smsid
Applied Sciences	Agriculture, Fisheries & Forestry	Agronomy & Agriculture	1	Acta Agriculturae Scandinavica B - Plant Soil Sciences	0906-4710	1651-1913	108077
Applied Sciences	Agriculture, Fisheries & Forestry	Agronomy & Agriculture	1	Acta Scientiarum - Agronomy	1679-9275		142879
Applied Sciences	Agriculture, Fisheries & Forestry	Agronomy & Agriculture	1	Advances in Agronomy	0065-2113		104315
Applied Sciences	Agriculture, Fisheries & Forestry	Agronomy & Agriculture	1	Agricultura Tecnica	0365-2807	0717-6333	121716
Applied Sciences	Agriculture, Fisheries & Forestry	Agronomy & Agriculture	1	Agricultural and Food Science	1459-6067		110206
Applied Sciences	Agriculture, Fisheries & Forestry	Agronomy & Agriculture	1	Agricultural and Food Science in Finland	1239-0992	1457-3806	106431
Applied Sciences	Agriculture, Fisheries & Forestry	Agronomy & Agriculture	1	Agricultural Systems	0308-521X	1873-2267	115076
Applied Sciences	Agriculture, Fisheries & Forestry	Agronomy & Agriculture	1	Agricultural Water Management	0378-3774		119572
Applied Sciences	Agriculture, Fisheries & Forestry	Agronomy & Agriculture	1	Agriculture, Ecosystems & Environment	0167-8809		101920
Applied Sciences	Agriculture, Fisheries & Forestry	Agronomy & Agriculture	1	Agrochimica	0002-1857		113877
Applied Sciences	Agriculture, Fisheries & Forestry	Agronomy & Agriculture	1	Agronomie	0249-5627	1297-9643	117025
Applied Sciences	Agriculture, Fisheries & Forestry	Agronomy & Agriculture	1	Agronomy for Sustainable Development	1774-0746	1773-0155	100218
Applied Sciences	Agriculture, Fisheries & Forestry	Agronomy & Agriculture	1	Agronomy journal	0002-1962	1435-0645	119387
Applied Sciences	Agriculture, Fisheries & Forestry	Agronomy & Agriculture	1	AMA, Agricultural Mechanization in Asia, Africa and Latin America	0084-5841		109435
Applied Sciences	Agriculture, Fisheries & Forestry	Agronomy & Agriculture	1	American Journal of Agricultural and Biological Science	1557-4989		118699
Applied Sciences	Agriculture, Fisheries & Forestry	Agronomy & Agriculture	1	American Journal of Alternative Agriculture	0889-1893	1478-5498	100164
Applied Sciences	Agriculture, Fisheries & Forestry	Agronomy & Agriculture	1	Annals of arid zone	0570-1791		120041
Applied Sciences	Agriculture, Fisheries & Forestry	Agronomy & Agriculture	1	Annals of biology	0970-0153		112883
Applied Sciences	Agriculture, Fisheries & Forestry	Agronomy & Agriculture	1	Applied engineering in agriculture	0883-8542		101896
Applied Sciences	Agriculture, Fisheries & Forestry	Agronomy & Agriculture	1	Applied Soil Ecology	0929-1393		105094
Applied Sciences	Agriculture, Fisheries & Forestry	Agronomy & Agriculture	1	Archives of Agronomy and Soil Science	0365-0340	1476-3567	116349
Applied Sciences	Agriculture, Fisheries & Forestry	Agronomy & Agriculture	1	Arid Land Research and Management	1532-4982	1532-4990	106900
Applied Sciences	Agriculture, Fisheries & Forestry	Agronomy & Agriculture	1	Arid Soil Research and Rehabilitation	0890-3069		110098
Applied Sciences	Agriculture, Fisheries & Forestry	Agronomy & Agriculture	1	Australian Journal of Agricultural Research	0004-9409	1444-9838	101820
Applied Sciences	Agriculture, Fisheries & Forestry	Agronomy & Agriculture	1	Australian Journal of Experimental Agriculture	0816-1089	1446-5574	105004
Applied Sciences	Agriculture, Fisheries & Forestry	Agronomy & Agriculture	1	Australian Journal of Soil Research	0004-9573	1446-568X	111544
Applied Sciences	Agriculture, Fisheries & Forestry	Agronomy & Agriculture	1	Berichte uber Landwirtschaft	0005-9080		107009
Applied Sciences	Agriculture, Fisheries & Forestry	Agronomy & Agriculture	1	BioCycle	0276-5055		113411
Applied Sciences	Agriculture, Fisheries & Forestry	Agronomy & Agriculture	1	Biogeochemistry	0168-2563	1573-515X	102990
Applied Sciences	Agriculture, Fisheries & Forestry	Agronomy & Agriculture	1	Biological Agriculture and Horticulture	0144-8765		110883
Applied Sciences	Agriculture, Fisheries & Forestry	Agronomy & Agriculture	1	Biology and Fertility of Soils	0178-2762	1432-0789	106229
Applied Sciences	Agriculture, Fisheries & Forestry	Agronomy & Agriculture	1	Biosystems Engineering	1537-5110	1537-5129	107705
Applied Sciences	Agriculture, Fisheries & Forestry	Agronomy & Agriculture	1	Bodenkultur	0006-5471		102775
Applied Sciences	Agriculture, Fisheries & Forestry	Agronomy & Agriculture	1	Bragantia	0006-8705		111499
Applied Sciences	Agriculture, Fisheries & Forestry	Agronomy & Agriculture	1	California Agriculture	0008-0845		133654
Applied Sciences	Agriculture, Fisheries & Forestry	Agronomy & Agriculture	1	Canadian Agricultural Engineering	0045-432X		110289
Applied Sciences	Agriculture, Fisheries & Forestry	Agronomy & Agriculture	1	Canadian Biosystems Engineering / Le Genie des biosystems au Canada	1492-9058		101694
Applied Sciences	Agriculture, Fisheries & Forestry	Agronomy & Agriculture	1	Canadian journal of plant science. Revue canadienne de phytotechnie	0008-4220		105465
Applied Sciences	Agriculture, Fisheries & Forestry	Agronomy & Agriculture	1	Canadian Journal of Soil Science	0008-4271		109811
Applied Sciences	Agriculture, Fisheries & Forestry	Agronomy & Agriculture	1	Ciencia del Suelo	0326-3169		116674
Applied Sciences	Agriculture, Fisheries & Forestry	Agronomy & Agriculture	1	Ciencia e Agrotecnologia	1413-7054		131550
Applied Sciences	Agriculture, Fisheries & Forestry	Agronomy & Agriculture	1	Ciencia Rural	0103-8478		128163
Applied Sciences	Agriculture, Fisheries & Forestry	Agronomy & Agriculture	1	Communications in Soil Science & Plant Analysis	0010-3624	1532-2416	119940
Applied Sciences	Agriculture, Fisheries & Forestry	Agronomy & Agriculture	1	Compost science & utilization	1065-657X		105693
Applied Sciences	Agriculture, Fisheries & Forestry	Agronomy & Agriculture	1	Computers and Electronics in Agriculture	0168-1699		111666
Applied Sciences	Agriculture, Fisheries & Forestry	Agronomy & Agriculture	1	Discovery and innovation	1015-079X		126004
Applied Sciences	Agriculture, Fisheries & Forestry	Agronomy & Agriculture	1	Engenharia Agricola	0100-6916		114760
Applied Sciences	Agriculture, Fisheries & Forestry	Agronomy & Agriculture	1	Eurasian Soil Science	1064-2293	1556-195X	119221
Applied Sciences	Agriculture, Fisheries & Forestry	Agronomy & Agriculture	1	European Journal of Agronomy	1161-0301		116632
Applied Sciences	Agriculture, Fisheries & Forestry	Agronomy & Agriculture	1	European Journal of Soil Biology	1164-5563		111802
Applied Sciences	Agriculture, Fisheries & Forestry	Agronomy & Agriculture	1	European Journal of Soil Science	1351-0754	1365-2389	118167
Applied Sciences	Agriculture, Fisheries & Forestry	Agronomy & Agriculture	1	Experimental Agriculture	0014-4797	1469-4441	112233
Applied Sciences	Agriculture, Fisheries & Forestry	Agronomy & Agriculture	1	Field Crops Research	0378-4290		112149
Applied Sciences	Agriculture, Fisheries & Forestry	Agronomy & Agriculture	1	Geoderma	0016-7061		105110
Applied Sciences	Agriculture, Fisheries & Forestry	Agronomy & Agriculture	1	Grass & Forage Science	0142-5242	1365-2494	111247
Applied Sciences	Agriculture, Fisheries & Forestry	Agronomy & Agriculture	1	Horticultura Brasileira	0102-0536	1806-9991	120115
Applied Sciences	Agriculture, Fisheries & Forestry	Agronomy & Agriculture	1	Indian Journal of Agricultural Sciences	0019-5022		110470
Applied Sciences	Agriculture, Fisheries & Forestry	Agronomy & Agriculture	1	Indian Journal of Agronomy	0537-197X		111006
Applied Sciences	Agriculture, Fisheries & Forestry	Agronomy & Agriculture	1	International Agricultural Engineering Journal	0858-2114		102224
Applied Sciences	Agriculture, Fisheries & Forestry	Agronomy & Agriculture	1	International Agrophysics	0236-8722		106283
Applied Sciences	Agriculture, Fisheries & Forestry	Agronomy & Agriculture	1	International Journal of Agricultural Research	1816-4897		131263
Applied Sciences	Agriculture, Fisheries & Forestry	Agronomy & Agriculture	1	Irrigation and Drainage	1531-0353	1531-0361	103641
Applied Sciences	Agriculture, Fisheries & Forestry	Agronomy & Agriculture	1	Irrigation and Drainage Systems	0168-6291	1573-0654	106775
Applied Sciences	Agriculture, Fisheries & Forestry	Agronomy & Agriculture	1	Irrigation Science	0342-7188	1432-1319	114957
Applied Sciences	Agriculture, Fisheries & Forestry	Agronomy & Agriculture	1	Journal of Agricultural Engineering Research	0021-8634		103705
Applied Sciences	Agriculture, Fisheries & Forestry	Agronomy & Agriculture	1	Journal of Agriculture and Rural Development in the Tropics and Subtropics, Supplement	1613-8422		100535
Applied Sciences	Agriculture, Fisheries & Forestry	Agronomy & Agriculture	1	Journal of Agriculture of the University of Puerto Rico	0041-994X		114192
Applied Sciences	Agriculture, Fisheries & Forestry	Agronomy & Agriculture	1	Journal of Agronomy	1812-5379	1812-5417	106113
Applied Sciences	Agriculture, Fisheries & Forestry	Agronomy & Agriculture	1	Journal of Agronomy and Crop Science	0931-2250	1439-037X	115000
Applied Sciences	Agriculture, Fisheries & Forestry	Agronomy & Agriculture	1	Journal of Central European Agriculture	1332-9049		131022
Applied Sciences	Agriculture, Fisheries & Forestry	Agronomy & Agriculture	1	Journal of cotton science	1523-6919	1524-3303	115454
Applied Sciences	Agriculture, Fisheries & Forestry	Agronomy & Agriculture	1	Journal of Crop Production	1092-678X	1540-4110	112817
Applied Sciences	Agriculture, Fisheries & Forestry	Agronomy & Agriculture	1	Journal of Ecology and Rural Environment	1673-4831		124731
Applied Sciences	Agriculture, Fisheries & Forestry	Agronomy & Agriculture	1	Journal of environmental quality	0047-2425		112622
Applied Sciences	Agriculture, Fisheries & Forestry	Agronomy & Agriculture	1	Journal of Food, Agriculture and Environment	1459-0255		108222
Applied Sciences	Agriculture, Fisheries & Forestry	Agronomy & Agriculture	1	Journal of Plant Nutrition	0190-4167	1532-4087	106171
Applied Sciences	Agriculture, Fisheries & Forestry	Agronomy & Agriculture	1	Journal of Plant Nutrition and Soil Science	1436-8730	1522-2624	110546
Applied Sciences	Agriculture, Fisheries & Forestry	Agronomy & Agriculture	1	Journal of Production Agriculture	0890-8524		119502
Applied Sciences	Agriculture, Fisheries & Forestry	Agronomy & Agriculture	1	Journal of Soils and Water Conservation	0022-4561		109714
Applied Sciences	Agriculture, Fisheries & Forestry	Agronomy & Agriculture	1	Journal of Sustainable Agriculture	1044-0046	1540-7578	103070
Applied Sciences	Agriculture, Fisheries & Forestry	Agronomy & Agriculture	1	Journal of Terramechanics	0022-4898		107124
Applied Sciences	Agriculture, Fisheries & Forestry	Agronomy & Agriculture	1	Journal of the Faculty of Agriculture, Kyushu University	0023-6152		118997
Applied Sciences	Agriculture, Fisheries & Forestry	Agronomy & Agriculture	1	Land Degradation and Development	1085-3278	1099-145X	119378
Applied Sciences	Agriculture, Fisheries & Forestry	Agronomy & Agriculture	1	Landbauforschung Volkenrode	0458-6859		111500
Applied Sciences	Agriculture, Fisheries & Forestry	Agronomy & Agriculture	1	Landnutzung und Landentwicklung	1439-0566		101082
Applied Sciences	Agriculture, Fisheries & Forestry	Agronomy & Agriculture	1	Listy Cukrovarnicke a Reparske	1210-3306		110515
Applied Sciences	Agriculture, Fisheries & Forestry	Agronomy & Agriculture	1	New Zealand Journal of Agricultural Research	0028-8233		113796
Applied Sciences	Agriculture, Fisheries & Forestry	Agronomy & Agriculture	1	Nihon Sakumotsu Gakkai kiji	0011-1848		107704
Applied Sciences	Agriculture, Fisheries & Forestry	Agronomy & Agriculture	1	NJAS -Wageningen Journal of Life Sciences	1573-5214		105366
Applied Sciences	Agriculture, Fisheries & Forestry	Agronomy & Agriculture	1	Nongye Gongcheng Xuebao/Transactions of the Chinese Society of Agricultural Engineering	1002-6819		103784
Applied Sciences	Agriculture, Fisheries & Forestry	Agronomy & Agriculture	1	Novenytermeles	0546-8191		118169
Applied Sciences	Agriculture, Fisheries & Forestry	Agronomy & Agriculture	1	Nutrient Cycling in Agroecosystems	1385-1314	1573-0867	105932
Applied Sciences	Agriculture, Fisheries & Forestry	Agronomy & Agriculture	1	Outlook on agriculture	0030-7270		113119
Applied Sciences	Agriculture, Fisheries & Forestry	Agronomy & Agriculture	1	Paddy and Water Environment	1611-2490	1611-2504	106454
Applied Sciences	Agriculture, Fisheries & Forestry	Agronomy & Agriculture	1	Pedobiologia	0031-4056		100702
Applied Sciences	Agriculture, Fisheries & Forestry	Agronomy & Agriculture	1	Pedosphere	1002-0160		105675
Applied Sciences	Agriculture, Fisheries & Forestry	Agronomy & Agriculture	1	Pesquisa Agropecuaria Brasileira	0100-204X	1678-3921	108090
Applied Sciences	Agriculture, Fisheries & Forestry	Agronomy & Agriculture	1	Pflanzenbauwissenschaften	1431-8857		111081
Applied Sciences	Agriculture, Fisheries & Forestry	Agronomy & Agriculture	1	Plant and Soil	0032-079X	1573-5036	100446
Applied Sciences	Agriculture, Fisheries & Forestry	Agronomy & Agriculture	1	Plant, soil and environment / Czech Academy of Agricultural Sciences	1214-1178		107136
Applied Sciences	Agriculture, Fisheries & Forestry	Agronomy & Agriculture	1	Planta Daninha	0100-8358		122677
Applied Sciences	Agriculture, Fisheries & Forestry	Agronomy & Agriculture	1	Polish Journal of Soil Science	0079-2985		114152
Applied Sciences	Agriculture, Fisheries & Forestry	Agronomy & Agriculture	1	Precision Agriculture	1385-2256	1573-1618	109387
Applied Sciences	Agriculture, Fisheries & Forestry	Agronomy & Agriculture	1	Renewable Agriculture and Food Systems	1742-1705	1742-1713	110203
Applied Sciences	Agriculture, Fisheries & Forestry	Agronomy & Agriculture	1	Revista brasileira de ciencia do solo	0100-0683		109200
Applied Sciences	Agriculture, Fisheries & Forestry	Agronomy & Agriculture	1	Revista Brasileira de Engenharia Agricola e Ambiental	1415-4366		112281
Applied Sciences	Agriculture, Fisheries & Forestry	Agronomy & Agriculture	1	Revista Brasileira de fruticultura	0100-2945		115595
Applied Sciences	Agriculture, Fisheries & Forestry	Agronomy & Agriculture	1	Revista brasileira de sementes = Brazilian seed journal	0101-3122		103630
Applied Sciences	Agriculture, Fisheries & Forestry	Agronomy & Agriculture	1	Rostlinna Vyroba	0370-663X		107625
Applied Sciences	Agriculture, Fisheries & Forestry	Agronomy & Agriculture	1	Rural Eco-Environment	1001-5906		122539
Applied Sciences	Agriculture, Fisheries & Forestry	Agronomy & Agriculture	1	Scientia agricola	0103-9016		111530
Applied Sciences	Agriculture, Fisheries & Forestry	Agronomy & Agriculture	1	Semina-Ciencias Agrarias	1676-546X		142618
Applied Sciences	Agriculture, Fisheries & Forestry	Agronomy & Agriculture	1	Soil & Tillage Research	0167-1987		107479
Applied Sciences	Agriculture, Fisheries & Forestry	Agronomy & Agriculture	1	Soil Biology & Biochemistry	0038-0717		110238
Applied Sciences	Agriculture, Fisheries & Forestry	Agronomy & Agriculture	1	Soil Science	0038-075X	1538-9243	115070
Applied Sciences	Agriculture, Fisheries & Forestry	Agronomy & Agriculture	1	Soil Science & Plant Nutrition	0038-0768	1747-0765	109076
Applied Sciences	Agriculture, Fisheries & Forestry	Agronomy & Agriculture	1	Soil Science Society of America journal. Soil Science Society of America	0361-5995		100618
Applied Sciences	Agriculture, Fisheries & Forestry	Agronomy & Agriculture	1	Soil Use and Management	0266-0032	1475-2743	119599
Applied Sciences	Agriculture, Fisheries & Forestry	Agronomy & Agriculture	1	South African Journal of Plant and Soil	0257-1862		129579
Applied Sciences	Agriculture, Fisheries & Forestry	Agronomy & Agriculture	1	Spanish journal of agricultural research = Revista de investigacion agraria	1695-971X		106112
Applied Sciences	Agriculture, Fisheries & Forestry	Agronomy & Agriculture	1	Swedish Journal of Agricultural Research	0049-2701		117665
Applied Sciences	Agriculture, Fisheries & Forestry	Agronomy & Agriculture	1	The Journal of Agricultural Science	0021-8596	1469-5146	119563
Applied Sciences	Agriculture, Fisheries & Forestry	Agronomy & Agriculture	1	Transactions of the ASAE. American Society of Agricultural Engineers	0001-2351		112738
Applied Sciences	Agriculture, Fisheries & Forestry	Agronomy & Agriculture	1	Tropical Agriculture	0041-3216		100721
Applied Sciences	Agriculture, Fisheries & Forestry	Agronomy & Agriculture	1	Tropical Grasslands	0049-4763		108973
Applied Sciences	Agriculture, Fisheries & Forestry	Agronomy & Agriculture	1	Tropical Science	0041-3291	1556-9179	102554
Applied Sciences	Agriculture, Fisheries & Forestry	Agronomy & Agriculture	1	Turk Tarim ve Ormancilik Dergisi/Turkish Journal of Agriculture and Forestry	1300-011X	1303-6173	113427
Applied Sciences	Agriculture, Fisheries & Forestry	Agronomy & Agriculture	1	Weed Biology and Management	1444-6162	1445-6664	108793
Applied Sciences	Agriculture, Fisheries & Forestry	Agronomy & Agriculture	1	Weed Research	0043-1737	1365-3180	101914
Applied Sciences	Agriculture, Fisheries & Forestry	Agronomy & Agriculture	1	Weed Science	0043-1745	1550-2759	100011
Applied Sciences	Agriculture, Fisheries & Forestry	Agronomy & Agriculture	1	Weed Technology	0890-037X	1550-2740	112796
Applied Sciences	Agriculture, Fisheries & Forestry	Agronomy & Agriculture	1	Ying yong sheng tai xue bao = The journal of applied ecology / Zhongguo sheng tai xue xue hui, Zhongguo ke xue yuan Shenyang ying yong sheng tai yan jiu suo zhu ban	1001-9332		127100
Applied Sciences	Agriculture, Fisheries & Forestry	Dairy & Animal Science	2	Acta Agriculturae Scandinavica A - Animal Sciences	0906-4702	1651-1972	101389
Applied Sciences	Agriculture, Fisheries & Forestry	Dairy & Animal Science	2	Agrarforschung	1022-663X		141171
Applied Sciences	Agriculture, Fisheries & Forestry	Dairy & Animal Science	2	Animal : an international journal of animal bioscience	1751-7311	1751-732X	102199
Applied Sciences	Agriculture, Fisheries & Forestry	Dairy & Animal Science	2	Animal Feed Science and Technology	0377-8401		109005
Applied Sciences	Agriculture, Fisheries & Forestry	Dairy & Animal Science	2	Animal Genetics	0268-9146	1365-2052	107923
Applied Sciences	Agriculture, Fisheries & Forestry	Dairy & Animal Science	2	Animal Reproduction Science	0378-4320		110150
Applied Sciences	Agriculture, Fisheries & Forestry	Dairy & Animal Science	2	Animal Research	1627-3583	1627-3591	103733
Applied Sciences	Agriculture, Fisheries & Forestry	Dairy & Animal Science	2	Animal science (Penicuik, Scotland)	1357-7298		109246
Applied Sciences	Agriculture, Fisheries & Forestry	Dairy & Animal Science	2	Animal Science Journal	1344-3941	1740-0929	113030
Applied Sciences	Agriculture, Fisheries & Forestry	Dairy & Animal Science	2	Annales de Zootechnie	0003-424X		132420
Applied Sciences	Agriculture, Fisheries & Forestry	Dairy & Animal Science	2	Archiv für Geflugelkunde	0003-9098		104016
Applied Sciences	Agriculture, Fisheries & Forestry	Dairy & Animal Science	2	Archiv fur Tierzucht	0003-9438		102943
Applied Sciences	Agriculture, Fisheries & Forestry	Dairy & Animal Science	2	Archives of Animal Nutrition	1745-039X	1477-2817	102002
Applied Sciences	Agriculture, Fisheries & Forestry	Dairy & Animal Science	2	Arquivo brasileiro de medicina veterinaria e zootecnia	0102-0935	1678-4162	104111
Applied Sciences	Agriculture, Fisheries & Forestry	Dairy & Animal Science	2	Asian-Australasian journal of animal sciences	1011-2367		114156
Applied Sciences	Agriculture, Fisheries & Forestry	Dairy & Animal Science	2	Australian Journal of Dairy Technology	0004-9433		101316
Applied Sciences	Agriculture, Fisheries & Forestry	Dairy & Animal Science	2	Avian and Poultry Biology Reviews	1470-2061		105002
Applied Sciences	Agriculture, Fisheries & Forestry	Dairy & Animal Science	2	British Poultry Science	0007-1668	1466-1799	108754
Applied Sciences	Agriculture, Fisheries & Forestry	Dairy & Animal Science	2	Canadian Journal of Animal Science	0008-3984		108999
Applied Sciences	Agriculture, Fisheries & Forestry	Dairy & Animal Science	2	Cell Preservation Technology	1538-344X	1557-8119	108910
Applied Sciences	Agriculture, Fisheries & Forestry	Dairy & Animal Science	2	Cuban Journal of Agricultural Science	0864-0408		110896
Applied Sciences	Agriculture, Fisheries & Forestry	Dairy & Animal Science	2	Czech Journal of Animal Science	1212-1819		106255
Applied Sciences	Agriculture, Fisheries & Forestry	Dairy & Animal Science	2	Dairy Industries International	0308-8197		102226
Applied Sciences	Agriculture, Fisheries & Forestry	Dairy & Animal Science	2	Dairy Science & Technology	1958-5586	1958-5594	116791
Applied Sciences	Agriculture, Fisheries & Forestry	Dairy & Animal Science	2	Domestic Animal Endocrinology	0739-7240		115384
Applied Sciences	Agriculture, Fisheries & Forestry	Dairy & Animal Science	2	Fleischwirtschaft	0015-363X		133285
Applied Sciences	Agriculture, Fisheries & Forestry	Dairy & Animal Science	2	Genetics Selection Evolution	0999-193X	1297-9686	116199
Applied Sciences	Agriculture, Fisheries & Forestry	Dairy & Animal Science	2	International Dairy Journal	0958-6946		108241
Applied Sciences	Agriculture, Fisheries & Forestry	Dairy & Animal Science	2	International Journal of Dairy Science	1811-9743	1811-9751	124335
Applied Sciences	Agriculture, Fisheries & Forestry	Dairy & Animal Science	2	International Journal of Dairy Technology	1364-727X	1471-0307	101695
Applied Sciences	Agriculture, Fisheries & Forestry	Dairy & Animal Science	2	International journal of poultry science	1682-8356		103135
Applied Sciences	Agriculture, Fisheries & Forestry	Dairy & Animal Science	2	International Journal of Sheep and Wool Science	1832-8679		107665
Applied Sciences	Agriculture, Fisheries & Forestry	Dairy & Animal Science	2	Irish Journal of Agricultural and Food Research	0791-6833		102303
Applied Sciences	Agriculture, Fisheries & Forestry	Dairy & Animal Science	2	Italian journal of animal science	1594-4077	1828-051X	101951
Applied Sciences	Agriculture, Fisheries & Forestry	Dairy & Animal Science	2	Journal of animal and feed sciences	1230-1388		113882
Applied Sciences	Agriculture, Fisheries & Forestry	Dairy & Animal Science	2	Journal of animal and veterinary advances : JAVA	1680-5593		104693
Applied Sciences	Agriculture, Fisheries & Forestry	Dairy & Animal Science	2	Journal of Animal Breeding and Genetics	0931-2668	1439-0388	109753
Applied Sciences	Agriculture, Fisheries & Forestry	Dairy & Animal Science	2	Journal of Animal Breeding and Genetics, Supplement	1742-4488		106692
Applied Sciences	Agriculture, Fisheries & Forestry	Dairy & Animal Science	2	Journal of Animal Physiology and Nutrition	0931-2439	1439-0396	118751
Applied Sciences	Agriculture, Fisheries & Forestry	Dairy & Animal Science	2	Journal of Animal Science	0021-8812	1525-3163	103149
Applied Sciences	Agriculture, Fisheries & Forestry	Dairy & Animal Science	2	Journal of applied animal research	0971-2119		105047
Applied Sciences	Agriculture, Fisheries & Forestry	Dairy & Animal Science	2	Journal of Applied Poultry Research	1056-6171	1537-0437	109628
Applied Sciences	Agriculture, Fisheries & Forestry	Dairy & Animal Science	2	Journal of Dairy Science	0022-0302	1525-3198	111700
Applied Sciences	Agriculture, Fisheries & Forestry	Dairy & Animal Science	2	Journal of Muscle Foods	1046-0756		106601
Applied Sciences	Agriculture, Fisheries & Forestry	Dairy & Animal Science	2	Kieler Milchwirtschaftliche Forschungsberichte	0023-1347		115065
Applied Sciences	Agriculture, Fisheries & Forestry	Dairy & Animal Science	2	Le Lait	0023-7302	1297-9694	116179
Applied Sciences	Agriculture, Fisheries & Forestry	Dairy & Animal Science	2	Livestock Production Science	0301-6226		119558
Applied Sciences	Agriculture, Fisheries & Forestry	Dairy & Animal Science	2	Livestock Research for Rural Development	0121-3784		110112
Applied Sciences	Agriculture, Fisheries & Forestry	Dairy & Animal Science	2	Livestock Science	1871-1413		101364
Applied Sciences	Agriculture, Fisheries & Forestry	Dairy & Animal Science	2	Meat Science	0309-1740		109802
Applied Sciences	Agriculture, Fisheries & Forestry	Dairy & Animal Science	2	Milchwissenschaft	0026-3788		107831
Applied Sciences	Agriculture, Fisheries & Forestry	Dairy & Animal Science	2	Poultry and Avian Biology Reviews	1357-048X		132929
Applied Sciences	Agriculture, Fisheries & Forestry	Dairy & Animal Science	2	Poultry science	0032-5791	1525-3171	110331
Applied Sciences	Agriculture, Fisheries & Forestry	Dairy & Animal Science	2	Productions Animales	0990-0632	1152-5428	118673
Applied Sciences	Agriculture, Fisheries & Forestry	Dairy & Animal Science	2	Reproduction in Domestic Animals	0936-6768	1439-0531	116601
Applied Sciences	Agriculture, Fisheries & Forestry	Dairy & Animal Science	2	Reproduction, nutrition, development	0926-5287	1297-9708	120167
Applied Sciences	Agriculture, Fisheries & Forestry	Dairy & Animal Science	2	Revista brasileira de ciencia avicola / Fundacao APINCO de Ciencia e Tecnologia Avicolas	1516-635X		111995
Applied Sciences	Agriculture, Fisheries & Forestry	Dairy & Animal Science	2	Revista Brasileira de Zootecnia	1516-3598		109573
Applied Sciences	Agriculture, Fisheries & Forestry	Dairy & Animal Science	2	Revista Cientifica de la Facultad de Ciencias Veterinarias de la Universidad del Zulia	0798-2259		108434
Applied Sciences	Agriculture, Fisheries & Forestry	Dairy & Animal Science	2	Small Ruminant Research	0921-4488		101311
Applied Sciences	Agriculture, Fisheries & Forestry	Dairy & Animal Science	2	South African Journal Of Animal Science	0375-1589		109689
Applied Sciences	Agriculture, Fisheries & Forestry	Dairy & Animal Science	2	Swine Health and Production	1066-4963		141189
Applied Sciences	Agriculture, Fisheries & Forestry	Dairy & Animal Science	2	The Indian journal of animal sciences	0367-8318		120301
Applied Sciences	Agriculture, Fisheries & Forestry	Dairy & Animal Science	2	The Indian veterinary journal	0019-6479		108757
Applied Sciences	Agriculture, Fisheries & Forestry	Dairy & Animal Science	2	The Journal of dairy research	0022-0299	1469-7629	109967
Applied Sciences	Agriculture, Fisheries & Forestry	Dairy & Animal Science	2	The journal of poultry science	1346-7395		118480
Applied Sciences	Agriculture, Fisheries & Forestry	Dairy & Animal Science	2	Theriogenology	0093-691X		118649
Applied Sciences	Agriculture, Fisheries & Forestry	Dairy & Animal Science	2	Tropical Animal Health and Production	0049-4747	1573-7438	114893
Applied Sciences	Agriculture, Fisheries & Forestry	Dairy & Animal Science	2	Turkish Journal of Veterinary and Animal Sciences	1300-0128	1303-6181	111540
Applied Sciences	Agriculture, Fisheries & Forestry	Dairy & Animal Science	2	Wool Technology and Sheep Breeding	0043-7875		105103
Applied Sciences	Agriculture, Fisheries & Forestry	Dairy & Animal Science	2	World Rabbit Science	1257-5011		118682
Applied Sciences	Agriculture, Fisheries & Forestry	Dairy & Animal Science	2	World's poultry science journal	0043-9339		116091
Applied Sciences	Agriculture, Fisheries & Forestry	Dairy & Animal Science	2	Zivocisna Vyroba	0044-4847		100547
Applied Sciences	Agriculture, Fisheries & Forestry	Dairy & Animal Science	2	Zuchtungskunde	0044-5401		112331
Applied Sciences	Agriculture, Fisheries & Forestry	Fisheries	3	Acta Ichthyologica et Piscatoria	0137-1592	1734-1515	106506
Applied Sciences	Agriculture, Fisheries & Forestry	Fisheries	3	Acta Scientiarum - Biological and Health Sciences	1415-6814		130461
Applied Sciences	Agriculture, Fisheries & Forestry	Fisheries	3	Advances in limnology	1612-166X		121544
Applied Sciences	Agriculture, Fisheries & Forestry	Fisheries	3	Aquacultural Engineering	0144-8609		111550
Applied Sciences	Agriculture, Fisheries & Forestry	Fisheries	3	Aquaculture	0044-8486		116265
Applied Sciences	Agriculture, Fisheries & Forestry	Fisheries	3	Aquaculture Economics & Management	1365-7305	1551-8663	111602
Applied Sciences	Agriculture, Fisheries & Forestry	Fisheries	3	Aquaculture International	0967-6120	1573-143X	119365
Applied Sciences	Agriculture, Fisheries & Forestry	Fisheries	3	Aquaculture Nutrition	1353-5773	1365-2095	108967
Applied Sciences	Agriculture, Fisheries & Forestry	Fisheries	3	Aquaculture Research	1355-557X	1365-2109	112047
Applied Sciences	Agriculture, Fisheries & Forestry	Fisheries	3	Aquarium Sciences and Conservation	1357-5325		118107
Applied Sciences	Agriculture, Fisheries & Forestry	Fisheries	3	Aquatic Living Resources	0990-7440	1765-2952	110657
Applied Sciences	Agriculture, Fisheries & Forestry	Fisheries	3	Archive of Fishery and Marine Research	0944-1921		120275
Applied Sciences	Agriculture, Fisheries & Forestry	Fisheries	3	BFPP : bulletin francais de la peche et de la protection des milieux aquatiques : bulletin francais de la peche et de la pisciculture	1297-6318		101496
Applied Sciences	Agriculture, Fisheries & Forestry	Fisheries	3	Bulletin of the European Association of Fish Pathologists	0108-0288		110786
Applied Sciences	Agriculture, Fisheries & Forestry	Fisheries	3	California Cooperative Oceanic Fisheries, Investigations Reports	0575-3317		102038
Applied Sciences	Agriculture, Fisheries & Forestry	Fisheries	3	California fish and game	0008-1078		116369
Applied Sciences	Agriculture, Fisheries & Forestry	Fisheries	3	Canadian Journal of Fisheries and Aquatic Sciences	0706-652X	1205-7533	110503
Applied Sciences	Agriculture, Fisheries & Forestry	Fisheries	3	Coastal Management	0892-0753	1521-0421	113194
Applied Sciences	Agriculture, Fisheries & Forestry	Fisheries	3	Cybium	0399-0974		107937
Applied Sciences	Agriculture, Fisheries & Forestry	Fisheries	3	Diseases of aquatic organisms	0177-5103		101458
Applied Sciences	Agriculture, Fisheries & Forestry	Fisheries	3	Ecology of Freshwater Fish	0906-6691	1600-0633	120171
Applied Sciences	Agriculture, Fisheries & Forestry	Fisheries	3	Environmental Biology of Fishes	0378-1909	1573-5133	120201
Applied Sciences	Agriculture, Fisheries & Forestry	Fisheries	3	Fish and Fisheries	1467-2960	1467-2979	116227
Applied Sciences	Agriculture, Fisheries & Forestry	Fisheries	3	Fish and Shellfish Immunology	1050-4648	1095-9947	100255
Applied Sciences	Agriculture, Fisheries & Forestry	Fisheries	3	Fish Pathology	0388-788X		111400
Applied Sciences	Agriculture, Fisheries & Forestry	Fisheries	3	Fish Physiology	1546-5098		123043
Applied Sciences	Agriculture, Fisheries & Forestry	Fisheries	3	Fish Physiology and Biochemistry	0920-1742	1573-5168	111030
Applied Sciences	Agriculture, Fisheries & Forestry	Fisheries	3	Fisheries	0363-2415		112643
Applied Sciences	Agriculture, Fisheries & Forestry	Fisheries	3	Fisheries Management & Ecology	0969-997X	1365-2400	102717
Applied Sciences	Agriculture, Fisheries & Forestry	Fisheries	3	Fisheries Oceanography	1054-6006	1365-2419	100243
Applied Sciences	Agriculture, Fisheries & Forestry	Fisheries	3	Fisheries Research	0165-7836		106655
Applied Sciences	Agriculture, Fisheries & Forestry	Fisheries	3	Fisheries Science	0919-9268	1444-2906	103639
Applied Sciences	Agriculture, Fisheries & Forestry	Fisheries	3	Fishery bulletin (Washington, D.C. : 1971)	0090-0656		116281
Applied Sciences	Agriculture, Fisheries & Forestry	Fisheries	3	ICES Journal of Marine Science: Journal du Conseil (Elsevier)	1054-3139	1095-9289	104988
Applied Sciences	Agriculture, Fisheries & Forestry	Fisheries	3	Ichthyological Research	1341-8998	1616-3915	107215
Applied Sciences	Agriculture, Fisheries & Forestry	Fisheries	3	Israeli Journal of Aquaculture - Bamidgeh	0792-156X		109971
Applied Sciences	Agriculture, Fisheries & Forestry	Fisheries	3	Japanese Journal of Ichthyology	0021-5090		117673
Applied Sciences	Agriculture, Fisheries & Forestry	Fisheries	3	Journal of Applied Aquaculture	1045-4438	1545-0805	107648
Applied Sciences	Agriculture, Fisheries & Forestry	Fisheries	3	Journal of Applied Ichthyology	0175-8659	1439-0426	105854
Applied Sciences	Agriculture, Fisheries & Forestry	Fisheries	3	Journal of aquatic animal health	0899-7659	1548-8667	104736
Applied Sciences	Agriculture, Fisheries & Forestry	Fisheries	3	Journal of Fish Biology	0022-1112	1095-8649	108388
Applied Sciences	Agriculture, Fisheries & Forestry	Fisheries	3	Journal of Fish Diseases	0140-7775	1365-2761	114451
Applied Sciences	Agriculture, Fisheries & Forestry	Fisheries	3	Journal of Great Lakes Research	0380-1330		117674
Applied Sciences	Agriculture, Fisheries & Forestry	Fisheries	3	Journal of Ichthyology	0032-9452	1555-6425	122089
Applied Sciences	Agriculture, Fisheries & Forestry	Fisheries	3	Journal of Northwest Atlantic Fishery Science	1813-1859	1682-9786	106467
Applied Sciences	Agriculture, Fisheries & Forestry	Fisheries	3	Journal of Ocean University of China (English Edition)	1672-5182	1993-5021	101672
Applied Sciences	Agriculture, Fisheries & Forestry	Fisheries	3	Journal of the World Aquaculture Society	0893-8849	1749-7345	111024
Applied Sciences	Agriculture, Fisheries & Forestry	Fisheries	3	Marine Fisheries Review	0090-1830		109183
Applied Sciences	Agriculture, Fisheries & Forestry	Fisheries	3	Marine Policy	0308-597X		120003
Applied Sciences	Agriculture, Fisheries & Forestry	Fisheries	3	NAFO Scientific Council Studies	0250-6432		110454
Applied Sciences	Agriculture, Fisheries & Forestry	Fisheries	3	Neotropical ichthyology : official journal of the Sociedade Brasileira de Ictiologia	1679-6225		112686
Applied Sciences	Agriculture, Fisheries & Forestry	Fisheries	3	Nippon Suisan Gakkai Shi. Bulletin Of The Japanese Society Of Scientific Fisheries	0021-5392		100106
Applied Sciences	Agriculture, Fisheries & Forestry	Fisheries	3	North American Journal of Aquaculture	1522-2055		108394
Applied Sciences	Agriculture, Fisheries & Forestry	Fisheries	3	North American Journal of Fisheries Management	0275-5947	1548-8675	113212
Applied Sciences	Agriculture, Fisheries & Forestry	Fisheries	3	Ocean & Coastal Management	0964-5691		112383
Applied Sciences	Agriculture, Fisheries & Forestry	Fisheries	3	Progressive Fish-Culturist	0033-0779		106999
Applied Sciences	Agriculture, Fisheries & Forestry	Fisheries	3	Reviews in Fish Biology and Fisheries	0960-3166	1573-5184	119399
Applied Sciences	Agriculture, Fisheries & Forestry	Fisheries	3	Reviews in Fisheries Science	1064-1262	9999-1262	114204
Applied Sciences	Agriculture, Fisheries & Forestry	Fisheries	3	ScienceAsia : journal of the Science Society of Thailand	1513-1874		101986
Applied Sciences	Agriculture, Fisheries & Forestry	Fisheries	3	Transactions of the American Fisheries Society	0002-8487	1548-8659	100036
Applied Sciences	Agriculture, Fisheries & Forestry	Food Science	4	Agro Food Industry Hi-Tech	1722-6996		118894
Applied Sciences	Agriculture, Fisheries & Forestry	Food Science	4	American Journal of Food Technology	1557-4571	1557-458X	124443
Applied Sciences	Agriculture, Fisheries & Forestry	Food Science	4	British Food Journal	0007-070X		112979
Applied Sciences	Agriculture, Fisheries & Forestry	Food Science	4	Cereal chemistry	0009-0352		108132
Applied Sciences	Agriculture, Fisheries & Forestry	Food Science	4	Cereal Foods World	0146-6283		106700
Applied Sciences	Agriculture, Fisheries & Forestry	Food Science	4	Comprehensive Reviews in Food Science and Food Safety		1541-4337	103212
Applied Sciences	Agriculture, Fisheries & Forestry	Food Science	4	Czech Journal of Food Sciences	1212-1800		110649
Applied Sciences	Agriculture, Fisheries & Forestry	Food Science	4	Drying Technology	0737-3937	1532-2300	112179
Applied Sciences	Agriculture, Fisheries & Forestry	Food Science	4	European Food Research and Technology	1438-2377	1438-2385	101874
Applied Sciences	Agriculture, Fisheries & Forestry	Food Science	4	Flavour and Fragrance Journal	0882-5734	1099-1026	105299
Applied Sciences	Agriculture, Fisheries & Forestry	Food Science	4	Food Additives & Contaminants: Part A - Chemistry, Analysis, Control, Exposure & Risk Assessment	1944-0049	1944-0057	109552
Applied Sciences	Agriculture, Fisheries & Forestry	Food Science	4	Food and Bioproducts Processing	0960-3085	1744-3571	102154
Applied Sciences	Agriculture, Fisheries & Forestry	Food Science	4	Food and Chemical Toxicology	0278-6915		110652
Applied Sciences	Agriculture, Fisheries & Forestry	Food Science	4	Food Australia	1032-5298		101769
Applied Sciences	Agriculture, Fisheries & Forestry	Food Science	4	Food Biophysics	1557-1858	1557-1866	106271
Applied Sciences	Agriculture, Fisheries & Forestry	Food Science	4	Food Chemistry	0308-8146		114014
Applied Sciences	Agriculture, Fisheries & Forestry	Food Science	4	Food Control	0956-7135		112961
Applied Sciences	Agriculture, Fisheries & Forestry	Food Science	4	Food Hydrocolloids	0268-005X		107948
Applied Sciences	Agriculture, Fisheries & Forestry	Food Science	4	Food Quality and Preference	0950-3293		112419
Applied Sciences	Agriculture, Fisheries & Forestry	Food Science	4	Food Research International	0963-9969		115604
Applied Sciences	Agriculture, Fisheries & Forestry	Food Science	4	Food Reviews International	8755-9129	1525-6103	118376
Applied Sciences	Agriculture, Fisheries & Forestry	Food Science	4	Food Science and Technology	1475-3324		120314
Applied Sciences	Agriculture, Fisheries & Forestry	Food Science	4	Food Science and Technology International	1082-0132	1532-1738	113109
Applied Sciences	Agriculture, Fisheries & Forestry	Food Science	4	Food science and technology research	1344-6606		105284
Applied Sciences	Agriculture, Fisheries & Forestry	Food Science	4	Food technology	0015-6639		120684
Applied Sciences	Agriculture, Fisheries & Forestry	Food Science	4	Innovative Food Science and Emerging Technologies	1466-8564		107586
Applied Sciences	Agriculture, Fisheries & Forestry	Food Science	4	International Journal of Food Engineering		1556-3758	107390
Applied Sciences	Agriculture, Fisheries & Forestry	Food Science	4	International Journal of Food Properties	1094-2912	1532-2386	101522
Applied Sciences	Agriculture, Fisheries & Forestry	Food Science	4	International Journal of Food Science & Technology	0950-5423	1365-2621	117869
Applied Sciences	Agriculture, Fisheries & Forestry	Food Science	4	International Journal of Food Sciences and Nutrition (Informa)	0963-7486	1465-3478	108699
Applied Sciences	Agriculture, Fisheries & Forestry	Food Science	4	International Sugar Journal	0020-8841		104474
Applied Sciences	Agriculture, Fisheries & Forestry	Food Science	4	Italian journal of food science : IJFS = Rivista italiana di scienza degli alimenti	1120-1770		105281
Applied Sciences	Agriculture, Fisheries & Forestry	Food Science	4	Journal of Agricultural and Food Chemistry	0021-8561	1520-5118	118723
Applied Sciences	Agriculture, Fisheries & Forestry	Food Science	4	Journal of applied botany and food quality = Angewandte Botanik / Vereinigung fur Angewandte Botanik [und] Deutsche Gesellschaft fur Qualitatsforschung	1613-9216		106412
Applied Sciences	Agriculture, Fisheries & Forestry	Food Science	4	Journal of Aquatic Food Product Technology	1049-8850	1547-0636	107795
Applied Sciences	Agriculture, Fisheries & Forestry	Food Science	4	Journal of Cereal Science	0733-5210	1095-9963	116264
Applied Sciences	Agriculture, Fisheries & Forestry	Food Science	4	Journal of Food Biochemistry	0145-8884	1745-4514	112279
Applied Sciences	Agriculture, Fisheries & Forestry	Food Science	4	Journal of Food Composition and Analysis	0889-1575	1096-0481	100941
Applied Sciences	Agriculture, Fisheries & Forestry	Food Science	4	Journal of Food Engineering	0260-8774		108782
Applied Sciences	Agriculture, Fisheries & Forestry	Food Science	4	Journal of Food Process Engineering	0145-8876	1745-4530	102467
Applied Sciences	Agriculture, Fisheries & Forestry	Food Science	4	Journal of Food Processing and Preservation	0145-8892	1745-4549	117051
Applied Sciences	Agriculture, Fisheries & Forestry	Food Science	4	Journal of Food Science	0022-1147	1750-3841	118168
Applied Sciences	Agriculture, Fisheries & Forestry	Food Science	4	Journal of Food Science and Technology	0022-1155	0975-8402	110148
Applied Sciences	Agriculture, Fisheries & Forestry	Food Science	4	Journal of Sensory Studies	0887-8250	1745-459X	100031
Applied Sciences	Agriculture, Fisheries & Forestry	Food Science	4	Journal of Texture Studies	0022-4901	1745-4603	114043
Applied Sciences	Agriculture, Fisheries & Forestry	Food Science	4	Journal of the American Society of Brewing Chemists. American Society of Brewing Chemists	0361-0470		116374
Applied Sciences	Agriculture, Fisheries & Forestry	Food Science	4	Journal of the Institute of Brewing. Institute of Brewing (Great Britain)	0046-9750		118831
Applied Sciences	Agriculture, Fisheries & Forestry	Food Science	4	Journal of the Japanese Society for Food Science and Technology / Nippon Shokuhin Kagaku Kogaku Kaishi	1341-027X	1882-336X	133619
Applied Sciences	Agriculture, Fisheries & Forestry	Food Science	4	Journal of the Science of Food and Agriculture	0022-5142	1097-0010	107960
Applied Sciences	Agriculture, Fisheries & Forestry	Food Science	4	Monatsschrift für Brauwissenschaft	0723-1520		100571
Applied Sciences	Agriculture, Fisheries & Forestry	Food Science	4	Nahrung / Food	0027-769X	1521-3803	112007
Applied Sciences	Agriculture, Fisheries & Forestry	Food Science	4	Starch / Staerke	0038-9056	1521-379X	105440
Applied Sciences	Agriculture, Fisheries & Forestry	Food Science	4	The Journal of microwave power and electromagnetic energy : a publication of the International Microwave Power Institute	0832-7823		112351
Applied Sciences	Agriculture, Fisheries & Forestry	Food Science	4	Trends in Food Science & Technology	0924-2244		118852
Applied Sciences	Agriculture, Fisheries & Forestry	Food Science	4	Zeitschrift fur Lebensmittel-Untersuchung und -Forschung	0044-3026		101670
Applied Sciences	Agriculture, Fisheries & Forestry	Food Science	4	Zeitschrift fur Lebensmittel-Untersuchung und -Forschung. A, Food research and technology	1431-4630		132933
Applied Sciences	Agriculture, Fisheries & Forestry	Food Science	4	Zuckerindustrie	0344-8657		113550
Applied Sciences	Agriculture, Fisheries & Forestry	Forestry	5	Agroforestry Systems	0167-4366	1572-9680	120737
Applied Sciences	Agriculture, Fisheries & Forestry	Forestry	5	Allgemeine Forst und Jagdzeitung	0002-5852		100675
Applied Sciences	Agriculture, Fisheries & Forestry	Forestry	5	Annales des Sciences Forestieres	0003-4312		117666
Applied Sciences	Agriculture, Fisheries & Forestry	Forestry	5	Annals of Forest Science	1286-4560	1297-966X	119548
Applied Sciences	Agriculture, Fisheries & Forestry	Forestry	5	Appita Journal	1038-6807		101131
Applied Sciences	Agriculture, Fisheries & Forestry	Forestry	5	Arboricultural Journal	0307-1375		126126
Applied Sciences	Agriculture, Fisheries & Forestry	Forestry	5	ATIP. Association Technique de L'Industrie Papetiere	0997-7554		123343
Applied Sciences	Agriculture, Fisheries & Forestry	Forestry	5	Australian Forestry	0004-9158		107302
Applied Sciences	Agriculture, Fisheries & Forestry	Forestry	5	Austrian Journal of Forest Science	0379-5292		124693
Applied Sciences	Agriculture, Fisheries & Forestry	Forestry	5	Beijing Linye Daxue Xuebao/Journal of Beijing Forestry University	1000-1522		130876
Applied Sciences	Agriculture, Fisheries & Forestry	Forestry	5	Bosque	0304-8799	0717-9200	106780
Applied Sciences	Agriculture, Fisheries & Forestry	Forestry	5	Canadian Journal of Forest Research	0045-5067	1208-6037	100397
Applied Sciences	Agriculture, Fisheries & Forestry	Forestry	5	Chung-kuo Tsao Chih/China Pulp and Paper	0254-508X		123414
Applied Sciences	Agriculture, Fisheries & Forestry	Forestry	5	Commonwealth Forestry Review	0010-3381		100968
Applied Sciences	Agriculture, Fisheries & Forestry	Forestry	5	Croatian Journal of Forest Engineering	1845-5719		130810
Applied Sciences	Agriculture, Fisheries & Forestry	Forestry	5	Dendrobiology	1641-1307		103597
Applied Sciences	Agriculture, Fisheries & Forestry	Forestry	5	Dendrochronologia	1125-7865		124426
Applied Sciences	Agriculture, Fisheries & Forestry	Forestry	5	European journal of forest pathology. Journal europeen de pathologie forestiere. Europaische Zeitschrift fur Forstpathologie	0300-1237		111491
Applied Sciences	Agriculture, Fisheries & Forestry	Forestry	5	Folia Forestalia Polonica, Series A	0071-6677		111504
Applied Sciences	Agriculture, Fisheries & Forestry	Forestry	5	Forest Ecology and Management	0378-1127		112819
Applied Sciences	Agriculture, Fisheries & Forestry	Forestry	5	Forest genetics : FG : international journal of forest genetics	1335-048X		110623
Applied Sciences	Agriculture, Fisheries & Forestry	Forestry	5	Forest Landowner	1087-9110		129897
Applied Sciences	Agriculture, Fisheries & Forestry	Forestry	5	Forest Pathology	1437-4781	1439-0329	115756
Applied Sciences	Agriculture, Fisheries & Forestry	Forestry	5	Forest Policy and Economics	1389-9341		109694
Applied Sciences	Agriculture, Fisheries & Forestry	Forestry	5	Forest Products Journal	0015-7473		109721
Applied Sciences	Agriculture, Fisheries & Forestry	Forestry	5	Forest Science	0015-749X		119591
Applied Sciences	Agriculture, Fisheries & Forestry	Forestry	5	Forest Snow and Landscape Research	1424-5108		121339
Applied Sciences	Agriculture, Fisheries & Forestry	Forestry	5	Forestry	0015-752X	1464-3626	114345
Applied Sciences	Agriculture, Fisheries & Forestry	Forestry	5	Forestry Chronicle	0015-7546		115357
Applied Sciences	Agriculture, Fisheries & Forestry	Forestry	5	Forests Trees and Livelihoods	1472-8028		123096
Applied Sciences	Agriculture, Fisheries & Forestry	Forestry	5	Forstwissenschaftliches Centralblatt	0015-8003	1439-0337	106738
Applied Sciences	Agriculture, Fisheries & Forestry	Forestry	5	Frontiers of Forestry in China	1673-3517	1673-3630	124861
Applied Sciences	Agriculture, Fisheries & Forestry	Forestry	5	Holzforschung	0018-3830	1437-434X	100901
Applied Sciences	Agriculture, Fisheries & Forestry	Forestry	5	Holzforschung und Holzverwertung	0018-3849		134216
Applied Sciences	Agriculture, Fisheries & Forestry	Forestry	5	IAWA journal / International Association of Wood Anatomists	0928-1541		107059
Applied Sciences	Agriculture, Fisheries & Forestry	Forestry	5	Indian Forester	0019-4816		119793
Applied Sciences	Agriculture, Fisheries & Forestry	Forestry	5	International Forestry Review	1465-5489		116910
Applied Sciences	Agriculture, Fisheries & Forestry	Forestry	5	International Journal of Wildland Fire	1049-8001	1448-5516	105395
Applied Sciences	Agriculture, Fisheries & Forestry	Forestry	5	International Paperworld IPW	1615-1720		127321
Applied Sciences	Agriculture, Fisheries & Forestry	Forestry	5	Internationale Papierwirtschaft IPW	0070-4296		131360
Applied Sciences	Agriculture, Fisheries & Forestry	Forestry	5	IPPTA: Quarterly Journal of Indian Pulp and Paper Technical Association	0379-5462		124453
Applied Sciences	Agriculture, Fisheries & Forestry	Forestry	5	Journal of Arboriculture	0278-5226		109590
Applied Sciences	Agriculture, Fisheries & Forestry	Forestry	5	Journal of Bamboo and Rattan	1569-1586	1569-1594	121352
Applied Sciences	Agriculture, Fisheries & Forestry	Forestry	5	Journal of Forest Economics	1104-6899		105928
Applied Sciences	Agriculture, Fisheries & Forestry	Forestry	5	Journal of Forest Research	1341-6979	1610-7403	105837
Applied Sciences	Agriculture, Fisheries & Forestry	Forestry	5	Journal of Forest Science	1212-4834		119236
Applied Sciences	Agriculture, Fisheries & Forestry	Forestry	5	Journal of Forestry	0022-1201		103359
Applied Sciences	Agriculture, Fisheries & Forestry	Forestry	5	Journal of Forestry Research	1007-662X	1993-0607	118629
Applied Sciences	Agriculture, Fisheries & Forestry	Forestry	5	Journal of Pest Science	1612-4758	1612-4766	120722
Applied Sciences	Agriculture, Fisheries & Forestry	Forestry	5	Journal of Pulp and Paper Science	0826-6220		114372
Applied Sciences	Agriculture, Fisheries & Forestry	Forestry	5	Journal of Sustainable Forestry	1054-9811	1540-756X	101488
Applied Sciences	Agriculture, Fisheries & Forestry	Forestry	5	Journal of the Institute of Wood Science	0020-3203	2041-9430	109271
Applied Sciences	Agriculture, Fisheries & Forestry	Forestry	5	Journal of Tropical Forest Science	0128-1283		112163
Applied Sciences	Agriculture, Fisheries & Forestry	Forestry	5	Journal of Wood Chemistry & Technology	0277-3813	1532-2319	108582
Applied Sciences	Agriculture, Fisheries & Forestry	Forestry	5	Journal of Wood Science	1435-0211	1611-4663	111657
Applied Sciences	Agriculture, Fisheries & Forestry	Forestry	5	Kami Pa Gikyoshi/Japan Tappi Journal	0022-815X		107290
Applied Sciences	Agriculture, Fisheries & Forestry	Forestry	5	Kami,Parupu Gijutsu Taimusu/Japanese Journal of Paper Technology	0453-1507		121938
Applied Sciences	Agriculture, Fisheries & Forestry	Forestry	5	Lin ye ke xue yan jiu = Forest research	1001-1498		125025
Applied Sciences	Agriculture, Fisheries & Forestry	Forestry	5	Linchan Huaxue Yu Gongye/Chemistry and Industry of Forest Products	0253-2417		129014
Applied Sciences	Agriculture, Fisheries & Forestry	Forestry	5	Maderas: Ciencia y Tecnologia	0717-3644	0718-221X	115963
Applied Sciences	Agriculture, Fisheries & Forestry	Forestry	5	Material und Organismen	0025-5270		106923
Applied Sciences	Agriculture, Fisheries & Forestry	Forestry	5	Mokuzai gakkai shi	0021-4795		110704
Applied Sciences	Agriculture, Fisheries & Forestry	Forestry	5	New Forests	0169-4286	1573-5095	112831
Applied Sciences	Agriculture, Fisheries & Forestry	Forestry	5	New Zealand Journal of Forestry	1174-7986		126871
Applied Sciences	Agriculture, Fisheries & Forestry	Forestry	5	New Zealand Journal of Forestry Science	0048-0134		109367
Applied Sciences	Agriculture, Fisheries & Forestry	Forestry	5	Nihon Ringakkai Shi/Journal of the Japanese Forestry Society	0021-485X		121299
Applied Sciences	Agriculture, Fisheries & Forestry	Forestry	5	Nordic Pulp and Paper Research Journal	0283-2631		115936
Applied Sciences	Agriculture, Fisheries & Forestry	Forestry	5	Northern Journal of Applied Forestry	0742-6348		107618
Applied Sciences	Agriculture, Fisheries & Forestry	Forestry	5	Northwest Science	0029-344X		102948
Applied Sciences	Agriculture, Fisheries & Forestry	Forestry	5	O Papel (Brazil)	0031-1057		122295
Applied Sciences	Agriculture, Fisheries & Forestry	Forestry	5	Palpu Chongi Gisul/Journal of Korea Technical Association of the Pulp and Paper Industry	0253-3200		127620
Applied Sciences	Agriculture, Fisheries & Forestry	Forestry	5	Paper Technology	0306-252X		126180
Applied Sciences	Agriculture, Fisheries & Forestry	Forestry	5	Paperi ja Puu/Paper and Timber	0031-1243		132550
Applied Sciences	Agriculture, Fisheries & Forestry	Forestry	5	Progress in Paper Recycling	1061-1452		130604
Applied Sciences	Agriculture, Fisheries & Forestry	Forestry	5	Pulp and Paper	0033-4081		124121
Applied Sciences	Agriculture, Fisheries & Forestry	Forestry	5	Pulp and Paper Canada	0316-4004		120193
Applied Sciences	Agriculture, Fisheries & Forestry	Forestry	5	Revista Arvore	0100-6762		123673
Applied Sciences	Agriculture, Fisheries & Forestry	Forestry	5	Revue Forestiere Francaise	0035-2829		116113
Applied Sciences	Agriculture, Fisheries & Forestry	Forestry	5	Scandinavian Journal of Forest Research	0282-7581	1651-1891	103106
Applied Sciences	Agriculture, Fisheries & Forestry	Forestry	5	Scientia Forestalis/Forest Sciences	1413-9324		124560
Applied Sciences	Agriculture, Fisheries & Forestry	Forestry	5	Silva Fennica	0037-5330		103028
Applied Sciences	Agriculture, Fisheries & Forestry	Forestry	5	Silvae genetica	0037-5349		107912
Applied Sciences	Agriculture, Fisheries & Forestry	Forestry	5	Southern African Forestry Journal	1029-5925		100989
Applied Sciences	Agriculture, Fisheries & Forestry	Forestry	5	Southern Journal of Applied Forestry	0148-4419		116714
Applied Sciences	Agriculture, Fisheries & Forestry	Forestry	5	Suo	0039-5471		129352
Applied Sciences	Agriculture, Fisheries & Forestry	Forestry	5	Svensk Papperstidning	1403-9605		128654
Applied Sciences	Agriculture, Fisheries & Forestry	Forestry	5	Taiwan lin ye ke xue	1026-4469		127069
Applied Sciences	Agriculture, Fisheries & Forestry	Forestry	5	Tappi Journal	0734-1415		105962
Applied Sciences	Agriculture, Fisheries & Forestry	Forestry	5	Tree-Ring Research	1536-1098		113240
Applied Sciences	Agriculture, Fisheries & Forestry	Forestry	5	Trees	0931-1890	1432-2285	116693
Applied Sciences	Agriculture, Fisheries & Forestry	Forestry	5	Unasylva	0041-6436		101737
Applied Sciences	Agriculture, Fisheries & Forestry	Forestry	5	Urban Forestry & Urban Greening	1618-8667		105092
Applied Sciences	Agriculture, Fisheries & Forestry	Forestry	5	USDA Forest Service - General Technical Report PNW	0887-4840		130164
Applied Sciences	Agriculture, Fisheries & Forestry	Forestry	5	USDA Forest Service - Research Paper PNW-RP	0882-5165		119452
Applied Sciences	Agriculture, Fisheries & Forestry	Forestry	5	Western Journal of Applied Forestry	0885-6095		115135
Applied Sciences	Agriculture, Fisheries & Forestry	Forestry	5	Wochenblatt fur Papierfabrikation	0043-7131		140471
Applied Sciences	Agriculture, Fisheries & Forestry	Forestry	5	Wood and Fiber Science	0735-6161		113489	Wood And Fiber Science
Applied Sciences	Agriculture, Fisheries & Forestry	Forestry	5	Wood Research	1336-4561		101714
Applied Sciences	Agriculture, Fisheries & Forestry	Forestry	5	Wood Science and Technology	0043-7719	1432-5225	105802
Applied Sciences	Agriculture, Fisheries & Forestry	Forestry	5	Zhongguo Zaozhi Xuebao/Transactions of China Pulp and Paper	1000-6842		128361
Applied Sciences	Agriculture, Fisheries & Forestry	Horticulture	6	American journal of enology and viticulture	0002-9254		101233
Applied Sciences	Agriculture, Fisheries & Forestry	Horticulture	6	Australian Journal of Grape and Wine Research	1322-7130	1755-0238	110278
Applied Sciences	Agriculture, Fisheries & Forestry	Horticulture	6	Erwerbs-Obstbau	0014-0309	1439-0302	103785
Applied Sciences	Agriculture, Fisheries & Forestry	Horticulture	6	European Journal of Horticultural Science	1611-4426		132944
Applied Sciences	Agriculture, Fisheries & Forestry	Horticulture	6	Fruit Varieties Journal	0091-3642		103476
Applied Sciences	Agriculture, Fisheries & Forestry	Horticulture	6	Fruits	0248-1294	1625-967X	107001
Applied Sciences	Agriculture, Fisheries & Forestry	Horticulture	6	Gartenbauwwissenschaft	0016-478X	1611-4434	101713
Applied Sciences	Agriculture, Fisheries & Forestry	Horticulture	6	HortScience : a publication of the American Society for Horticultural Science	0018-5345		115996
Applied Sciences	Agriculture, Fisheries & Forestry	Horticulture	6	HortTechnology	1063-0198		110441
Applied Sciences	Agriculture, Fisheries & Forestry	Horticulture	6	International Journal of Fruit Science	1553-8362	1553-8621	123985
Applied Sciences	Agriculture, Fisheries & Forestry	Horticulture	6	Journal International des Sciences de la Vigne et du Vin	1151-0285		111626
Applied Sciences	Agriculture, Fisheries & Forestry	Horticulture	6	Journal of the American Pomological Society	1527-3741		119446
Applied Sciences	Agriculture, Fisheries & Forestry	Horticulture	6	Journal of the American Society for Horticultural Science. American Society for Horticultural Science	0003-1062		116069
Applied Sciences	Agriculture, Fisheries & Forestry	Horticulture	6	Journal of the Japanese Society for Horticultural Science	1882-3351		107629
Applied Sciences	Agriculture, Fisheries & Forestry	Horticulture	6	Journal of Tree Fruit Production	1055-1387	1540-8590	128010
Applied Sciences	Agriculture, Fisheries & Forestry	Horticulture	6	Journal of Vegetable Science	1548-1689	1548-1697	107224
Applied Sciences	Agriculture, Fisheries & Forestry	Horticulture	6	New Zealand journal of crop and horticultural science	0114-0671		100286
Applied Sciences	Agriculture, Fisheries & Forestry	Horticulture	6	Postharvest Biology and Technology	0925-5214		111650
Applied Sciences	Agriculture, Fisheries & Forestry	Horticulture	6	Scientia Horticulturae	0304-4238		110932
Applied Sciences	Agriculture, Fisheries & Forestry	Horticulture	6	Small Fruits Review	1522-8851	1522-9017	130400
Applied Sciences	Agriculture, Fisheries & Forestry	Horticulture	6	Stewart Postharvest Review	1745-9656		100690
Applied Sciences	Agriculture, Fisheries & Forestry	Veterinary Sciences	7	Acta Veterinaria (Belgrade)	0567-8315		120280
Applied Sciences	Agriculture, Fisheries & Forestry	Veterinary Sciences	7	Acta Veterinaria Brno	0001-7213	1801-7576	108714
Applied Sciences	Agriculture, Fisheries & Forestry	Veterinary Sciences	7	Acta Veterinaria Hungarica	0236-6290	1588-2705	101667
Applied Sciences	Agriculture, Fisheries & Forestry	Veterinary Sciences	7	Acta Veterinaria Scandinavica		1751-0147	107725
Applied Sciences	Agriculture, Fisheries & Forestry	Veterinary Sciences	7	Acta veterinaria Scandinavica. Supplementum	0065-1699		100591
Applied Sciences	Agriculture, Fisheries & Forestry	Veterinary Sciences	7	Advances in Veterinary Science and Comparative Medicine	0065-3519		133391
Applied Sciences	Agriculture, Fisheries & Forestry	Veterinary Sciences	7	American journal of veterinary research	0002-9645		111909
Applied Sciences	Agriculture, Fisheries & Forestry	Veterinary Sciences	7	Annales de medecine veterinaire	0003-4118		111589
Applied Sciences	Agriculture, Fisheries & Forestry	Veterinary Sciences	7	Archivos de medicina veterinaria	0301-732X	0717-6201	118936
Applied Sciences	Agriculture, Fisheries & Forestry	Veterinary Sciences	7	Australian Veterinary Journal	0005-0423	1751-0813	111014
Applied Sciences	Agriculture, Fisheries & Forestry	Veterinary Sciences	7	Australian Veterinary Practitioner	0310-138X		119348
Applied Sciences	Agriculture, Fisheries & Forestry	Veterinary Sciences	7	Avian Diseases	0005-2086		107837
Applied Sciences	Agriculture, Fisheries & Forestry	Veterinary Sciences	7	Avian Pathology	0307-9457	1465-3338	115099
Applied Sciences	Agriculture, Fisheries & Forestry	Veterinary Sciences	7	Berliner und Munchener tierarztliche Wochenschrift	0005-9366	1439-0299	106472
Applied Sciences	Agriculture, Fisheries & Forestry	Veterinary Sciences	7	BMC Veterinary Research		1746-6148	109930
Applied Sciences	Agriculture, Fisheries & Forestry	Veterinary Sciences	7	Bulletin of the Veterinary Institute in Pulawy	0042-4870		108456
Applied Sciences	Agriculture, Fisheries & Forestry	Veterinary Sciences	7	Canadian journal of veterinary research = Revue canadienne de recherche veterinaire	0830-9000		100705
Applied Sciences	Agriculture, Fisheries & Forestry	Veterinary Sciences	7	Canine Practice	0094-4904		133333
Applied Sciences	Agriculture, Fisheries & Forestry	Veterinary Sciences	7	Cattle practice : journal of the British Cattle Veterinary Association	0969-1251		108435
Applied Sciences	Agriculture, Fisheries & Forestry	Veterinary Sciences	7	Clinical Techniques in Equine Practice	1534-7516		120250
Applied Sciences	Agriculture, Fisheries & Forestry	Veterinary Sciences	7	Clinical Techniques in Small Animal Practice	1096-2867		111669
Applied Sciences	Agriculture, Fisheries & Forestry	Veterinary Sciences	7	Comparative Clinical Pathology	1618-5641	1618-565X	111263
Applied Sciences	Agriculture, Fisheries & Forestry	Veterinary Sciences	7	Comparative Haematology International	0938-7714	1433-2981	115045
Applied Sciences	Agriculture, Fisheries & Forestry	Veterinary Sciences	7	Comparative medicine	1532-0820		120712
Applied Sciences	Agriculture, Fisheries & Forestry	Veterinary Sciences	7	Compendium (Yardley, PA)	1940-8307	1940-8315	113407
Applied Sciences	Agriculture, Fisheries & Forestry	Veterinary Sciences	7	Contemporary topics in laboratory animal science / American Association for Laboratory Animal Science	1060-0558		105124
Applied Sciences	Agriculture, Fisheries & Forestry	Veterinary Sciences	7	Der Praktische Tierarzt	0032-681X		119658
Applied Sciences	Agriculture, Fisheries & Forestry	Veterinary Sciences	7	DTW. Deutsche tierarztliche Wochenschrift	0341-6593		106866
Applied Sciences	Agriculture, Fisheries & Forestry	Veterinary Sciences	7	Equine practice	0162-8941		105838
Applied Sciences	Agriculture, Fisheries & Forestry	Veterinary Sciences	7	Equine Veterinary Education	0957-7734	2042-3292	119460
Applied Sciences	Agriculture, Fisheries & Forestry	Veterinary Sciences	7	Equine Veterinary Journal	0425-1644	2042-3306	108847
Applied Sciences	Agriculture, Fisheries & Forestry	Veterinary Sciences	7	Experimental animals / Japanese Association for Laboratory Animal Science	1341-1357	1881-7122	114613
Applied Sciences	Agriculture, Fisheries & Forestry	Veterinary Sciences	7	Feline Practice	1057-6614		116687
Applied Sciences	Agriculture, Fisheries & Forestry	Veterinary Sciences	7	ILAR Journal	1084-2020	1930-6180	113847
Applied Sciences	Agriculture, Fisheries & Forestry	Veterinary Sciences	7	In practice	0263-841X		115145
Applied Sciences	Agriculture, Fisheries & Forestry	Veterinary Sciences	7	Ippologia	1120-5776		107674
Applied Sciences	Agriculture, Fisheries & Forestry	Veterinary Sciences	7	Irish veterinary journal	0368-0762		111252
Applied Sciences	Agriculture, Fisheries & Forestry	Veterinary Sciences	7	Journal of Avian Medicine and Surgery	1082-6742		111917
Applied Sciences	Agriculture, Fisheries & Forestry	Veterinary Sciences	7	Journal of Camel Practice and Research	0971-6777		106901
Applied Sciences	Agriculture, Fisheries & Forestry	Veterinary Sciences	7	Journal of Comparative Pathology	0021-9975		114116
Applied Sciences	Agriculture, Fisheries & Forestry	Veterinary Sciences	7	Journal of Equine Science	1340-3516		109132
Applied Sciences	Agriculture, Fisheries & Forestry	Veterinary Sciences	7	Journal of Equine Veterinary Science	0737-0806	1542-7412	107271
Applied Sciences	Agriculture, Fisheries & Forestry	Veterinary Sciences	7	Journal of Exotic Pet Medicine	1557-5063	1931-6283	119439
Applied Sciences	Agriculture, Fisheries & Forestry	Veterinary Sciences	7	Journal of Experimental Animal Science	0939-8600		108537
Applied Sciences	Agriculture, Fisheries & Forestry	Veterinary Sciences	7	Journal of Feline Medicine and Surgery	1098-612X		111316
Applied Sciences	Agriculture, Fisheries & Forestry	Veterinary Sciences	7	Journal of Small Animal Practice	0022-4510	1748-5827	115075
Applied Sciences	Agriculture, Fisheries & Forestry	Veterinary Sciences	7	Journal of Swine Health and Production	1537-209X		112501
Applied Sciences	Agriculture, Fisheries & Forestry	Veterinary Sciences	7	Journal of the American Animal Hospital Association	0587-2871	1547-3317	101330
Applied Sciences	Agriculture, Fisheries & Forestry	Veterinary Sciences	7	Journal of the American Association for Laboratory Animal Science : JAALAS	1559-6109		101305
Applied Sciences	Agriculture, Fisheries & Forestry	Veterinary Sciences	7	Journal of the American Veterinary Medical Association	0003-1488		103844
Applied Sciences	Agriculture, Fisheries & Forestry	Veterinary Sciences	7	Journal of the South African Veterinary Association	1019-9128		100068
Applied Sciences	Agriculture, Fisheries & Forestry	Veterinary Sciences	7	Journal of Veterinary Cardiology	1760-2734		103453
Applied Sciences	Agriculture, Fisheries & Forestry	Veterinary Sciences	7	Journal of veterinary dentistry	0898-7564		101148
Applied Sciences	Agriculture, Fisheries & Forestry	Veterinary Sciences	7	Journal of veterinary diagnostic investigation : official publication of the American Association of Veterinary Laboratory Diagnosticians, Inc	1040-6387		113419
Applied Sciences	Agriculture, Fisheries & Forestry	Veterinary Sciences	7	Journal of Veterinary Emergency and Critical Care	1479-3261	1476-4431	106058
Applied Sciences	Agriculture, Fisheries & Forestry	Veterinary Sciences	7	Journal of Veterinary Internal Medicine	0891-6640	1939-1676	100717
Applied Sciences	Agriculture, Fisheries & Forestry	Veterinary Sciences	7	Journal of veterinary medical education	0748-321X		110745
Applied Sciences	Agriculture, Fisheries & Forestry	Veterinary Sciences	7	Journal of veterinary medicine. A, Physiology, pathology, clinical medicine	0931-184X	1439-0442	115031
Applied Sciences	Agriculture, Fisheries & Forestry	Veterinary Sciences	7	Journal of veterinary medicine. B, Infectious diseases and veterinary public health	0931-1793	1439-0450	116425
Applied Sciences	Agriculture, Fisheries & Forestry	Veterinary Sciences	7	Journal of Veterinary Pharmacology & Therapeutics	0140-7783	1365-2885	115327
Applied Sciences	Agriculture, Fisheries & Forestry	Veterinary Sciences	7	Journal of veterinary science	1229-845X	1976-555X	108274
Applied Sciences	Agriculture, Fisheries & Forestry	Veterinary Sciences	7	Journal of wildlife diseases	0090-3558	1943-3700	107698
Applied Sciences	Agriculture, Fisheries & Forestry	Veterinary Sciences	7	Journal of Wildlife Rehabilitation	1071-2232		112454
Applied Sciences	Agriculture, Fisheries & Forestry	Veterinary Sciences	7	Journal of Zoo and Wildlife Medicine	1042-7260		120128
Applied Sciences	Agriculture, Fisheries & Forestry	Veterinary Sciences	7	Kleintierpraxis	0023-2076		101865
Applied Sciences	Agriculture, Fisheries & Forestry	Veterinary Sciences	7	Lab Animal	0093-7355	1548-4475	114800
Applied Sciences	Agriculture, Fisheries & Forestry	Veterinary Sciences	7	Laboratory Animals	0023-6772		112624
Applied Sciences	Agriculture, Fisheries & Forestry	Veterinary Sciences	7	Large Animal Practice	1043-7533		139840
Applied Sciences	Agriculture, Fisheries & Forestry	Veterinary Sciences	7	Magyar allatorvosok lapja	0025-004X		114340
Applied Sciences	Agriculture, Fisheries & Forestry	Veterinary Sciences	7	Medycyna weterynaryjna	0025-8628		119659
Applied Sciences	Agriculture, Fisheries & Forestry	Veterinary Sciences	7	New Zealand veterinary journal	0048-0169	1176-0710	106452
Applied Sciences	Agriculture, Fisheries & Forestry	Veterinary Sciences	7	Pesquisa veterinaria brasileira : revista do Colegio Brasileiro de Patologia Animal = Brazilian journal of veterinary research	0100-736X		102377
Applied Sciences	Agriculture, Fisheries & Forestry	Veterinary Sciences	7	Pferdeheilkunde	0177-7726		112950
Applied Sciences	Agriculture, Fisheries & Forestry	Veterinary Sciences	7	Point Veterinaire	0335-4997		106904
Applied Sciences	Agriculture, Fisheries & Forestry	Veterinary Sciences	7	Polish journal of veterinary sciences	1505-1773		116249
Applied Sciences	Agriculture, Fisheries & Forestry	Veterinary Sciences	7	Postepy Mikrobiologii	0079-4252		131056
Applied Sciences	Agriculture, Fisheries & Forestry	Veterinary Sciences	7	Pratiques Medicale et Chirurgicale de l'Animal de Compagnie	0758-1882		115542
Applied Sciences	Agriculture, Fisheries & Forestry	Veterinary Sciences	7	Preventive Veterinary Medicine	0167-5877		106447
Applied Sciences	Agriculture, Fisheries & Forestry	Veterinary Sciences	7	Recueil de Medecine Veterinaire	0034-1843		133921
Applied Sciences	Agriculture, Fisheries & Forestry	Veterinary Sciences	7	Research in Veterinary Science	0034-5288		111127
Applied Sciences	Agriculture, Fisheries & Forestry	Veterinary Sciences	7	Revue de medecine veterinaire	0035-1555		113165
Applied Sciences	Agriculture, Fisheries & Forestry	Veterinary Sciences	7	Revue scientifique et technique (International Office of Epizootics)	0253-1933	1608-0637	105135
Applied Sciences	Agriculture, Fisheries & Forestry	Veterinary Sciences	7	Scandinavian Journal of Laboratory Animal Science	0901-3393		105387
Applied Sciences	Agriculture, Fisheries & Forestry	Veterinary Sciences	7	Schweizer Archiv fur Tierheilkunde	0036-7281		101967
Applied Sciences	Agriculture, Fisheries & Forestry	Veterinary Sciences	7	Seminars in Avian and Exotic Pet Medicine	1055-937X		109396
Applied Sciences	Agriculture, Fisheries & Forestry	Veterinary Sciences	7	Seminars in veterinary medicine and surgery (small animal)	0882-0511		118284
Applied Sciences	Agriculture, Fisheries & Forestry	Veterinary Sciences	7	The Canadian veterinary journal. La revue veterinaire canadienne	0008-5286		100541
Applied Sciences	Agriculture, Fisheries & Forestry	Veterinary Sciences	7	The Japanese journal of veterinary research	0047-1917		101154
Applied Sciences	Agriculture, Fisheries & Forestry	Veterinary Sciences	7	The Journal of veterinary medical science / the Japanese Society of Veterinary Science	0916-7250	1347-7439	113839
Applied Sciences	Agriculture, Fisheries & Forestry	Veterinary Sciences	7	The Onderstepoort journal of veterinary research	0030-2465		106695
Applied Sciences	Agriculture, Fisheries & Forestry	Veterinary Sciences	7	The Veterinary Journal	1090-0233		114310
Applied Sciences	Agriculture, Fisheries & Forestry	Veterinary Sciences	7	The Veterinary quarterly	0165-2176	1875-5941	107894
Applied Sciences	Agriculture, Fisheries & Forestry	Veterinary Sciences	7	The Veterinary record	0042-4900		114982
Applied Sciences	Agriculture, Fisheries & Forestry	Veterinary Sciences	7	Tierarztliche Praxis. Ausgabe G, Grosstiere/Nutztiere	1434-1220		106410
Applied Sciences	Agriculture, Fisheries & Forestry	Veterinary Sciences	7	Tierarztliche Praxis. Ausgabe K, Kleintiere/Heimtiere	1434-1239		111147
Applied Sciences	Agriculture, Fisheries & Forestry	Veterinary Sciences	7	Tierarztliche Umschau	0049-3864		101214
Applied Sciences	Agriculture, Fisheries & Forestry	Veterinary Sciences	7	Tijdschrift voor diergeneeskunde	0040-7453		105796
Applied Sciences	Agriculture, Fisheries & Forestry	Veterinary Sciences	7	Transboundary and Emerging Diseases	1865-1674	1865-1682	114453
Applied Sciences	Agriculture, Fisheries & Forestry	Veterinary Sciences	7	Veterinarni medicina	0375-8427		105797
Applied Sciences	Agriculture, Fisheries & Forestry	Veterinary Sciences	7	Veterinarski Arhiv	0372-5480	1331-8055	119319
Applied Sciences	Agriculture, Fisheries & Forestry	Veterinary Sciences	7	Veterinary Anaesthesia & Analgesia	1467-2987	1467-2995	118689
Applied Sciences	Agriculture, Fisheries & Forestry	Veterinary Sciences	7	Veterinary and comparative oncology	1476-5829		105912
Applied Sciences	Agriculture, Fisheries & Forestry	Veterinary Sciences	7	Veterinary and comparative orthopaedics and traumatology : V.C.O.T	0932-0814		101925
Applied Sciences	Agriculture, Fisheries & Forestry	Veterinary Sciences	7	Veterinary Clinical Pathology	0275-6382	1939-165X	102092
Applied Sciences	Agriculture, Fisheries & Forestry	Veterinary Sciences	7	Veterinary Clinics of North America: Equine Practice	0749-0739	1558-4224	106217
Applied Sciences	Agriculture, Fisheries & Forestry	Veterinary Sciences	7	Veterinary Clinics of North America: Exotic Animal Practice	1094-9194		108313
Applied Sciences	Agriculture, Fisheries & Forestry	Veterinary Sciences	7	Veterinary Dermatology	0959-4493	1365-3164	106362
Applied Sciences	Agriculture, Fisheries & Forestry	Veterinary Sciences	7	Veterinary Immunology and Immunopathology	0165-2427		110463
Applied Sciences	Agriculture, Fisheries & Forestry	Veterinary Sciences	7	Veterinary Medicine	8750-7943		103291
Applied Sciences	Agriculture, Fisheries & Forestry	Veterinary Sciences	7	Veterinary Microbiology	0378-1135		103841
Applied Sciences	Agriculture, Fisheries & Forestry	Veterinary Sciences	7	Veterinary Ophthalmology	1463-5216	1463-5224	106425
Applied Sciences	Agriculture, Fisheries & Forestry	Veterinary Sciences	7	Veterinary pathology	0300-9858	1544-2217	110002
Applied Sciences	Agriculture, Fisheries & Forestry	Veterinary Sciences	7	Veterinary Radiology & Ultrasound	1058-8183	1740-8261	111985
Applied Sciences	Agriculture, Fisheries & Forestry	Veterinary Sciences	7	Veterinary research	0928-4249	1297-9716	118363
Applied Sciences	Agriculture, Fisheries & Forestry	Veterinary Sciences	7	Veterinary Research Communications	0165-7380	1573-7446	111673
Applied Sciences	Agriculture, Fisheries & Forestry	Veterinary Sciences	7	Veterinary Surgery	0161-3499	1532-950X	119537
Applied Sciences	Agriculture, Fisheries & Forestry	Veterinary Sciences	7	Veterinary Technician	8750-8990		109475
Applied Sciences	Agriculture, Fisheries & Forestry	Veterinary Sciences	7	Veterinary therapeutics : research in applied veterinary medicine	1528-3593		112513
Applied Sciences	Agriculture, Fisheries & Forestry	Veterinary Sciences	7	Vlaams Diergeneeskundig Tijdschrift	0303-9021		107819
Applied Sciences	Agriculture, Fisheries & Forestry	Veterinary Sciences	7	Wiener Tierarztliche Monatsschrift	0253-9411		107131
Applied Sciences	Agriculture, Fisheries & Forestry	Veterinary Sciences	7	Zoonoses and Public Health	1863-1959	1863-2378	112786
Applied Sciences	Built Environment & Design	Architecture	8	Architectural Design	0003-8504	1554-2769	105741
Applied Sciences	Built Environment & Design	Architecture	8	Architectural History	0066-622X		105742
Applied Sciences	Built Environment & Design	Architecture	8	Architectural Science Review	0003-8628		111501
Applied Sciences	Built Environment & Design	Architecture	8	Journal of Architectural Education	1046-4883	1531-314X	121624
Applied Sciences	Built Environment & Design	Architecture	8	Journal of Architecture	1360-2365	1466-4410	117740
Applied Sciences	Built Environment & Design	Architecture	8	Journal of the Society of Architectural Historians	0037-9808	2150-5926	116953
Applied Sciences	Built Environment & Design	Building & Construction	9	ACI Materials Journal	0889-325X		108174
Applied Sciences	Built Environment & Design	Building & Construction	9	Advances in Cement Research	0951-7197	1751-7605	103787
Applied Sciences	Built Environment & Design	Building & Construction	9	ASHRAE Journal	0001-2491	0364-9962	119916
Applied Sciences	Built Environment & Design	Building & Construction	9	ASHRAE Transactions	0001-2505		112692
Applied Sciences	Built Environment & Design	Building & Construction	9	Automation in Construction	0926-5805		119043
Applied Sciences	Built Environment & Design	Building & Construction	9	Betonwerk und Fertigteil-Technik/Concrete Precasting Plant and Technology	0373-4331		120241
Applied Sciences	Built Environment & Design	Building & Construction	9	Building and Environment	0360-1323		111119
Applied Sciences	Built Environment & Design	Building & Construction	9	Building Research & Information	0961-3218	1466-4321	119262
Applied Sciences	Built Environment & Design	Building & Construction	9	Building Services Engineering Research	0143-6244	1477-0849	114648
Applied Sciences	Built Environment & Design	Building & Construction	9	Bulletin des Laboratories des Ponts et Chaussees	1269-1496		131192
Applied Sciences	Built Environment & Design	Building & Construction	9	Cement and Concrete Composites	0958-9465		110348
Applied Sciences	Built Environment & Design	Building & Construction	9	Cement and Concrete Research	0008-8846		109500
Applied Sciences	Built Environment & Design	Building & Construction	9	Cement, Concrete and Aggregates	0149-6123		112015
Applied Sciences	Built Environment & Design	Building & Construction	9	Computers and Concrete	1598-8198	1598-818X	112376
Applied Sciences	Built Environment & Design	Building & Construction	9	Concrete (London)	0010-5317		111050
Applied Sciences	Built Environment & Design	Building & Construction	9	Concrete Engineering International	1742-352X	1460-5856	125819
Applied Sciences	Built Environment & Design	Building & Construction	9	Construction and Building Materials	0950-0618		113252
Applied Sciences	Built Environment & Design	Building & Construction	9	Construction Management & Economics	0144-6193	1466-433X	113543
Applied Sciences	Built Environment & Design	Building & Construction	9	Electronic Journal of Information Technology in Construction	1400-6529	1403-6835	107360
Applied Sciences	Built Environment & Design	Building & Construction	9	Energy and Buildings	0378-7788		115331
Applied Sciences	Built Environment & Design	Building & Construction	9	Engineered Systems	0891-9976		127980
Applied Sciences	Built Environment & Design	Building & Construction	9	Engineering, Construction and Architectural Management	0969-9988	1365-232X	113540
Applied Sciences	Built Environment & Design	Building & Construction	9	Heron	0046-7316		118447
Applied Sciences	Built Environment & Design	Building & Construction	9	HPAC Heating, Piping, AirConditioning Engineering	1527-4055		128049
Applied Sciences	Built Environment & Design	Building & Construction	9	HVAC and R Research	1078-9669		118973
Applied Sciences	Built Environment & Design	Building & Construction	9	Indian Concrete Journal	0019-4565		127030
Applied Sciences	Built Environment & Design	Building & Construction	9	Indoor Air	0905-6947	1600-0668	102243
Applied Sciences	Built Environment & Design	Building & Construction	9	Indoor and Built Environment	1420-326X	1423-0070	103945
Applied Sciences	Built Environment & Design	Building & Construction	9	Industria Italiana del Cemento	0019-7637		127536
Applied Sciences	Built Environment & Design	Building & Construction	9	International Journal for Housing Science and Its Applications	0146-6518		120205
Applied Sciences	Built Environment & Design	Building & Construction	9	International Journal of Project Management	0263-7863		104320
Applied Sciences	Built Environment & Design	Building & Construction	9	International Journal of Ventilation	1473-3315		108530
Applied Sciences	Built Environment & Design	Building & Construction	9	Jianzhu Cailiao Xuebao/Journal of Building Materials	1007-9629		104996
Applied Sciences	Built Environment & Design	Building & Construction	9	Jianzhu Jiegou Xuebao/Journal of Building Structures	1000-6869		113517
Applied Sciences	Built Environment & Design	Building & Construction	9	Journal of Advanced Concrete Technology	1346-8014		122839
Applied Sciences	Built Environment & Design	Building & Construction	9	Journal of Architectural Engineering	1076-0431		111548
Applied Sciences	Built Environment & Design	Building & Construction	9	Journal of Building Physics	1744-2591	1744-2583	103728
Applied Sciences	Built Environment & Design	Building & Construction	9	Journal of Computing in Civil Engineering	0887-3801		105343
Applied Sciences	Built Environment & Design	Building & Construction	9	Journal of Construction Education	1522-8150		130212
Applied Sciences	Built Environment & Design	Building & Construction	9	Journal of Construction Engineering and Management	0733-9364		101817
Applied Sciences	Built Environment & Design	Building & Construction	9	Journal of Construction Research	1609-9451	1793-687X	104746
Applied Sciences	Built Environment & Design	Building & Construction	9	Journal of Management in Engineering	0742-597X		118904
Applied Sciences	Built Environment & Design	Building & Construction	9	Journal of Materials in Civil Engineering	0899-1561		104067
Applied Sciences	Built Environment & Design	Building & Construction	9	Journal of Professional Issues in Engineering Education and Practice	1052-3928		106321
Applied Sciences	Built Environment & Design	Building & Construction	9	Journal of the Faculty of Engineering and Architecture of Gazi University	1300-1884		125158
Applied Sciences	Built Environment & Design	Building & Construction	9	Journal of the IEST	1098-4321		122725
Applied Sciences	Built Environment & Design	Building & Construction	9	Journal of the Illuminating Engineering Society	0099-4480		112760
Applied Sciences	Built Environment & Design	Building & Construction	9	Journal of Thermal Envelope and Building Science	1097-1963		104989
Applied Sciences	Built Environment & Design	Building & Construction	9	Konstruktion	0720-5953		106263
Applied Sciences	Built Environment & Design	Building & Construction	9	Leadership and Management in Engineering	1532-6748		108175
Applied Sciences	Built Environment & Design	Building & Construction	9	LEUKOS - Journal of Illuminating Engineering Society of North America	1550-2724		112844
Applied Sciences	Built Environment & Design	Building & Construction	9	Lighting Research & Technology	1477-1535	1477-0938	124689
Applied Sciences	Built Environment & Design	Building & Construction	9	Magazine of Concrete Research	0024-9831	1751-763X	115701
Applied Sciences	Built Environment & Design	Building & Construction	9	Materiales de Construccion	0465-2746		107850
Applied Sciences	Built Environment & Design	Building & Construction	9	Materials and Structures	1359-5997	1871-6873	104987
Applied Sciences	Built Environment & Design	Building & Construction	9	Structural Survey	0263-080X		113971
Applied Sciences	Built Environment & Design	Building & Construction	9	Transactions Hong Kong Institution of Engineers	1023-697X		111835
Applied Sciences	Built Environment & Design	Building & Construction	9	World Cement	0263-6050		130381
Applied Sciences	Built Environment & Design	Building & Construction	9	ZKG International	0949-0205		104117
Applied Sciences	Built Environment & Design	Design Practice & Management	10	ACM Transactions on Design Automation of Electronic Systems	1084-4309	1557-7309	112298
Applied Sciences	Built Environment & Design	Design Practice & Management	10	Advanced Engineering Informatics	1474-0346		112161
Applied Sciences	Built Environment & Design	Design Practice & Management	10	AI EDAM	0890-0604	1469-1760	128442
Applied Sciences	Built Environment & Design	Design Practice & Management	10	Artificial Intelligence in Engineering	0954-1810		111442
Applied Sciences	Built Environment & Design	Design Practice & Management	10	Computer-Aided Design	0010-4485		110101
Applied Sciences	Built Environment & Design	Design Practice & Management	10	Computer-Aided Design and Applications	1686-4360		122644
Applied Sciences	Built Environment & Design	Design Practice & Management	10	Concurrent Engineering	1063-293X	1531-2003	100757
Applied Sciences	Built Environment & Design	Design Practice & Management	10	Design Issues	0747-9360	1531-4790	127457
Applied Sciences	Built Environment & Design	Design Practice & Management	10	Design Studies	0142-694X		124344
Applied Sciences	Built Environment & Design	Design Practice & Management	10	Engineering with Computers	0177-0667	1435-5663	114916
Applied Sciences	Built Environment & Design	Design Practice & Management	10	Finite Elements in Analysis and Design	0168-874X		112138
Applied Sciences	Built Environment & Design	Design Practice & Management	10	International Journal of Smart Engineering System Design	1025-5818		129802
Applied Sciences	Built Environment & Design	Design Practice & Management	10	Jisuanji Fuzhu Sheji Yu Tuxingxue Xuebao/Journal of Computer-Aided Design and Computer Graphics	1003-9775		123021
Applied Sciences	Built Environment & Design	Design Practice & Management	10	Journal of Computing & Information Science in Engineering	1530-9827		113587
Applied Sciences	Built Environment & Design	Design Practice & Management	10	Journal of Engineering Design	0954-4828	1466-1837	115439
Applied Sciences	Built Environment & Design	Design Practice & Management	10	Journal of Mechanical Design	1050-0472	1528-9001	100891
Applied Sciences	Built Environment & Design	Design Practice & Management	10	Mechanics Based Design of Structures & Machines	1539-7734	1539-7742	104163
Applied Sciences	Built Environment & Design	Design Practice & Management	10	Mechanics of Structures and Machines	0890-5452		108320
Applied Sciences	Built Environment & Design	Design Practice & Management	10	Mechanism and Machine Theory	0094-114X		107462
Applied Sciences	Built Environment & Design	Design Practice & Management	10	Multibody System Dynamics	1384-5640	1573-272X	113758
Applied Sciences	Built Environment & Design	Design Practice & Management	10	Research in Engineering Design	0934-9839	1435-6066	110286
Applied Sciences	Built Environment & Design	Design Practice & Management	10	Structural and Multidisciplinary Optimization	1615-147X	1615-1488	112390
Applied Sciences	Built Environment & Design	Design Practice & Management	10	Structural Optimization	0934-4373		122735
Applied Sciences	Built Environment & Design	Design Practice & Management	10	Transactions of the Canadian Society for Mechanical Engineering	0315-8977		116528
Applied Sciences	Built Environment & Design	Urban & Regional Planning	11	Berkeley Planning Journal	1047-5192		106614
Applied Sciences	Built Environment & Design	Urban & Regional Planning	11	Built environment	0263-7960		120098
Applied Sciences	Built Environment & Design	Urban & Regional Planning	11	Canadian journal of urban research	1188-3774		112199
Applied Sciences	Built Environment & Design	Urban & Regional Planning	11	Cities	0264-2751		102357
Applied Sciences	Built Environment & Design	Urban & Regional Planning	11	City	1470-3629	1360-4813	127678
Applied Sciences	Built Environment & Design	Urban & Regional Planning	11	Community Development Journal	0010-3802	1468-2656	113812
Applied Sciences	Built Environment & Design	Urban & Regional Planning	11	DISP	0251-3625		109953
Applied Sciences	Built Environment & Design	Urban & Regional Planning	11	Economic Development Quarterly	0891-2424	1552-3543	103481
Applied Sciences	Built Environment & Design	Urban & Regional Planning	11	Environment and planning. B, Planning & design	0265-8135		115356
Applied Sciences	Built Environment & Design	Urban & Regional Planning	11	Environment and planning. C, Government & policy	0263-774X		100201
Applied Sciences	Built Environment & Design	Urban & Regional Planning	11	Environment and Urbanization	0956-2478	1746-0301	120002
Applied Sciences	Built Environment & Design	Urban & Regional Planning	11	Environmental Impact Assessment Review	0195-9255		110248
Applied Sciences	Built Environment & Design	Urban & Regional Planning	11	Environments	0711-6780		131031
Applied Sciences	Built Environment & Design	Urban & Regional Planning	11	EURE. Revista latinoamericana de estudios urbano regionales	0250-7161	0717-6236	103679
Applied Sciences	Built Environment & Design	Urban & Regional Planning	11	European Environment	0961-0405	1099-0976	101989
Applied Sciences	Built Environment & Design	Urban & Regional Planning	11	European Journal of Housing Policy	1461-6718	1473-3269	106931
Applied Sciences	Built Environment & Design	Urban & Regional Planning	11	European Planning Studies	0965-4313	1469-5944	119736
Applied Sciences	Built Environment & Design	Urban & Regional Planning	11	European Urban and Regional Studies	0969-7764	1461-7145	120239
Applied Sciences	Built Environment & Design	Urban & Regional Planning	11	Géographie, Économie, Société	1295-926X		123945
Applied Sciences	Built Environment & Design	Urban & Regional Planning	11	Growth and Change	0017-4815	1468-2257	105250
Applied Sciences	Built Environment & Design	Urban & Regional Planning	11	Habitat International	0197-3975		118355
Applied Sciences	Built Environment & Design	Urban & Regional Planning	11	Housing Policy Debate	1051-1482		120268
Applied Sciences	Built Environment & Design	Urban & Regional Planning	11	Housing Studies	0267-3037	1466-1810	120272
Applied Sciences	Built Environment & Design	Urban & Regional Planning	11	Housing Theory and Society	1403-6096	1651-2278	108223
Applied Sciences	Built Environment & Design	Urban & Regional Planning	11	Impact Assessment and Project Appraisal	1461-5517	1471-5465	118567
Applied Sciences	Built Environment & Design	Urban & Regional Planning	11	International Development Planning Review	1474-6743	1478-3401	119447
Applied Sciences	Built Environment & Design	Urban & Regional Planning	11	International Journal of Urban and Regional Research	0309-1317	1468-2427	115929
Applied Sciences	Built Environment & Design	Urban & Regional Planning	11	International Planning Studies	1356-3475	1469-9265	106010
Applied Sciences	Built Environment & Design	Urban & Regional Planning	11	International Regional Science Review	0160-0176	1552-6925	113802
Applied Sciences	Built Environment & Design	Urban & Regional Planning	11	Journal of architectural and planning research	0738-0895		105654
Applied Sciences	Built Environment & Design	Urban & Regional Planning	11	Journal of Environmental Assessment Policy & Management	1464-3332	1757-5605	101028
Applied Sciences	Built Environment & Design	Urban & Regional Planning	11	Journal of Environmental Planning and Management	0964-0568	1360-0559	101939
Applied Sciences	Built Environment & Design	Urban & Regional Planning	11	Journal of Environmental Policy and Planning (Wiley)	1523-908X	1522-7200	123018
Applied Sciences	Built Environment & Design	Urban & Regional Planning	11	Journal of Futures Studies	1027-6084		123336
Applied Sciences	Built Environment & Design	Urban & Regional Planning	11	Journal of Housing and the Built Environment	1566-4910	1573-7772	109765
Applied Sciences	Built Environment & Design	Urban & Regional Planning	11	Journal of Planning Education and Research	0739-456X	1552-6577	118163
Applied Sciences	Built Environment & Design	Urban & Regional Planning	11	Journal of Planning Literature	0885-4122	1552-6593	107983
Applied Sciences	Built Environment & Design	Urban & Regional Planning	11	Journal of Regional Analysis and Policy	1090-4999		102086
Applied Sciences	Built Environment & Design	Urban & Regional Planning	11	Journal of the American Planning Association	0194-4363	1939-0130	112867
Applied Sciences	Built Environment & Design	Urban & Regional Planning	11	Journal of Urban Affairs	0735-2166	1467-9906	119487
Applied Sciences	Built Environment & Design	Urban & Regional Planning	11	Journal of Urban Design	1357-4809	1469-9664	101444
Applied Sciences	Built Environment & Design	Urban & Regional Planning	11	Journal of Urban Planning and Development	0733-9488		104149
Applied Sciences	Built Environment & Design	Urban & Regional Planning	11	Journal of Urban Technology	1063-0732	1466-1853	120293
Applied Sciences	Built Environment & Design	Urban & Regional Planning	11	Land Use Policy	0264-8377		119337
Applied Sciences	Built Environment & Design	Urban & Regional Planning	11	Landscape and Urban Planning	0169-2046		115374
Applied Sciences	Built Environment & Design	Urban & Regional Planning	11	Landscape Research	0142-6397	1469-9710	109632
Applied Sciences	Built Environment & Design	Urban & Regional Planning	11	Local Economy	0269-0942	1470-9325	108820
Applied Sciences	Built Environment & Design	Urban & Regional Planning	11	Local Environment	1354-9839	1469-6711	108390
Applied Sciences	Built Environment & Design	Urban & Regional Planning	11	Netherlands Journal of Housing and the Built Environment	1383-2336	0920-1580	108203
Applied Sciences	Built Environment & Design	Urban & Regional Planning	11	Papers in Regional Science	1056-8190	1435-5957	101477
Applied Sciences	Built Environment & Design	Urban & Regional Planning	11	Plan Canada	0032-0544		113948
Applied Sciences	Built Environment & Design	Urban & Regional Planning	11	Planning Perspectives	0266-5433	1466-4518	114787
Applied Sciences	Built Environment & Design	Urban & Regional Planning	11	Planning Practice & Research	0269-7459	1360-0583	100115
Applied Sciences	Built Environment & Design	Urban & Regional Planning	11	Planning Theory	1473-0952	1471-3052	100552
Applied Sciences	Built Environment & Design	Urban & Regional Planning	11	Planning Theory and Practice	1464-9357	1470-000X	103146
Applied Sciences	Built Environment & Design	Urban & Regional Planning	11	Progress in Planning	0305-9006		113433
Applied Sciences	Built Environment & Design	Urban & Regional Planning	11	Property Management	0263-7472		110209
Applied Sciences	Built Environment & Design	Urban & Regional Planning	11	Regional Studies	0034-3404	1360-0591	109692
Applied Sciences	Built Environment & Design	Urban & Regional Planning	11	Research in Urban Sociology	1047-0042		122266
Applied Sciences	Built Environment & Design	Urban & Regional Planning	11	Scandinavian Housing and Planning Research	0281-5737		112420
Applied Sciences	Built Environment & Design	Urban & Regional Planning	11	Scottish Planning and Environmental Law	1350-2808		120955
Applied Sciences	Built Environment & Design	Urban & Regional Planning	11	The Annals of Regional Science	0570-1864	1432-0592	113777
Applied Sciences	Built Environment & Design	Urban & Regional Planning	11	Town Planning Review	0041-0020	1478-341X	102071
Applied Sciences	Built Environment & Design	Urban & Regional Planning	11	Urban Affairs Review	1078-0874	1552-8332	106765
Applied Sciences	Built Environment & Design	Urban & Regional Planning	11	Urban Design International	1357-5317	1468-4519	112059
Applied Sciences	Built Environment & Design	Urban & Regional Planning	11	Urban Forum	1015-3802	1874-6330	132334
Applied Sciences	Built Environment & Design	Urban & Regional Planning	11	Urban history review. Revue d'histoire urbaine	0703-0428		101121
Applied Sciences	Built Environment & Design	Urban & Regional Planning	11	Urban Morphology	1027-4278		112222
Applied Sciences	Built Environment & Design	Urban & Regional Planning	11	Urban Studies (Sage)	0042-0980	1360-063X	101576
Applied Sciences	Enabling & Strategic Technologies	Bioinformatics	12	Algorithms for Molecular Biology		1748-7188	129712
Applied Sciences	Enabling & Strategic Technologies	Bioinformatics	12	Applied bioinformatics	1175-5636		113406
Applied Sciences	Enabling & Strategic Technologies	Bioinformatics	12	BioChip Journal	1976-0280	2092-7843	131497
Applied Sciences	Enabling & Strategic Technologies	Bioinformatics	12	Bioinformatics	1367-4803	1460-2059	110133
Applied Sciences	Enabling & Strategic Technologies	Bioinformatics	12	Biology Direct		1745-6150	125416
Applied Sciences	Enabling & Strategic Technologies	Bioinformatics	12	Biosensors and Bioelectronics	0956-5663		108157
Applied Sciences	Enabling & Strategic Technologies	Bioinformatics	12	BioSystems	0303-2647		112337
Applied Sciences	Enabling & Strategic Technologies	Bioinformatics	12	BioTechniques	0736-6205	1940-9818	109607
Applied Sciences	Enabling & Strategic Technologies	Bioinformatics	12	BMC Bioinformatics		1471-2105	109964
Applied Sciences	Enabling & Strategic Technologies	Bioinformatics	12	BMC Genomics		1471-2164	102994
Applied Sciences	Enabling & Strategic Technologies	Bioinformatics	12	BMC Research Notes		1756-0500	146821
Applied Sciences	Enabling & Strategic Technologies	Bioinformatics	12	BMC Systems Biology		1752-0509	121736
Applied Sciences	Enabling & Strategic Technologies	Bioinformatics	12	Briefings in Bioinformatics	1467-5463	1477-4054	125277
Applied Sciences	Enabling & Strategic Technologies	Bioinformatics	12	Bulletin of Mathematical Biology	0092-8240	1522-9602	106539
Applied Sciences	Enabling & Strategic Technologies	Bioinformatics	12	Cancer Informatics		1176-9351	113379
Applied Sciences	Enabling & Strategic Technologies	Bioinformatics	12	Chem-Bio Informatics Journal	1347-6297	1347-0442	125933
Applied Sciences	Enabling & Strategic Technologies	Bioinformatics	12	Computational and Mathematical Methods in Medicine	1748-670X	1748-6718	115227
Applied Sciences	Enabling & Strategic Technologies	Bioinformatics	12	Computational Biology and Chemistry	1476-9271		115474
Applied Sciences	Enabling & Strategic Technologies	Bioinformatics	12	Computer applications in the biosciences : CABIOS	0266-7061		108155
Applied Sciences	Enabling & Strategic Technologies	Bioinformatics	12	Computers & Chemistry	0097-8485		108073
Applied Sciences	Enabling & Strategic Technologies	Bioinformatics	12	Current bioinformatics	1574-8936		127809
Applied Sciences	Enabling & Strategic Technologies	Bioinformatics	12	Current Protocols in Bioinformatics	1934-3396	1934-340X	126884
Applied Sciences	Enabling & Strategic Technologies	Bioinformatics	12	EURASIP Journal on Bioinformatics and Systems Biology	1687-4145	1687-4153	130942
Applied Sciences	Enabling & Strategic Technologies	Bioinformatics	12	Evolutionary bioinformatics online		1176-9343	126564
Applied Sciences	Enabling & Strategic Technologies	Bioinformatics	12	Genome Biology	1474-760X		101313
Applied Sciences	Enabling & Strategic Technologies	Bioinformatics	12	Genome research	1088-9051	1549-5469	119443
Applied Sciences	Enabling & Strategic Technologies	Bioinformatics	12	Genomics, Proteomics & Bioinformatics	1672-0229		122504
Applied Sciences	Enabling & Strategic Technologies	Bioinformatics	12	IEEE/ACM Transactions on Computational Biology and Bioinformatics (ACM)	1545-5963		118962
Applied Sciences	Enabling & Strategic Technologies	Bioinformatics	12	IET systems biology	1751-8849		121947
Applied Sciences	Enabling & Strategic Technologies	Bioinformatics	12	IMA journal of mathematics applied in medicine and biology	0265-0746		107178
Applied Sciences	Enabling & Strategic Technologies	Bioinformatics	12	In silico biology	1386-6338	1434-3207	119808
Applied Sciences	Enabling & Strategic Technologies	Bioinformatics	12	International Journal of Bioinformatics Research and Applications	1744-5485	1744-5493	131111
Applied Sciences	Enabling & Strategic Technologies	Bioinformatics	12	International Journal of Data Mining and Bioinformatics	1748-5673	1748-5681	124348
Applied Sciences	Enabling & Strategic Technologies	Bioinformatics	12	Journal of Bioinformatics & Computational Biology	0219-7200	1757-6334	101567
Applied Sciences	Enabling & Strategic Technologies	Bioinformatics	12	Journal of Biological Systems	0218-3390	1793-6470	107671
Applied Sciences	Enabling & Strategic Technologies	Bioinformatics	12	Journal of Computational Biology	1066-5277	1557-8666	114187
Applied Sciences	Enabling & Strategic Technologies	Bioinformatics	12	Journal of Mathematical Biology	0303-6812	1432-1416	114007
Applied Sciences	Enabling & Strategic Technologies	Bioinformatics	12	Journal of Theoretical Medicine	1027-3662	1607-8578	110935
Applied Sciences	Enabling & Strategic Technologies	Bioinformatics	12	Mathematical Biosciences	0025-5564		104976
Applied Sciences	Enabling & Strategic Technologies	Bioinformatics	12	Mathematical biosciences and engineering : MBE	1547-1063	1551-0018	106106
Applied Sciences	Enabling & Strategic Technologies	Bioinformatics	12	Mathematical Medicine and Biology: A Journal of the IMA	1477-8599	1477-8602	119430
Applied Sciences	Enabling & Strategic Technologies	Bioinformatics	12	Methods of biochemical analysis	0076-6941		119200
Applied Sciences	Enabling & Strategic Technologies	Bioinformatics	12	Molecular systems biology		1744-4292	122084
Applied Sciences	Enabling & Strategic Technologies	Bioinformatics	12	Nature Protocols	1754-2189	1750-2799	112221
Applied Sciences	Enabling & Strategic Technologies	Bioinformatics	12	OMICS: A Journal of Integrative Biology	1536-2310	1557-8100	102302
Applied Sciences	Enabling & Strategic Technologies	Bioinformatics	12	Physics of Life Reviews	1571-0645		130622
Applied Sciences	Enabling & Strategic Technologies	Bioinformatics	12	PLoS computational biology	1553-734X	1553-7358	119156
Applied Sciences	Enabling & Strategic Technologies	Bioinformatics	12	Proteins: Structure, Function and Bioinformatics	0887-3585	1097-0134	119785
Applied Sciences	Enabling & Strategic Technologies	Bioinformatics	12	Source Code for Biology and Medicine		1751-0473	129451
Applied Sciences	Enabling & Strategic Technologies	Bioinformatics	12	Statistical Applications in Genetics and Molecular Biology		1544-6115	113089
Applied Sciences	Enabling & Strategic Technologies	Bioinformatics	12	Systems and Synthetic Biology	1872-5325	1872-5333	122601
Applied Sciences	Enabling & Strategic Technologies	Bioinformatics	12	Theoretical Biology and Medical Modelling		1742-4682	113779
Applied Sciences	Enabling & Strategic Technologies	Biotechnology	13	Acta Biotechnologica	0138-4988	1521-3846	116547
Applied Sciences	Enabling & Strategic Technologies	Biotechnology	13	Advances in biochemical engineering/biotechnology	0724-6145	1616-8542	110217
Applied Sciences	Enabling & Strategic Technologies	Biotechnology	13	African journal of biotechnology		1684-5315	111168
Applied Sciences	Enabling & Strategic Technologies	Biotechnology	13	American biotechnology laboratory	0749-3223		114215
Applied Sciences	Enabling & Strategic Technologies	Biotechnology	13	American Journal of Biochemistry and Biotechnology	1553-3468		128278
Applied Sciences	Enabling & Strategic Technologies	Biotechnology	13	Animal Biotechnology	1049-5398	1532-2378	106886
Applied Sciences	Enabling & Strategic Technologies	Biotechnology	13	Applied Biochemistry and Biotechnology	0273-2289	1559-0291	107688
Applied Sciences	Enabling & Strategic Technologies	Biotechnology	13	Applied Biochemistry and Microbiology	0003-6838	1608-3024	110561
Applied Sciences	Enabling & Strategic Technologies	Biotechnology	13	Applied Microbiology and Biotechnology	0175-7598	1432-0614	100516
Applied Sciences	Enabling & Strategic Technologies	Biotechnology	13	Artificial Cells, Blood Substitutes and Biotechnology (Informa)	1073-1199	1532-4184	118582
Applied Sciences	Enabling & Strategic Technologies	Biotechnology	13	Asian Biotechnology and Development Review	0972-7566		128123
Applied Sciences	Enabling & Strategic Technologies	Biotechnology	13	Asian Journal of Microbiology, Biotechnology and Environmental Sciences	0972-3005		118712
Applied Sciences	Enabling & Strategic Technologies	Biotechnology	13	Asia-Pacific journal of molecular biology and biotechnology	0128-7451		123794
Applied Sciences	Enabling & Strategic Technologies	Biotechnology	13	Australasian biotechnology	1036-7128		128400
Applied Sciences	Enabling & Strategic Technologies	Biotechnology	13	Biocatalysis and Biotransformation (Informa)	1024-2422	1029-2446	102469
Applied Sciences	Enabling & Strategic Technologies	Biotechnology	13	Biochemical Engineering Journal	1369-703X		112185
Applied Sciences	Enabling & Strategic Technologies	Biotechnology	13	Biodegradation	0923-9820	1572-9729	103816
Applied Sciences	Enabling & Strategic Technologies	Biotechnology	13	Biofuels, Bioproducts and Biorefining	1932-104X	1932-1031	126639
Applied Sciences	Enabling & Strategic Technologies	Biotechnology	13	Biofutur	0294-3506		122249
Applied Sciences	Enabling & Strategic Technologies	Biotechnology	13	Biomolecular Engineering	1389-0344		110969
Applied Sciences	Enabling & Strategic Technologies	Biotechnology	13	BioPharm	1040-8304		111369
Applied Sciences	Enabling & Strategic Technologies	Biotechnology	13	BioPharm International	1542-166X		110627
Applied Sciences	Enabling & Strategic Technologies	Biotechnology	13	Bioprocess and Biosystems Engineering	1615-7591	1615-7605	115946
Applied Sciences	Enabling & Strategic Technologies	Biotechnology	13	Bioprocess Engineering	0178-515X		109595
Applied Sciences	Enabling & Strategic Technologies	Biotechnology	13	Bioresource Technology	0960-8524		108385
Applied Sciences	Enabling & Strategic Technologies	Biotechnology	13	BioResources	1930-2126		115414
Applied Sciences	Enabling & Strategic Technologies	Biotechnology	13	Bioscience, biotechnology, and biochemistry	0916-8451	1347-6947	115918
Applied Sciences	Enabling & Strategic Technologies	Biotechnology	13	Biosciences, biotechnology research Asia	0973-1245		118341
Applied Sciences	Enabling & Strategic Technologies	Biotechnology	13	Bioseparation	0923-179X		127029
Applied Sciences	Enabling & Strategic Technologies	Biotechnology	13	Biotechnology	1682-296X	1682-2978	105824
Applied Sciences	Enabling & Strategic Technologies	Biotechnology	13	Biotechnology & Bioengineering	0006-3592	1097-0290	112478
Applied Sciences	Enabling & Strategic Technologies	Biotechnology	13	Biotechnology & genetic engineering reviews	0264-8725		110677
Applied Sciences	Enabling & Strategic Technologies	Biotechnology	13	Biotechnology Advances	0734-9750		104943
Applied Sciences	Enabling & Strategic Technologies	Biotechnology	13	Biotechnology and Applied Technology	0885-4513	1470-8744	120062
Applied Sciences	Enabling & Strategic Technologies	Biotechnology	13	Biotechnology and Bioprocess Engineering	1226-8372	1976-3816	119944
Applied Sciences	Enabling & Strategic Technologies	Biotechnology	13	Biotechnology and Biotechnological Equipment	1310-2818	1310-6724	111327
Applied Sciences	Enabling & Strategic Technologies	Biotechnology	13	Biotechnology and Development Monitor	0924-9877		124041
Applied Sciences	Enabling & Strategic Technologies	Biotechnology	13	Biotechnology annual review	1387-2656		131227
Applied Sciences	Enabling & Strategic Technologies	Biotechnology	13	Biotechnology Journal	1860-6768	1860-7314	113196
Applied Sciences	Enabling & Strategic Technologies	Biotechnology	13	Biotechnology Letters	0141-5492	1573-6776	107160
Applied Sciences	Enabling & Strategic Technologies	Biotechnology	13	Biotechnology Progress	8756-7938	1520-6033	119595
Applied Sciences	Enabling & Strategic Technologies	Biotechnology	13	Biotechnology Techniques	0951-208X		100092
Applied Sciences	Enabling & Strategic Technologies	Biotechnology	13	Biotecnologia aplicada : revista de la Sociedad Iberolatinoamericana para Investigaciones sobre Interferon y Biotecnologia en Salud	0864-4551	1027-2852	126807
Applied Sciences	Enabling & Strategic Technologies	Biotechnology	13	BMC Biotechnology		1472-6750	128629
Applied Sciences	Enabling & Strategic Technologies	Biotechnology	13	BMC Medical Physics		1756-6649	127952
Applied Sciences	Enabling & Strategic Technologies	Biotechnology	13	Brazilian archives of biology and technology = (Archivos de biologia e tecnologia)	1516-8913		109484
Applied Sciences	Enabling & Strategic Technologies	Biotechnology	13	Chinese Journal of Biotechnology	1872-2075	1042-749X	120778
Applied Sciences	Enabling & Strategic Technologies	Biotechnology	13	Critical Reviews in Biotechnology (Informa)	0738-8551	1549-7801	110779
Applied Sciences	Enabling & Strategic Technologies	Biotechnology	13	Crop Breeding and Applied Biotechnology	1518-7853		100739
Applied Sciences	Enabling & Strategic Technologies	Biotechnology	13	Current gene therapy	1566-5232	1875-5631	109031
Applied Sciences	Enabling & Strategic Technologies	Biotechnology	13	Current Opinion in Biotechnology	0958-1669		117105
Applied Sciences	Enabling & Strategic Technologies	Biotechnology	13	Current Opinion in Molecular Therapeutics		1464-8431	109639
Applied Sciences	Enabling & Strategic Technologies	Biotechnology	13	Current Pharmaceutical Biotechnology	1389-2010	1873-4316	120270
Applied Sciences	Enabling & Strategic Technologies	Biotechnology	13	Cytotechnology	0920-9069	1573-0778	112701
Applied Sciences	Enabling & Strategic Technologies	Biotechnology	13	Electronic journal of biotechnology : EJB		0717-3458	104798
Applied Sciences	Enabling & Strategic Technologies	Biotechnology	13	Engineering in Life Sciences	1618-0240	1618-2863	119739
Applied Sciences	Enabling & Strategic Technologies	Biotechnology	13	Enzyme and Microbial Technology	0141-0229		107062
Applied Sciences	Enabling & Strategic Technologies	Biotechnology	13	Food and Bioprocess Technology	1935-5130	1935-5149	131680
Applied Sciences	Enabling & Strategic Technologies	Biotechnology	13	Food Biotechnology	0890-5436	1532-4249	120924
Applied Sciences	Enabling & Strategic Technologies	Biotechnology	13	Food Science and Biotechnology	1226-7708	2092-6456	102584
Applied Sciences	Enabling & Strategic Technologies	Biotechnology	13	Food technology and biotechnology	1330-9862		112746
Applied Sciences	Enabling & Strategic Technologies	Biotechnology	13	Gene Therapy	0969-7128	1476-5462	113050
Applied Sciences	Enabling & Strategic Technologies	Biotechnology	13	Gene Therapy and Regulation	1388-9532	1568-5586	128758
Applied Sciences	Enabling & Strategic Technologies	Biotechnology	13	Genetic Engineering and Biotechnology News	1935-472X		123497
Applied Sciences	Enabling & Strategic Technologies	Biotechnology	13	Genetic Engineering News	0270-6377		102158
Applied Sciences	Enabling & Strategic Technologies	Biotechnology	13	Genetic Vaccines and Therapy		1479-0556	127573
Applied Sciences	Enabling & Strategic Technologies	Biotechnology	13	Han'guk Misaengmul, Saengmyong Konghakhoe chi = Korean journal of microbiology and biotechnology	1598-642X		109912
Applied Sciences	Enabling & Strategic Technologies	Biotechnology	13	Human Gene Therapy	1043-0342	1557-7422	106580
Applied Sciences	Enabling & Strategic Technologies	Biotechnology	13	Indian journal of biotechnology	0972-5849		102796
Applied Sciences	Enabling & Strategic Technologies	Biotechnology	13	Industrial Biotechnology	1550-9087	1931-8421	129385
Applied Sciences	Enabling & Strategic Technologies	Biotechnology	13	Industrial Crops and Products	0926-6690		100362
Applied Sciences	Enabling & Strategic Technologies	Biotechnology	13	International Biodeterioration and Biodegradation	0964-8305		113138
Applied Sciences	Enabling & Strategic Technologies	Biotechnology	13	International Journal of Biotechnology	0963-6048	1741-5020	129259
Applied Sciences	Enabling & Strategic Technologies	Biotechnology	13	International Journal of Medicinal Mushrooms	1521-9437	1940-4344	115738
Applied Sciences	Enabling & Strategic Technologies	Biotechnology	13	Journal of Biobased Materials and Bioenergy	1556-6560	1556-6579	131906
Applied Sciences	Enabling & Strategic Technologies	Biotechnology	13	Journal of Biological Engineering		1754-1611	104528
Applied Sciences	Enabling & Strategic Technologies	Biotechnology	13	Journal of Biomedicine and Biotechnology	1110-7243	1110-7251	111296
Applied Sciences	Enabling & Strategic Technologies	Biotechnology	13	Journal of Bioscience and Bioengineering	1389-1723	1347-4421	103883
Applied Sciences	Enabling & Strategic Technologies	Biotechnology	13	Journal of Biotechnology	0168-1656		112382
Applied Sciences	Enabling & Strategic Technologies	Biotechnology	13	Journal of Chemical Technology & Biotechnology	0268-2575	1097-4660	108561
Applied Sciences	Enabling & Strategic Technologies	Biotechnology	13	Journal of Commercial Biotechnology	1462-8732	1478-565X	125089
Applied Sciences	Enabling & Strategic Technologies	Biotechnology	13	Journal of Fermentation and Bioengineering	0922-338X		112702
Applied Sciences	Enabling & Strategic Technologies	Biotechnology	13	Journal of Industrial Microbiology and Biotechnology	1367-5435	1476-5535	109270
Applied Sciences	Enabling & Strategic Technologies	Biotechnology	13	Journal of Industrial Pollution Control	0970-2083		120292
Applied Sciences	Enabling & Strategic Technologies	Biotechnology	13	Journal of insect biotechnology and sericology	1346-8073		114740
Applied Sciences	Enabling & Strategic Technologies	Biotechnology	13	Journal of marine biotechnology	0941-2905		110612
Applied Sciences	Enabling & Strategic Technologies	Biotechnology	13	Journal of microbiology and biotechnology	1017-7825	1738-8872	118210
Applied Sciences	Enabling & Strategic Technologies	Biotechnology	13	Journal of Molecular Catalysis B: Enzymatic	1381-1177		108020
Applied Sciences	Enabling & Strategic Technologies	Biotechnology	13	Journal of molecular microbiology and biotechnology	1464-1801	1660-2412	120728
Applied Sciences	Enabling & Strategic Technologies	Biotechnology	13	Journal of Plant Biochemistry and Biotechnology	0971-7811		120077
Applied Sciences	Enabling & Strategic Technologies	Biotechnology	13	Journal of scientific and industrial research	0022-4456	0975-1084	113991
Applied Sciences	Enabling & Strategic Technologies	Biotechnology	13	Marine Biotechnology	1436-2228	1436-2236	119475
Applied Sciences	Enabling & Strategic Technologies	Biotechnology	13	Metabolic Engineering	1096-7176	1096-7184	110145
Applied Sciences	Enabling & Strategic Technologies	Biotechnology	13	Microbial Cell Factories		1475-2859	115295
Applied Sciences	Enabling & Strategic Technologies	Biotechnology	13	Minerva Biotecnologica	1120-4826		128926
Applied Sciences	Enabling & Strategic Technologies	Biotechnology	13	Molecular Biotechnology	1073-6085	1559-0305	104422
Applied Sciences	Enabling & Strategic Technologies	Biotechnology	13	Molecular Therapy	1525-0016	1525-0024	116286
Applied Sciences	Enabling & Strategic Technologies	Biotechnology	13	New Biotechnology	1871-6784		117424
Applied Sciences	Enabling & Strategic Technologies	Biotechnology	13	Nippon Nogeikagaku Kaishi	0002-1407		107643
Applied Sciences	Enabling & Strategic Technologies	Biotechnology	13	Plant Biotechnology	1342-4580	1347-6114	110081
Applied Sciences	Enabling & Strategic Technologies	Biotechnology	13	Plant Biotechnology Journal	1467-7644	1467-7652	118496
Applied Sciences	Enabling & Strategic Technologies	Biotechnology	13	Plant Biotechnology Reports	1863-5466	1863-5474	117791
Applied Sciences	Enabling & Strategic Technologies	Biotechnology	13	Plant Cell Biotechnology and Molecular Biology	0972-2025		111799
Applied Sciences	Enabling & Strategic Technologies	Biotechnology	13	Plant tissue culture & biotechnology / Bangladesh Association for Plant Tissue Culture & Biotechnology ; BAPTC&B	1817-3721		101620
Applied Sciences	Enabling & Strategic Technologies	Biotechnology	13	Preparative Biochemistry & Biotechnology	1082-6068	1532-2297	111665
Applied Sciences	Enabling & Strategic Technologies	Biotechnology	13	Prikladnaia biokhimiia i mikrobiologiia	0555-1099		126462
Applied Sciences	Enabling & Strategic Technologies	Biotechnology	13	Process Biochemistry	1359-5113		119813
Applied Sciences	Enabling & Strategic Technologies	Biotechnology	13	Recent patents on biotechnology	1872-2083		126166
Applied Sciences	Enabling & Strategic Technologies	Biotechnology	13	Resource and Environmental Biotechnology	1358-2283		125385
Applied Sciences	Enabling & Strategic Technologies	Biotechnology	13	Reviews in Molecular Biotechnology	1389-0352		123821
Applied Sciences	Enabling & Strategic Technologies	Biotechnology	13	Sanop Misaengmul Hakhoe chi	0257-2389		122895
Applied Sciences	Enabling & Strategic Technologies	Biotechnology	13	Seibutsu-kogaku Kaishi	0919-3758		101650
Applied Sciences	Enabling & Strategic Technologies	Biotechnology	13	The Journal of Gene Medicine	1099-498X	1521-2254	110813
Applied Sciences	Enabling & Strategic Technologies	Biotechnology	13	The journal of horticultural science & biotechnology	1462-0316		115950
Applied Sciences	Enabling & Strategic Technologies	Biotechnology	13	Trends in Biotechnology	0167-7799		110638
Applied Sciences	Enabling & Strategic Technologies	Biotechnology	13	World Journal of Microbiology and Biotechnology	0959-3993	1573-0972	127731
Applied Sciences	Enabling & Strategic Technologies	Energy	14	AAPG bulletin	0149-1423		120718
Applied Sciences	Enabling & Strategic Technologies	Energy	14	ABB Review	1013-3119		130608
Applied Sciences	Enabling & Strategic Technologies	Energy	14	ACS Division of Fuel Chemistry, Preprints	0569-3772		112173
Applied Sciences	Enabling & Strategic Technologies	Energy	14	Acta Petrologica Sinica	1000-0569		118089
Applied Sciences	Enabling & Strategic Technologies	Energy	14	American Chemical Society, Division of Petroleum Chemistry, Preprints	0569-3799		117000
Applied Sciences	Enabling & Strategic Technologies	Energy	14	American Journal of Applied Sciences	1546-9239	1554-3641	125875
Applied Sciences	Enabling & Strategic Technologies	Energy	14	American Society of Mechanical Engineers, Fuels and Combustion Technologies Division (Publication) FACT	1066-503X		110128
Applied Sciences	Enabling & Strategic Technologies	Energy	14	American Society of Mechanical Engineers, Internal Combustion Engine Division (Publication) ICE	1066-5048		119115
Applied Sciences	Enabling & Strategic Technologies	Energy	14	American Society of Mechanical Engineers, Power Division (Publication) PWR			126851
Applied Sciences	Enabling & Strategic Technologies	Energy	14	Annals of Nuclear Energy	0306-4549		107504
Applied Sciences	Enabling & Strategic Technologies	Energy	14	Annual Review of Energy and the Environment	1056-3466		112154
Applied Sciences	Enabling & Strategic Technologies	Energy	14	Anti-Corrosion Methods and Materials	0003-5599		103340
Applied Sciences	Enabling & Strategic Technologies	Energy	14	Applied Energy	0306-2619		111035
Applied Sciences	Enabling & Strategic Technologies	Energy	14	Applied Thermal Engineering	1359-4311		112156
Applied Sciences	Enabling & Strategic Technologies	Energy	14	Atomic Energy	1063-4258	1573-8205	113177
Applied Sciences	Enabling & Strategic Technologies	Energy	14	ATW - Internationale Zeitschrift für Kernenergie	1431-5254		111936
Applied Sciences	Enabling & Strategic Technologies	Energy	14	Biomass & Bioenergy	0961-9534		108399
Applied Sciences	Enabling & Strategic Technologies	Energy	14	Boletim de Geociencias - Petrobras	0102-9304		122880
Applied Sciences	Enabling & Strategic Technologies	Energy	14	British Corrosion Journal	0007-0599		105445
Applied Sciences	Enabling & Strategic Technologies	Energy	14	Bullentin of Canadian Petroleum Geology	0007-4802		116860
Applied Sciences	Enabling & Strategic Technologies	Energy	14	Bulletin - Centres de Recherches Exploration-Production Elf- Aquitaine, Memoire	0396-2687		106146
Applied Sciences	Enabling & Strategic Technologies	Energy	14	Bulletin of Electrochemistry	0256-1654		108811
Applied Sciences	Enabling & Strategic Technologies	Energy	14	Bulletin of Mineralogy Petrology and Geochemistry	1007-2802		103638
Applied Sciences	Enabling & Strategic Technologies	Energy	14	BWK - Energie-Fachmagazin	1618-193X		132945
Applied Sciences	Enabling & Strategic Technologies	Energy	14	Chemical and Petroleum Engineering	0009-2355	1573-8329	126263
Applied Sciences	Enabling & Strategic Technologies	Energy	14	Chemistry and Technology of Fuels and Oils	0009-3092	1573-8310	119390
Applied Sciences	Enabling & Strategic Technologies	Energy	14	China Petroleum Processing and Petrochemical Technology	1008-6234		123180
Applied Sciences	Enabling & Strategic Technologies	Energy	14	Clean Air	1561-4417		102995
Applied Sciences	Enabling & Strategic Technologies	Energy	14	Combustion and Flame	0010-2180		111773
Applied Sciences	Enabling & Strategic Technologies	Energy	14	Combustion Science and Technology	0010-2202	1563-521X	108570
Applied Sciences	Enabling & Strategic Technologies	Energy	14	Combustion Theory & Modelling	1364-7830	1741-3559	111764
Applied Sciences	Enabling & Strategic Technologies	Energy	14	Combustion, Explosion and Shock Waves	0010-5082	1573-8345	108936
Applied Sciences	Enabling & Strategic Technologies	Energy	14	Contributions to Mineralogy and Petrology	0010-7999	1432-0967	119395
Applied Sciences	Enabling & Strategic Technologies	Energy	14	Corrosion	0010-9312		101441
Applied Sciences	Enabling & Strategic Technologies	Energy	14	Corrosion and Protection	1005-748X		102223
Applied Sciences	Enabling & Strategic Technologies	Energy	14	Corrosion Engineering, Science and Technology	1478-422X	1743-2782	108470
Applied Sciences	Enabling & Strategic Technologies	Energy	14	Corrosion Reviews	0334-6005		108097
Applied Sciences	Enabling & Strategic Technologies	Energy	14	Corrosion Science	0010-938X		109310
Applied Sciences	Enabling & Strategic Technologies	Energy	14	Corrosion Science and Protection Technology	1002-6495		105082
Applied Sciences	Enabling & Strategic Technologies	Energy	14	Denki Kagaku	0366-9297		116074
Applied Sciences	Enabling & Strategic Technologies	Energy	14	Dianli Xitong Zidonghua/Automation of Electric Power Systems	1000-1026		126813
Applied Sciences	Enabling & Strategic Technologies	Energy	14	Dianli Zidonghua Shebei / Electric Power Automation Equipment	1006-6047		125477
Applied Sciences	Enabling & Strategic Technologies	Energy	14	Doktorsavhandlingar vid Chalmers Tekniska Hogskola	0346-718X		126805
Applied Sciences	Enabling & Strategic Technologies	Energy	14	Dongli Gongcheng/Power Engineering	1000-6761		101392
Applied Sciences	Enabling & Strategic Technologies	Energy	14	Drilling Fluid and Completion Fluid	1001-5620		108482
Applied Sciences	Enabling & Strategic Technologies	Energy	14	Electric Power Components and Systems	1532-5008	1532-5016	117932
Applied Sciences	Enabling & Strategic Technologies	Energy	14	Electric Power Systems Research	0378-7796		115388
Applied Sciences	Enabling & Strategic Technologies	Energy	14	Electrochemical and Solid-State Letters	1099-0062		109380
Applied Sciences	Enabling & Strategic Technologies	Energy	14	Electrochemical Society Interface	1064-8208		121920
Applied Sciences	Enabling & Strategic Technologies	Energy	14	Electrochemistry	1344-3542		105659
Applied Sciences	Enabling & Strategic Technologies	Energy	14	Electrochemistry Communications	1388-2481		101928
Applied Sciences	Enabling & Strategic Technologies	Energy	14	Electrochimica Acta	0013-4686		119871
Applied Sciences	Enabling & Strategic Technologies	Energy	14	Energy	0360-5442		103379
Applied Sciences	Enabling & Strategic Technologies	Energy	14	Energy & Environmental Science	1754-5692	1754-5706	104378
Applied Sciences	Enabling & Strategic Technologies	Energy	14	Energy & Fuels	0887-0624	1520-5029	103484
Applied Sciences	Enabling & Strategic Technologies	Energy	14	Energy and Environment	0958-305X		125124
Applied Sciences	Enabling & Strategic Technologies	Energy	14	Energy Conversion and Management	0196-8904		109548
Applied Sciences	Enabling & Strategic Technologies	Energy	14	Energy Economics	0140-9883	1873-6181	104436
Applied Sciences	Enabling & Strategic Technologies	Energy	14	Energy Education Science and Technology Part A-Energy Science and Research	1308-772X		140020
Applied Sciences	Enabling & Strategic Technologies	Energy	14	Energy Education Science and Technology Part B-Social and Educational Studies	1308-7711		140404
Applied Sciences	Enabling & Strategic Technologies	Energy	14	Energy Engineering: Journal of the Association of Energy Engineers	0199-8595	1546-0118	115064
Applied Sciences	Enabling & Strategic Technologies	Energy	14	Energy Exploration and Exploitation	0144-5987		127526
Applied Sciences	Enabling & Strategic Technologies	Energy	14	Energy for Sustainable Development	0973-0826		131638
Applied Sciences	Enabling & Strategic Technologies	Energy	14	Energy Journal	0195-6574		132701
Applied Sciences	Enabling & Strategic Technologies	Energy	14	Energy Policy	0301-4215		120305
Applied Sciences	Enabling & Strategic Technologies	Energy	14	Energy Sources, Part A: Recovery, Utilization, and Environmental Effects	1556-7036	1556-7230	109847
Applied Sciences	Enabling & Strategic Technologies	Energy	14	Energy Sources, Part B: Economics, Planning and Policy	1556-7249	1556-7257	104970
Applied Sciences	Enabling & Strategic Technologies	Energy	14	Energy Sources: Recovery, Utilization and Environmental Effects	0090-8312	1521-0510	113825
Applied Sciences	Enabling & Strategic Technologies	Energy	14	Engineering Intelligent Systems	1472-8915		103923
Applied Sciences	Enabling & Strategic Technologies	Energy	14	ETG-Fachberichte (Energietechnische Gesellschaft im VDE)	0341-3934		114332
Applied Sciences	Enabling & Strategic Technologies	Energy	14	Euroheat and Power/Fernwarme International	0949-166X		128310
Applied Sciences	Enabling & Strategic Technologies	Energy	14	European Transactions on Electrical Power	1430-144X	1546-3109	119159
Applied Sciences	Enabling & Strategic Technologies	Energy	14	Exploration and Research for Atomic Minerals	0970-9231		119285
Applied Sciences	Enabling & Strategic Technologies	Energy	14	Frontiers of Energy and Power Engineering in China	1673-7393	1673-7504	124363
Applied Sciences	Enabling & Strategic Technologies	Energy	14	Fuel	0016-2361		118494
Applied Sciences	Enabling & Strategic Technologies	Energy	14	Fuel Cells	1615-6846	1615-6854	107916
Applied Sciences	Enabling & Strategic Technologies	Energy	14	Fuel Cells Bulletin	1464-2859		101947
Applied Sciences	Enabling & Strategic Technologies	Energy	14	Fuel Processing Technology	0378-3820		102865
Applied Sciences	Enabling & Strategic Technologies	Energy	14	Fusion Engineering and Design	0920-3796		109803
Applied Sciences	Enabling & Strategic Technologies	Energy	14	Fusion Science and Technology	1536-1055		100409
Applied Sciences	Enabling & Strategic Technologies	Energy	14	Fusion Technology	0748-1896		101674
Applied Sciences	Enabling & Strategic Technologies	Energy	14	Galvanotechnik	0016-4232		106481
Applied Sciences	Enabling & Strategic Technologies	Energy	14	Gaswaerme International	0020-9384		130745
Applied Sciences	Enabling & Strategic Technologies	Energy	14	Geotermia	0186-5897		113062
Applied Sciences	Enabling & Strategic Technologies	Energy	14	GWF, Gas - Erdgas	0016-4909		109109
Applied Sciences	Enabling & Strategic Technologies	Energy	14	Hedongli Gongcheng/Nuclear Power Engineering	0258-0926		116737
Applied Sciences	Enabling & Strategic Technologies	Energy	14	Hydrocarbon Asia	0217-1112		124984
Applied Sciences	Enabling & Strategic Technologies	Energy	14	IEEE Power and Energy Magazine	1540-7977		131333
Applied Sciences	Enabling & Strategic Technologies	Energy	14	IEEE Power Engineering Review	0272-1724		110092
Applied Sciences	Enabling & Strategic Technologies	Energy	14	IEEE Transactions on Power Delivery	0885-8977		120039
Applied Sciences	Enabling & Strategic Technologies	Energy	14	IEEE Transactions on Power Systems	0885-8950		108017
Applied Sciences	Enabling & Strategic Technologies	Energy	14	IEEJ Transactions on Power and Energy	0385-4213	1348-8147	120852
Applied Sciences	Enabling & Strategic Technologies	Energy	14	IET Generation, Transmission and Distribution	1751-8687	1751-8695	127439
Applied Sciences	Enabling & Strategic Technologies	Energy	14	IET Renewable Power Generation	1752-1416	1752-1424	113115
Applied Sciences	Enabling & Strategic Technologies	Energy	14	In Situ	0146-2520		103559
Applied Sciences	Enabling & Strategic Technologies	Energy	14	International Journal of Ambient Energy	0143-0750		112436
Applied Sciences	Enabling & Strategic Technologies	Energy	14	International Journal of Applied Thermodynamics	1301-9724		116677
Applied Sciences	Enabling & Strategic Technologies	Energy	14	International Journal of Coal Geology	0166-5162		116175
Applied Sciences	Enabling & Strategic Technologies	Energy	14	International Journal of Critical Infrastructures	1475-3219	1741-8038	123613
Applied Sciences	Enabling & Strategic Technologies	Energy	14	International Journal of Electrical Power & Energy Systems	0142-0615		103479
Applied Sciences	Enabling & Strategic Technologies	Energy	14	International Journal of Electrochemical Science	1452-3981		131827
Applied Sciences	Enabling & Strategic Technologies	Energy	14	International Journal of Emerging Electric Power Systems		1553-779X	127228
Applied Sciences	Enabling & Strategic Technologies	Energy	14	International Journal of Energy Research	0363-907X	1099-114X	103468
Applied Sciences	Enabling & Strategic Technologies	Energy	14	International Journal of Energy Technology and Policy	1472-8923	1741-508X	123377
Applied Sciences	Enabling & Strategic Technologies	Energy	14	International Journal of Engine Research	1468-0874		130110
Applied Sciences	Enabling & Strategic Technologies	Energy	14	International Journal of Engineering, Transactions B: Applications	1025-2495		125147
Applied Sciences	Enabling & Strategic Technologies	Energy	14	International Journal of Exergy	1742-8297	1742-8300	109662
Applied Sciences	Enabling & Strategic Technologies	Energy	14	International Journal of Global Energy Issues	0954-7118	1741-5128	127129
Applied Sciences	Enabling & Strategic Technologies	Energy	14	International Journal of Green Energy	1543-5075	1543-5083	108908
Applied Sciences	Enabling & Strategic Technologies	Energy	14	International Journal of Greenhouse Gas Control	1750-5836		111472
Applied Sciences	Enabling & Strategic Technologies	Energy	14	International Journal of Hydrogen Energy	0360-3199		113458
Applied Sciences	Enabling & Strategic Technologies	Energy	14	International Journal of Photoenergy	1110-662X	1687-529X	112502
Applied Sciences	Enabling & Strategic Technologies	Energy	14	International Journal of Power and Energy Systems	1078-3466		108186
Applied Sciences	Enabling & Strategic Technologies	Energy	14	International Journal of Sustainable Energy	1478-6451	1478-646X	103460
Applied Sciences	Enabling & Strategic Technologies	Energy	14	Ionics	0947-7047	1862-0760	120738
Applied Sciences	Enabling & Strategic Technologies	Energy	14	Iranian Journal of Science and Technology, Transaction B: Engineering	1028-6284		131233
Applied Sciences	Enabling & Strategic Technologies	Energy	14	JNMM, Journal of the Institute of Nuclear Materials Management	0893-6188		101681
Applied Sciences	Enabling & Strategic Technologies	Energy	14	Journal of Analytical and Applied Pyrolysis	0165-2370		108630
Applied Sciences	Enabling & Strategic Technologies	Energy	14	Journal of Applied Electrochemistry	0021-891X	1572-8838	103706
Applied Sciences	Enabling & Strategic Technologies	Energy	14	Journal of Canadian Petroleum Technology	0021-9487		103084
Applied Sciences	Enabling & Strategic Technologies	Energy	14	Journal of Coal Science and Engineering (China)	1006-9097	1866-6566	128988
Applied Sciences	Enabling & Strategic Technologies	Energy	14	Journal of Corrosion Science and Engineering	1466-8858		108325
Applied Sciences	Enabling & Strategic Technologies	Energy	14	Journal of Electroanalytical Chemistry and Interfacial Electrochemistry	0022-0728		116223
Applied Sciences	Enabling & Strategic Technologies	Energy	14	Journal of Energy Engineering	0733-9402		115023
Applied Sciences	Enabling & Strategic Technologies	Energy	14	Journal of Energy in Southern Africa	1021-447X		123314
Applied Sciences	Enabling & Strategic Technologies	Energy	14	Journal of Energy Resources Technology	0195-0738	1528-8994	119437
Applied Sciences	Enabling & Strategic Technologies	Energy	14	Journal of Engineering for Gas Turbines and Power	0742-4795	1528-8919	113561
Applied Sciences	Enabling & Strategic Technologies	Energy	14	Journal of Fuel Cell Science and Engineering	1550-624X	1551-6989	115079
Applied Sciences	Enabling & Strategic Technologies	Energy	14	Journal of Fuel Chemistry and Technology	1872-5813		114798
Applied Sciences	Enabling & Strategic Technologies	Energy	14	Journal of Fusion Energy	0164-0313	1572-9591	106492
Applied Sciences	Enabling & Strategic Technologies	Energy	14	Journal of Mineralogical and Petrological Sciences	1345-6296		113402
Applied Sciences	Enabling & Strategic Technologies	Energy	14	Journal of New Materials for Electrochemical Systems	1480-2422		113591
Applied Sciences	Enabling & Strategic Technologies	Energy	14	Journal of Nuclear Materials	0022-3115		119802
Applied Sciences	Enabling & Strategic Technologies	Energy	14	Journal of nuclear science and technology	0022-3131		119640
Applied Sciences	Enabling & Strategic Technologies	Energy	14	Journal of Petroleum Geology	0141-6421	1747-5457	102045
Applied Sciences	Enabling & Strategic Technologies	Energy	14	Journal of Petroleum Science and Engineering	0920-4105		114405
Applied Sciences	Enabling & Strategic Technologies	Energy	14	Journal of Petrology	0022-3530	1460-2415	118219
Applied Sciences	Enabling & Strategic Technologies	Energy	14	Journal of Power Sources	0378-7753		102361
Applied Sciences	Enabling & Strategic Technologies	Energy	14	Journal of Solar Energy Engineering	0199-6231	1528-8986	110859
Applied Sciences	Enabling & Strategic Technologies	Energy	14	Journal of Solid State Electrochemistry	1432-8488	1433-0768	103726
Applied Sciences	Enabling & Strategic Technologies	Energy	14	Journal of the Chinese Society of Corrosion and Protection	1005-4537		109003
Applied Sciences	Enabling & Strategic Technologies	Energy	14	Journal of the Electrochemical Society	0013-4651		114846
Applied Sciences	Enabling & Strategic Technologies	Energy	14	Journal of the Energy Institute	1743-9671	1746-0220	126620
Applied Sciences	Enabling & Strategic Technologies	Energy	14	Journal of the Institution of Engineers (India): Civil Engineering Division	0373-1995		100925
Applied Sciences	Enabling & Strategic Technologies	Energy	14	Journal of the University of Petroleum, China (Natural Science Edition)	1000-5870		126396
Applied Sciences	Enabling & Strategic Technologies	Energy	14	Journal Of Thermal Science And Technology	1880-5566		141066
Applied Sciences	Enabling & Strategic Technologies	Energy	14	JPT, Journal of Petroleum Technology	0149-2136		111062
Applied Sciences	Enabling & Strategic Technologies	Energy	14	Kerntechnik	0932-3902		112832
Applied Sciences	Enabling & Strategic Technologies	Energy	14	Khimiya i Tekhnologiya Topliv i Masel	0023-1169		128919
Applied Sciences	Enabling & Strategic Technologies	Energy	14	Kuangwu Yanshi	1001-6872		118015
Applied Sciences	Enabling & Strategic Technologies	Energy	14	Materials and Corrosion/Werkstoffe Und Korrosion	0947-5117	1521-4176	108491
Applied Sciences	Enabling & Strategic Technologies	Energy	14	Materials performance	0094-1492		134090
Applied Sciences	Enabling & Strategic Technologies	Energy	14	Meitan Xuebao/Journal of the China Coal Society	0253-9993		127974
Applied Sciences	Enabling & Strategic Technologies	Energy	14	Memoirs of the Faculty of Engineering, Kyushu University	1345-868X	1880-148X	114286
Applied Sciences	Enabling & Strategic Technologies	Energy	14	Metal Finishing	0026-0576		123546
Applied Sciences	Enabling & Strategic Technologies	Energy	14	Mineralogica et Petrographica Acta, Bologna	0540-1437		118283
Applied Sciences	Enabling & Strategic Technologies	Energy	14	Mineralogy and Petrology	0930-0708	1438-1168	112433
Applied Sciences	Enabling & Strategic Technologies	Energy	14	Minerals and Energy	1404-1049	1651-2286	119977
Applied Sciences	Enabling & Strategic Technologies	Energy	14	MO Metalloberflache Beschichten von Metall und Kunststoff	0026-0797		130620
Applied Sciences	Enabling & Strategic Technologies	Energy	14	Neftyanoe Khozyaistvo - Oil Industry	0028-2448		129527
Applied Sciences	Enabling & Strategic Technologies	Energy	14	Neiranji Gongcheng/Chinese Internal Combustion Engine Engineering	1000-0925		124098
Applied Sciences	Enabling & Strategic Technologies	Energy	14	Neiranji Xuebao/Transactions of CSICE (Chinese Society for Internal Combustion Engines)	1000-0909		126521
Applied Sciences	Enabling & Strategic Technologies	Energy	14	Nihon Enerugi Gakkaishi/Journal of the Japan Institute of Energy	0916-8753		102115
Applied Sciences	Enabling & Strategic Technologies	Energy	14	Nippon Genshiryoku Gakkaishi/Journal of the Atomic Energy Society of Japan	0004-7120		100692
Applied Sciences	Enabling & Strategic Technologies	Energy	14	Nuclear Energy	0140-4067		110577
Applied Sciences	Enabling & Strategic Technologies	Energy	14	Nuclear Engineer	0262-5091		101811
Applied Sciences	Enabling & Strategic Technologies	Energy	14	Nuclear Engineering and Design	0029-5493		111714
Applied Sciences	Enabling & Strategic Technologies	Energy	14	Nuclear Engineering and Technology	1738-5733		117426
Applied Sciences	Enabling & Strategic Technologies	Energy	14	Nuclear science and engineering : the journal of the American Nuclear Society	0029-5639		119183
Applied Sciences	Enabling & Strategic Technologies	Energy	14	Nuclear technology	0029-5450		108042
Applied Sciences	Enabling & Strategic Technologies	Energy	14	Offshore	0030-0608		129114
Applied Sciences	Enabling & Strategic Technologies	Energy	14	Oil and Gas Journal	0030-1388		125166
Applied Sciences	Enabling & Strategic Technologies	Energy	14	Oil and Gas Science and Technology	1294-4475		119876
Applied Sciences	Enabling & Strategic Technologies	Energy	14	Oil Gas European Magazine	0342-5622		139791
Applied Sciences	Enabling & Strategic Technologies	Energy	14	Oil Shale	0208-189X		109741
Applied Sciences	Enabling & Strategic Technologies	Energy	14	Oilfield Chemistry	1000-4092		108607
Applied Sciences	Enabling & Strategic Technologies	Energy	14	Oilfield Review	0923-1730		127881
Applied Sciences	Enabling & Strategic Technologies	Energy	14	Pacific and Asian Journal of Energy	0970-3888		103745
Applied Sciences	Enabling & Strategic Technologies	Energy	14	Petrole et Techniques	0152-5425		128204
Applied Sciences	Enabling & Strategic Technologies	Energy	14	Petroleum Chemistry	0965-5441	1555-6239	101592
Applied Sciences	Enabling & Strategic Technologies	Energy	14	Petroleum Geoscience	1354-0793		115722
Applied Sciences	Enabling & Strategic Technologies	Energy	14	Petroleum Refinery Engineering	1002-106X		101615
Applied Sciences	Enabling & Strategic Technologies	Energy	14	Petroleum Science & Technology	1091-6466	1532-2459	102790
Applied Sciences	Enabling & Strategic Technologies	Energy	14	Petroleum Technology Quarterly	1362-363X		130862
Applied Sciences	Enabling & Strategic Technologies	Energy	14	Petrology	0869-5911	1556-2085	100373
Applied Sciences	Enabling & Strategic Technologies	Energy	14	Petrophysics	1529-9074		110088
Applied Sciences	Enabling & Strategic Technologies	Energy	14	Petrotech	0386-2763		110039
Applied Sciences	Enabling & Strategic Technologies	Energy	14	Pipe Line and Gas Industry	1079-8765		130127
Applied Sciences	Enabling & Strategic Technologies	Energy	14	Pipeline World	1471-3101		129158
Applied Sciences	Enabling & Strategic Technologies	Energy	14	Plating and Surface Finishing	0360-3164		132767
Applied Sciences	Enabling & Strategic Technologies	Energy	14	Power System Technology	1000-3673		123697
Applied Sciences	Enabling & Strategic Technologies	Energy	14	Progress in Energy and Combustion Science	0360-1285		102525
Applied Sciences	Enabling & Strategic Technologies	Energy	14	Progress in Nuclear Energy	0149-1970		112768
Applied Sciences	Enabling & Strategic Technologies	Energy	14	Protection of Metals	0033-1732	1608-327X	107883
Applied Sciences	Enabling & Strategic Technologies	Energy	14	Ranshao Kexue Yu Jishu/Journal of Combustion Science and Technology	1006-8740		110520
Applied Sciences	Enabling & Strategic Technologies	Energy	14	Reneng Dongli Gongcheng/Journal of Engineering for Thermal Energy and Power	1001-2060		111404
Applied Sciences	Enabling & Strategic Technologies	Energy	14	Renewable & Sustainable Energy Reviews	1364-0321		113467
Applied Sciences	Enabling & Strategic Technologies	Energy	14	Renewable Energy	0960-1481		115728
Applied Sciences	Enabling & Strategic Technologies	Energy	14	Renewable Energy Focus	1471-0846		125958
Applied Sciences	Enabling & Strategic Technologies	Energy	14	Revue de L'Energie	0303-240X		100693
Applied Sciences	Enabling & Strategic Technologies	Energy	14	Rivista dei Combustibili	0035-5852		123075
Applied Sciences	Enabling & Strategic Technologies	Energy	14	Russian Journal of Electrochemistry	1023-1935	1608-3342	100561
Applied Sciences	Enabling & Strategic Technologies	Energy	14	Schweizerische Mineralogische und Petrographische Mitteilungen	0036-7699		108262
Applied Sciences	Enabling & Strategic Technologies	Energy	14	Shi You Lian Zhi Yu Hua Gong/Petroleum Processing and Petrochemicals	1005-2399		103948
Applied Sciences	Enabling & Strategic Technologies	Energy	14	Shiyou Diqiu Wuli Kantan/Oil Geophysical Prospecting	1000-7210		113357
Applied Sciences	Enabling & Strategic Technologies	Energy	14	Shiyou Huagong Gaodeng Xuexiao Xuebao/Journal of Petrochemical Universities	1006-396X		130720
Applied Sciences	Enabling & Strategic Technologies	Energy	14	Shiyou Huagong Shebei/ Petro-Chemical Equipment	1000-7466		124850
Applied Sciences	Enabling & Strategic Technologies	Energy	14	Shiyou Huagong/Petrochemical Technology	1000-8144		130407
Applied Sciences	Enabling & Strategic Technologies	Energy	14	Shiyou Kantan Yu Kaifa/Petroleum Exploration and Development	1000-0747		106582
Applied Sciences	Enabling & Strategic Technologies	Energy	14	Shiyou Xuebao, Shiyou Jiagong/Acta Petrolei Sinica (Petroleum Processing Section)	1001-8719		126821
Applied Sciences	Enabling & Strategic Technologies	Energy	14	Shiyou Xuebao/Acta Petrolei Sinica	0253-2697		118765
Applied Sciences	Enabling & Strategic Technologies	Energy	14	Shuili Fadian Xuebao/Journal of Hydroelectric Engineering	1003-1243		130590
Applied Sciences	Enabling & Strategic Technologies	Energy	14	Solar Energy	0038-092X		110269
Applied Sciences	Enabling & Strategic Technologies	Energy	14	Solar Energy Materials & Solar Cells	0927-0248		108197
Applied Sciences	Enabling & Strategic Technologies	Energy	14	Solid State Ionics	0167-2738		107240
Applied Sciences	Enabling & Strategic Technologies	Energy	14	SPE Drilling and Completion	1064-6671		107284
Applied Sciences	Enabling & Strategic Technologies	Energy	14	SPE Journal	1086-055X		108247
Applied Sciences	Enabling & Strategic Technologies	Energy	14	SPE Production and Facilities	1064-668X		113998
Applied Sciences	Enabling & Strategic Technologies	Energy	14	SPE Reservoir Engineering	0885-9248		111466
Applied Sciences	Enabling & Strategic Technologies	Energy	14	SPE Reservoir Evaluation and Engineering	1094-6470		114602
Applied Sciences	Enabling & Strategic Technologies	Energy	14	Taiyangneng Xuebao/Acta Energiae Solaris Sinica	0254-0096		103463
Applied Sciences	Enabling & Strategic Technologies	Energy	14	The Electricity Journal	1040-6190		108734
Applied Sciences	Enabling & Strategic Technologies	Energy	14	Thermal Engineering	0040-6015	1555-6301	132588
Applied Sciences	Enabling & Strategic Technologies	Energy	14	Thermal Science	0354-9836		128212
Applied Sciences	Enabling & Strategic Technologies	Energy	14	Tianranqi Gongye/Natural Gas Industry	1000-0976		123463
Applied Sciences	Enabling & Strategic Technologies	Energy	14	Transactions of the Atomic Energy Society of Japan	1347-2879		116526
Applied Sciences	Enabling & Strategic Technologies	Energy	14	Transactions of the Institute of Metal Finishing	0020-2967	1745-9192	102960
Applied Sciences	Enabling & Strategic Technologies	Energy	14	Transactions of the SAEST (Society for Advancement of Electrochemical Science and Technology)	0036-0678		114110
Applied Sciences	Enabling & Strategic Technologies	Energy	14	VGB PowerTech	1435-3199		127558
Applied Sciences	Enabling & Strategic Technologies	Energy	14	VTT Publications	1235-0621		131033
Applied Sciences	Enabling & Strategic Technologies	Energy	14	Wind Energy	1095-4244	1099-1824	100916
Applied Sciences	Enabling & Strategic Technologies	Energy	14	Wind Engineering	0309-524X		110773
Applied Sciences	Enabling & Strategic Technologies	Energy	14	World Oil	0043-8790		111107
Applied Sciences	Enabling & Strategic Technologies	Energy	14	Xinan Shiyou Xueyuan Xuebao/Journal of Southwestern Petroleum Institute	1000-2634		123816
Applied Sciences	Enabling & Strategic Technologies	Energy	14	Yuanzineng Kexue Jishu/Atomic Energy Science and Technology	1000-6931		126412
Applied Sciences	Enabling & Strategic Technologies	Energy	14	Zairyo to Kankyo/ Corrosion Engineering	0917-0480		113698
Applied Sciences	Enabling & Strategic Technologies	Energy	14	Zhongguo Shiyou Daxue Xuebao (Ziran Kexue Ban)/Journal of China University of Petroleum (Edition of Natural Science)	1673-5005		130615
Applied Sciences	Enabling & Strategic Technologies	Materials	15	Acta Materialia	1359-6454		115396
Applied Sciences	Enabling & Strategic Technologies	Materials	15	Acta Metallurgica Sinica	1006-7191		115521
Applied Sciences	Enabling & Strategic Technologies	Materials	15	Acta Technica CSAV (Ceskoslovensk Akademie Ved)	0001-7043		129729
Applied Sciences	Enabling & Strategic Technologies	Materials	15	Advanced Composite Materials	0924-3046	1568-5519	112863
Applied Sciences	Enabling & Strategic Technologies	Materials	15	Advanced Composites Letters	0963-6935		101443
Applied Sciences	Enabling & Strategic Technologies	Materials	15	Advanced Engineering Materials	1438-1656	1527-2648	106776
Applied Sciences	Enabling & Strategic Technologies	Materials	15	Advanced Functional Materials	1616-301X	1616-3028	115210
Applied Sciences	Enabling & Strategic Technologies	Materials	15	Advanced Materials and Processes	0882-7958		112068
Applied Sciences	Enabling & Strategic Technologies	Materials	15	Advances in Applied Ceramics	1743-6753	1743-6761	113193
Applied Sciences	Enabling & Strategic Technologies	Materials	15	American Society of Mechanical Engineers, Materials Division (Publication) MD	1071-6939		100275
Applied Sciences	Enabling & Strategic Technologies	Materials	15	Annales de Chimie: Science des Matériaux	0151-9107		110589
Applied Sciences	Enabling & Strategic Technologies	Materials	15	Annual Review of Materials Science	0084-6600		114909
Applied Sciences	Enabling & Strategic Technologies	Materials	15	Applied Composite Materials	0929-189X	1573-4897	103055
Applied Sciences	Enabling & Strategic Technologies	Materials	15	Boletin de la Sociedad Espanola de Ceramica y Vidrio	0366-3175		114986
Applied Sciences	Enabling & Strategic Technologies	Materials	15	British Ceramic Transactions	0967-9782	1743-2766	104129
Applied Sciences	Enabling & Strategic Technologies	Materials	15	Bulletin of Materials Science	0250-4707	0973-7669	101176
Applied Sciences	Enabling & Strategic Technologies	Materials	15	Bulletin of the American Ceramic Society	0002-7812		132411
Applied Sciences	Enabling & Strategic Technologies	Materials	15	Cailiao Gongcheng/Journal of Materials Engineering	1001-4381		113121
Applied Sciences	Enabling & Strategic Technologies	Materials	15	Cailiao Kexue yu Gongyi/Material Science and Technology	1005-0299		118636
Applied Sciences	Enabling & Strategic Technologies	Materials	15	Cailiao Rechuli Xuebao/Transactions of Materials and Heat Treatment	1009-6264		103337
Applied Sciences	Enabling & Strategic Technologies	Materials	15	Cailiao Yanjiu Xuebao/Chinese Journal of Materials Research	1005-3093		111125
Applied Sciences	Enabling & Strategic Technologies	Materials	15	Calphad	0364-5916		115159
Applied Sciences	Enabling & Strategic Technologies	Materials	15	Canadian Ceramics	1486-0945		104724
Applied Sciences	Enabling & Strategic Technologies	Materials	15	Ceramica	0366-6913		110303
Applied Sciences	Enabling & Strategic Technologies	Materials	15	Ceramics - Silikaty	0862-5468		114262
Applied Sciences	Enabling & Strategic Technologies	Materials	15	Ceramics International	0272-8842		112932
Applied Sciences	Enabling & Strategic Technologies	Materials	15	Ceramurgia	0045-6152		130252
Applied Sciences	Enabling & Strategic Technologies	Materials	15	CFI, Ceramic Forum International/Berichte der DKG (Deutsche Keramische Gesellschaft)	0173-9913		111579
Applied Sciences	Enabling & Strategic Technologies	Materials	15	Chemistry of Materials	0897-4756	1520-5002	111505
Applied Sciences	Enabling & Strategic Technologies	Materials	15	China Welding (English Edition)	1004-5341		106788
Applied Sciences	Enabling & Strategic Technologies	Materials	15	Composite Structures	0263-8223		114098
Applied Sciences	Enabling & Strategic Technologies	Materials	15	Composites Part A: Applied Science and Manufacturing	1359-835X		115515
Applied Sciences	Enabling & Strategic Technologies	Materials	15	Composites Part B: Engineering	1359-8368		104253
Applied Sciences	Enabling & Strategic Technologies	Materials	15	Composites Science and Technology	0266-3538		118344
Applied Sciences	Enabling & Strategic Technologies	Materials	15	Computational Materials Science	0927-0256		119829
Applied Sciences	Enabling & Strategic Technologies	Materials	15	Corrosion Prevention and Control	0010-9371		118499
Applied Sciences	Enabling & Strategic Technologies	Materials	15	Current Opinion in Solid State & Materials Science	1359-0286		112412
Applied Sciences	Enabling & Strategic Technologies	Materials	15	Defect and Diffusion Forum	1012-0386		106596
Applied Sciences	Enabling & Strategic Technologies	Materials	15	European Journal of Wood and Wood Products	0018-3768	1436-736X	131777
Applied Sciences	Enabling & Strategic Technologies	Materials	15	Fenmo Yejin Jishu/Powder Metallurgy Technology	1001-3784		114018
Applied Sciences	Enabling & Strategic Technologies	Materials	15	Foundry Trade Journal	0015-9042		126756
Applied Sciences	Enabling & Strategic Technologies	Materials	15	Frontiers of Materials Science in China	1673-7377	1673-7482	122726
Applied Sciences	Enabling & Strategic Technologies	Materials	15	Fuhe Cailiao Xuebao/Acta Materiae Compositae Sinica	1000-3851		130370
Applied Sciences	Enabling & Strategic Technologies	Materials	15	Functional Materials Letters	1793-6047	1793-7213	141096
Applied Sciences	Enabling & Strategic Technologies	Materials	15	Funtai Oyobi Fummatsu Yakin/Journal of the Japan Society of Powder and Powder Metallurgy	0532-8799		118842
Applied Sciences	Enabling & Strategic Technologies	Materials	15	Glass and Ceramics	0361-7610	1573-8515	114980
Applied Sciences	Enabling & Strategic Technologies	Materials	15	Gongneng Cailiao/Journal of Functional Materials	1001-9731		129614
Applied Sciences	Enabling & Strategic Technologies	Materials	15	Guti Huojian Jishu/Journal of Solid Rocket Technology	1006-2793		122049
Applied Sciences	Enabling & Strategic Technologies	Materials	15	Hanjie Xuebao/Transactions of the China Welding Institution	0253-360X		118895
Applied Sciences	Enabling & Strategic Technologies	Materials	15	Heat Treating Progress	1536-2558		106240
Applied Sciences	Enabling & Strategic Technologies	Materials	15	Heat Treatment of Metals	0305-4829		113797
Applied Sciences	Enabling & Strategic Technologies	Materials	15	High Temperature Material Processes: An International Journal	1093-3611	1940-4360	114038
Applied Sciences	Enabling & Strategic Technologies	Materials	15	HTM - Haerterei-Technische Mitteilungen	0341-101X		130060
Applied Sciences	Enabling & Strategic Technologies	Materials	15	Indian Journal of Engineering and Materials Sciences	0971-4588		113611
Applied Sciences	Enabling & Strategic Technologies	Materials	15	Industrial Ceramics	1121-7588		114770
Applied Sciences	Enabling & Strategic Technologies	Materials	15	Industrial Heating	0019-8374		121268
Applied Sciences	Enabling & Strategic Technologies	Materials	15	InterCeram: International Ceramic Review	0020-5214		114301
Applied Sciences	Enabling & Strategic Technologies	Materials	15	Interface Science	0927-7056		107518
Applied Sciences	Enabling & Strategic Technologies	Materials	15	Intermetallics	0966-9795		109874
Applied Sciences	Enabling & Strategic Technologies	Materials	15	International Journal for the Joining of Materials	0905-6866		109032
Applied Sciences	Enabling & Strategic Technologies	Materials	15	International Journal of Applied Ceramic Technology	1546-542X	1744-7402	105399
Applied Sciences	Enabling & Strategic Technologies	Materials	15	International Journal of Cast Metal Research	1364-0461	1743-1336	115272
Applied Sciences	Enabling & Strategic Technologies	Materials	15	International Journal of Inorganic Materials	1466-6049		109752
Applied Sciences	Enabling & Strategic Technologies	Materials	15	International Journal of Materials and Product Technology	0268-1900	1741-5209	100199
Applied Sciences	Enabling & Strategic Technologies	Materials	15	International Journal of Materials Research	1862-5282		103293
Applied Sciences	Enabling & Strategic Technologies	Materials	15	International Journal of Mechanical and Materials Engineering	1823-0334		113700
Applied Sciences	Enabling & Strategic Technologies	Materials	15	International Journal of Non-Equiulibrium Processing	1368-9290		102196
Applied Sciences	Enabling & Strategic Technologies	Materials	15	International Journal of Powder Metallurgy (Princeton, New Jersey)	0888-7462		115299
Applied Sciences	Enabling & Strategic Technologies	Materials	15	International journal of refractory metals & hard materials	0958-0611		101050
Applied Sciences	Enabling & Strategic Technologies	Materials	15	International Materials Reviews	0950-6608	1743-2804	119400
Applied Sciences	Enabling & Strategic Technologies	Materials	15	Ishikawajima-Harima Giho/IHI Engineering Review	0578-7904		127943
Applied Sciences	Enabling & Strategic Technologies	Materials	15	JEC Composites Magazine	0754-0876		100763
Applied Sciences	Enabling & Strategic Technologies	Materials	15	Jinshu Rechuli/Heat Treatment of Metals	0254-6051		114861
Applied Sciences	Enabling & Strategic Technologies	Materials	15	JOM	1047-4838	1543-1851	108514
Applied Sciences	Enabling & Strategic Technologies	Materials	15	Journal of Advanced Materials	1070-9789		109821
Applied Sciences	Enabling & Strategic Technologies	Materials	15	Journal of Alloys and Compounds	0925-8388		101647
Applied Sciences	Enabling & Strategic Technologies	Materials	15	Journal of Central South University of Technology	1005-9784	1993-0666	112893
Applied Sciences	Enabling & Strategic Technologies	Materials	15	Journal of Ceramic Processing Research	1229-9162		103894
Applied Sciences	Enabling & Strategic Technologies	Materials	15	Journal of Composite Materials	0021-9983	1530-793X	104164
Applied Sciences	Enabling & Strategic Technologies	Materials	15	Journal of Composites Technology and Research	0884-6804		105111
Applied Sciences	Enabling & Strategic Technologies	Materials	15	Journal of Computer-Aided Materials Design	0928-1045		115164
Applied Sciences	Enabling & Strategic Technologies	Materials	15	Journal of Electroceramics	1385-3449	1573-8663	113803
Applied Sciences	Enabling & Strategic Technologies	Materials	15	Journal of Engineering and Applied Science	1110-1903	1816-949X	126605
Applied Sciences	Enabling & Strategic Technologies	Materials	15	Journal of Engineering Materials and Technology	0094-4289	1528-8889	110107
Applied Sciences	Enabling & Strategic Technologies	Materials	15	Journal of Failure Analysis and Prevention	1547-7029	1864-1245	123516
Applied Sciences	Enabling & Strategic Technologies	Materials	15	Journal of Harbin Institute of Technology (New Series)	1005-9113		122651
Applied Sciences	Enabling & Strategic Technologies	Materials	15	Journal of Intelligent Materials Systems and Structures	1045-389X	1530-8138	110831
Applied Sciences	Enabling & Strategic Technologies	Materials	15	Journal of Light Metals	1471-5317		116297
Applied Sciences	Enabling & Strategic Technologies	Materials	15	Journal of Materials Engineering and Performance	1059-9495	1544-1024	107105
Applied Sciences	Enabling & Strategic Technologies	Materials	15	Journal of Materials Processing Technology	0924-0136		102159
Applied Sciences	Enabling & Strategic Technologies	Materials	15	Journal of Materials Processings and Manufacturing Science	1062-0656		115519
Applied Sciences	Enabling & Strategic Technologies	Materials	15	Journal of materials research	0884-2914		106855
Applied Sciences	Enabling & Strategic Technologies	Materials	15	Journal of Materials Science	0022-2461	1573-4803	110477
Applied Sciences	Enabling & Strategic Technologies	Materials	15	Journal of Materials Science & Technology	1005-0302		117933
Applied Sciences	Enabling & Strategic Technologies	Materials	15	Journal of materials science letters	0261-8028		106141
Applied Sciences	Enabling & Strategic Technologies	Materials	15	Journal of Materials Synthesis and Processing	1064-7562		106589
Applied Sciences	Enabling & Strategic Technologies	Materials	15	Journal of Phase Equilibria	1054-9714		120086
Applied Sciences	Enabling & Strategic Technologies	Materials	15	Journal of Phase Equilibria and Diffusion	1547-7037	1863-7345	117190
Applied Sciences	Enabling & Strategic Technologies	Materials	15	Journal of Rare Earths	1002-0721		119975
Applied Sciences	Enabling & Strategic Technologies	Materials	15	Journal of Reinforced Plastics and Composites	0731-6844	1530-7964	106357
Applied Sciences	Enabling & Strategic Technologies	Materials	15	Journal of Sandwich Structures and Materials	1099-6362	1530-7972	114169
Applied Sciences	Enabling & Strategic Technologies	Materials	15	Journal of Sol-Gel Science and Technology	0928-0707	1573-4846	119711
Applied Sciences	Enabling & Strategic Technologies	Materials	15	Journal of the American Ceramic Society	0002-7820	1551-2916	105800
Applied Sciences	Enabling & Strategic Technologies	Materials	15	Journal of the American Leather Chemists Association	0002-9726		109547
Applied Sciences	Enabling & Strategic Technologies	Materials	15	Journal of the Australasian Ceramic Society	1018-6689		104262
Applied Sciences	Enabling & Strategic Technologies	Materials	15	Journal of the European Ceramic Society	0955-2219		111833
Applied Sciences	Enabling & Strategic Technologies	Materials	15	Journal of the Institution of Engineers (India), Part MM: Metallurgy and Material Science Division	0257-4411		111245
Applied Sciences	Enabling & Strategic Technologies	Materials	15	Journal of the Korean Ceramic Society	1229-7801		127345
Applied Sciences	Enabling & Strategic Technologies	Materials	15	Journal of the Society of Leather Technologies and Chemists	0144-0322		112051
Applied Sciences	Enabling & Strategic Technologies	Materials	15	Journal of Thermal Spray Technology	1059-9630	1544-1016	101606
Applied Sciences	Enabling & Strategic Technologies	Materials	15	Journal of Thermoplastic Composite Materials	0892-7057	1530-7980	111488
Applied Sciences	Enabling & Strategic Technologies	Materials	15	Journal of Wuhan University of Technology-Mater. Sci. Ed.	1000-2413	1993-0437	110743
Applied Sciences	Enabling & Strategic Technologies	Materials	15	Keikinzoku Yosetsu/Journal of Light Metal Welding and Construction	0368-5306		109347
Applied Sciences	Enabling & Strategic Technologies	Materials	15	Keikinzoku/Journal of Japan Institute of Light Metals	0451-5994		119404
Applied Sciences	Enabling & Strategic Technologies	Materials	15	Keramische Zeitschrift	0023-0561		113347
Applied Sciences	Enabling & Strategic Technologies	Materials	15	Key engineering materials	1013-9826		107334
Applied Sciences	Enabling & Strategic Technologies	Materials	15	Korrozios Figyelo	0133-2546		126096
Applied Sciences	Enabling & Strategic Technologies	Materials	15	Kovove Materialy	0023-432X		112246
Applied Sciences	Enabling & Strategic Technologies	Materials	15	Kuei Suan Jen Hsueh Pao/ Journal of the Chinese Ceramic Society	0454-5648		110127
Applied Sciences	Enabling & Strategic Technologies	Materials	15	Light Metal Age	0024-3345		123522
Applied Sciences	Enabling & Strategic Technologies	Materials	15	M and M - Metalurgia and Materiais	0104-0898		113536
Applied Sciences	Enabling & Strategic Technologies	Materials	15	Materialpruefung/Materials Testing	0025-5300		110696
Applied Sciences	Enabling & Strategic Technologies	Materials	15	Materials & design	0264-1275		113992
Applied Sciences	Enabling & Strategic Technologies	Materials	15	Materials & Manufacturing Processes	1042-6914	1532-2475	100416
Applied Sciences	Enabling & Strategic Technologies	Materials	15	Materials at High Temperatures	0960-3409		109033
Applied Sciences	Enabling & Strategic Technologies	Materials	15	Materials Characterization	1044-5803		105095
Applied Sciences	Enabling & Strategic Technologies	Materials	15	Materials Chemistry and Physics	0254-0584		108567
Applied Sciences	Enabling & Strategic Technologies	Materials	15	Materials Forum	0883-2900		108343
Applied Sciences	Enabling & Strategic Technologies	Materials	15	Materials Letters	0167-577X		109612
Applied Sciences	Enabling & Strategic Technologies	Materials	15	Materials Research	1516-1439		100876
Applied Sciences	Enabling & Strategic Technologies	Materials	15	Materials Research Bulletin	0025-5408		104250
Applied Sciences	Enabling & Strategic Technologies	Materials	15	Materials Research Innovations	1432-8917	1433-075X	107021
Applied Sciences	Enabling & Strategic Technologies	Materials	15	Materials Science	1068-820X	1573-885X	105988
Applied Sciences	Enabling & Strategic Technologies	Materials	15	Materials Science and Engineering: A	0921-5093		113336
Applied Sciences	Enabling & Strategic Technologies	Materials	15	Materials Science Forum	0255-5476		119749
Applied Sciences	Enabling & Strategic Technologies	Materials	15	Materials Science Research International	1341-1683		119488
Applied Sciences	Enabling & Strategic Technologies	Materials	15	Materials Technology	1066-7857	1753-5557	109944
Applied Sciences	Enabling & Strategic Technologies	Materials	15	Materials Today	1369-7021		107714
Applied Sciences	Enabling & Strategic Technologies	Materials	15	Materials Transactions	1345-9678		108796
Applied Sciences	Enabling & Strategic Technologies	Materials	15	Materials, Science and Technology	0267-0836	1743-2847	107141
Applied Sciences	Enabling & Strategic Technologies	Materials	15	Materialwissenschaft Und Werkstofftechnik	0933-5137	1521-4052	116683
Applied Sciences	Enabling & Strategic Technologies	Materials	15	Mechanics of Composite Materials	0191-5665	1573-8922	103209
Applied Sciences	Enabling & Strategic Technologies	Materials	15	Mechanics of Composite Materials and Structures	1075-9417		112386
Applied Sciences	Enabling & Strategic Technologies	Materials	15	Metal Physics and Advanced Technologies	1024-9087		119921
Applied Sciences	Enabling & Strategic Technologies	Materials	15	Metal Powder Report	0026-0657		110164
Applied Sciences	Enabling & Strategic Technologies	Materials	15	Metal Science and Heat Treatment	0026-0673	1573-8973	111473
Applied Sciences	Enabling & Strategic Technologies	Materials	15	Metall	0026-0746		118193
Applied Sciences	Enabling & Strategic Technologies	Materials	15	Metallurgia Italiana	0026-0843		133188
Applied Sciences	Enabling & Strategic Technologies	Materials	15	Metallurgical and Materials Transactions A	1073-5623	1543-1940	100614
Applied Sciences	Enabling & Strategic Technologies	Materials	15	Metals and Materials International	1598-9623	2005-4149	117163
Applied Sciences	Enabling & Strategic Technologies	Materials	15	Metalurgija	0543-5846		112978
Applied Sciences	Enabling & Strategic Technologies	Materials	15	Microporous and Mesoporous Materials	1387-1811		111761
Applied Sciences	Enabling & Strategic Technologies	Materials	15	Microporous Materials	0927-6513		113878
Applied Sciences	Enabling & Strategic Technologies	Materials	15	Modelling and Simulation in Materials Science and Engineering	0965-0393	1361-651X	110744
Applied Sciences	Enabling & Strategic Technologies	Materials	15	Nanostructured Materials	0965-9773		107965
Applied Sciences	Enabling & Strategic Technologies	Materials	15	Nippon Kinzoku Gakkaishi/Journal of the Japan Institute of Metals	0021-4876	1880-6880	107621
Applied Sciences	Enabling & Strategic Technologies	Materials	15	Nippon Seramikkusu Kyokai Gakujutsu Ronbunshi/Journal of the Ceramic Society of Japan	0914-5400	1882-0743	118630
Applied Sciences	Enabling & Strategic Technologies	Materials	15	Oxidation of Metals	0030-770X	1573-4889	104062
Applied Sciences	Enabling & Strategic Technologies	Materials	15	Periodica Polytechnica, Mechanical Engineering	0324-6051		120703
Applied Sciences	Enabling & Strategic Technologies	Materials	15	Philosophical Magazine	1478-6435	1478-6443	100605
Applied Sciences	Enabling & Strategic Technologies	Materials	15	Philosophical Magazine A	0141-8610	1460-6992	118388
Applied Sciences	Enabling & Strategic Technologies	Materials	15	Philosophical Magazine Letters	0950-0839	1362-3036	110057
Applied Sciences	Enabling & Strategic Technologies	Materials	15	Powder Metallurgy	0032-5899	1743-2901	108858
Applied Sciences	Enabling & Strategic Technologies	Materials	15	Powder Metallurgy and Metal Ceramics	1068-1302	1573-9066	113137
Applied Sciences	Enabling & Strategic Technologies	Materials	15	Praktische Metallographie/Practical Metallography	0032-678X		116428
Applied Sciences	Enabling & Strategic Technologies	Materials	15	Progress in Materials Science	0079-6425		110222
Applied Sciences	Enabling & Strategic Technologies	Materials	15	R and D: Research and Development Kobe Steel Engineering Reports	0373-8868		101962
Applied Sciences	Enabling & Strategic Technologies	Materials	15	Rare Metals	1001-0521	1867-7185	101134
Applied Sciences	Enabling & Strategic Technologies	Materials	15	Refractories and Industrial Ceramics	1083-4877	1573-9139	102541
Applied Sciences	Enabling & Strategic Technologies	Materials	15	Reviews on Advanced Materials Science	1606-5131		117043
Applied Sciences	Enabling & Strategic Technologies	Materials	15	Revista de Metalurgia	0034-8570		100030
Applied Sciences	Enabling & Strategic Technologies	Materials	15	Russian Metallurgy (Metally)	0036-0295	1555-6255	114443
Applied Sciences	Enabling & Strategic Technologies	Materials	15	SAMPE Journal	0091-1062		130730
Applied Sciences	Enabling & Strategic Technologies	Materials	15	Schweissen und Schneiden/Welding and Cutting	0036-7184		121630
Applied Sciences	Enabling & Strategic Technologies	Materials	15	Science and Engineering of Composite Materials	0334-181X		105139
Applied Sciences	Enabling & Strategic Technologies	Materials	15	Science and Technology of Advanced Materials	1468-6996		114161
Applied Sciences	Enabling & Strategic Technologies	Materials	15	Science and Technology of Welding & Joining		1362-1718	118573
Applied Sciences	Enabling & Strategic Technologies	Materials	15	Science of Sintering	0350-820X		112848
Applied Sciences	Enabling & Strategic Technologies	Materials	15	Science Reports of the Research Institutes, Tohoku University, Series A: Physics, Chemistry and Metallurgy	0040-8808		108022
Applied Sciences	Enabling & Strategic Technologies	Materials	15	Scripta Materialia	1359-6462		105070
Applied Sciences	Enabling & Strategic Technologies	Materials	15	Silicates Industriels	0037-5225		111875
Applied Sciences	Enabling & Strategic Technologies	Materials	15	Smart Materials and Structures	0964-1726	1361-665X	111143
Applied Sciences	Enabling & Strategic Technologies	Materials	15	Strength of Materials	0039-2316	1573-9325	119819
Applied Sciences	Enabling & Strategic Technologies	Materials	15	Suxing Gongcheng Xuebao/Journal of Plasticity Engineering	1007-2012		123900
Applied Sciences	Enabling & Strategic Technologies	Materials	15	Te Zhong Zhu Zao Ji You Se He Jin/Journal of Special Casting & Nonferrous Alloys	1001-2249		119540
Applied Sciences	Enabling & Strategic Technologies	Materials	15	The Physics of Metals and Metallography	0031-918X	1555-6190	111452
Applied Sciences	Enabling & Strategic Technologies	Materials	15	Transactions of Nonferrous Metals Society of China	1003-6326		108853
Applied Sciences	Enabling & Strategic Technologies	Materials	15	Transactions of the Indian Institute of Metals	0019-493X		104252
Applied Sciences	Enabling & Strategic Technologies	Materials	15	VDI-Berichte	0083-5560		121040
Applied Sciences	Enabling & Strategic Technologies	Materials	15	Welding and Cutting	1612-3433		126229
Applied Sciences	Enabling & Strategic Technologies	Materials	15	Welding Research Abroad	0043-2318		109796
Applied Sciences	Enabling & Strategic Technologies	Materials	15	Wire Industry	0043-6011		111484
Applied Sciences	Enabling & Strategic Technologies	Materials	15	Wire Journal International	0277-4275		114312
Applied Sciences	Enabling & Strategic Technologies	Materials	15	Wuhan Ligong Daxue Xuebao/Journal of Wuhan University of Technology	1671-4431	1006-2823	111326
Applied Sciences	Enabling & Strategic Technologies	Materials	15	Wuji Cailiao Xuebao/Journal of Inorganic Materials	1000-324X		113768
Applied Sciences	Enabling & Strategic Technologies	Materials	15	Xiangtan Kuangye Xueyuan Xuebao/Journal of Xiangtan Mining Institute	1000-9930		106856
Applied Sciences	Enabling & Strategic Technologies	Materials	15	Xiyou Jinshu Cailiao Yu Gongcheng/Rare Metal Materials and Engineering	1002-185X		117003
Applied Sciences	Enabling & Strategic Technologies	Materials	15	Yadian Yu Shengguang/Piezoelectrics and Acoustooptics	1004-2474		123611
Applied Sciences	Enabling & Strategic Technologies	Materials	15	Yosetsu Gakkai Ronbunshu/Quarterly Journal of the Japan Welding Society	0288-4771		113059
Applied Sciences	Enabling & Strategic Technologies	Materials	15	Yosetsu Gakkai Shi/Journal of the Japan Welding Society	0021-4787		121050
Applied Sciences	Enabling & Strategic Technologies	Materials	15	Zairyo/Journal of the Society of Materials Science, Japan	0514-5163		124349
Applied Sciences	Enabling & Strategic Technologies	Materials	15	Zeitschrift fuer Metallkunde/Materials Research and Advanced Techniques	0044-3093		105158
Applied Sciences	Enabling & Strategic Technologies	Materials	15	Zhongbei Daxue Xuebao (Ziran Kexue Ban)/Journal of North University of China (Natural Science Edition)	1673-3193		119053
Applied Sciences	Enabling & Strategic Technologies	Materials	15	Zhongguo Youse Jinshu Xuebao/Chinese Journal of Nonferrous Metals	1004-0609		111362
Applied Sciences	Enabling & Strategic Technologies	Materials	15	ZI, Ziegelindustrie International/Brick and Tile Industry International	0341-0552		103708
Applied Sciences	Enabling & Strategic Technologies	Nanoscience & Nanotechnology	16	ACS Applied Materials and Interfaces	1944-8244	1944-8252	140346
Applied Sciences	Enabling & Strategic Technologies	Nanoscience & Nanotechnology	16	ACS Nano	1936-0851	1936-086X	104232
Applied Sciences	Enabling & Strategic Technologies	Nanoscience & Nanotechnology	16	Advanced Materials	0935-9648	1521-4095	108960
Applied Sciences	Enabling & Strategic Technologies	Nanoscience & Nanotechnology	16	Annual Review of Materials Research	1531-7331	1545-4118	107841
Applied Sciences	Enabling & Strategic Technologies	Nanoscience & Nanotechnology	16	Biomicrofluidics		1932-1058	131178
Applied Sciences	Enabling & Strategic Technologies	Nanoscience & Nanotechnology	16	Carbon	0008-6223		114311
Applied Sciences	Enabling & Strategic Technologies	Nanoscience & Nanotechnology	16	Current nanoscience	1573-4137	1875-6786	116624
Applied Sciences	Enabling & Strategic Technologies	Nanoscience & Nanotechnology	16	e-Journal of Surface Science and Nanotechnology	1348-0391		118125
Applied Sciences	Enabling & Strategic Technologies	Nanoscience & Nanotechnology	16	F and M; Feinwerktechnik, Mikrotechnik, Messtechnik	0944-1018		107070
Applied Sciences	Enabling & Strategic Technologies	Nanoscience & Nanotechnology	16	Fullerene Science and Technology	1064-122X		114076
Applied Sciences	Enabling & Strategic Technologies	Nanoscience & Nanotechnology	16	Fullerenes, Nanotubes and Carbon Nanostructures	1536-383X	1536-4046	114300
Applied Sciences	Enabling & Strategic Technologies	Nanoscience & Nanotechnology	16	IEEE Transactions on Nanobioscience	1536-1241		112852
Applied Sciences	Enabling & Strategic Technologies	Nanoscience & Nanotechnology	16	IEEE Transactions on Nanotechnology	1536-125X		107803
Applied Sciences	Enabling & Strategic Technologies	Nanoscience & Nanotechnology	16	IEEJ Transactions on Sensors and Micromachines	1341-8939	1347-5525	123329
Applied Sciences	Enabling & Strategic Technologies	Nanoscience & Nanotechnology	16	IET nanobiotechnology / IET	1751-8741	1751-875X	124766
Applied Sciences	Enabling & Strategic Technologies	Nanoscience & Nanotechnology	16	International journal of nanomedicine	1176-9114	1178-2013	113459
Applied Sciences	Enabling & Strategic Technologies	Nanoscience & Nanotechnology	16	International Journal of Nanoscience	0219-581X	1793-5350	126697
Applied Sciences	Enabling & Strategic Technologies	Nanoscience & Nanotechnology	16	International Journal of Nanotechnology	1475-7435	1741-8151	120735
Applied Sciences	Enabling & Strategic Technologies	Nanoscience & Nanotechnology	16	Journal of biomedical nanotechnology	1550-7033	1550-7041	129057
Applied Sciences	Enabling & Strategic Technologies	Nanoscience & Nanotechnology	16	Journal of computational and theoretical nanoscience	1546-1955	1546-1963	100592
Applied Sciences	Enabling & Strategic Technologies	Nanoscience & Nanotechnology	16	Journal of Experimental Nanoscience	1745-8080	1745-8099	124895
Applied Sciences	Enabling & Strategic Technologies	Nanoscience & Nanotechnology	16	Journal of Laser Micro Nanoengineering	1880-0688		142771
Applied Sciences	Enabling & Strategic Technologies	Nanoscience & Nanotechnology	16	Journal of Materials Chemistry	0959-9428	1364-5501	105668
Applied Sciences	Enabling & Strategic Technologies	Nanoscience & Nanotechnology	16	Journal of Metastable and Nanocrystalline Materials	1422-6375		110805
Applied Sciences	Enabling & Strategic Technologies	Nanoscience & Nanotechnology	16	Journal of Micro/Nanolithography, MEMS, and MOEMS	1932-5150	1932-5134	122345
Applied Sciences	Enabling & Strategic Technologies	Nanoscience & Nanotechnology	16	Journal of Microelectromechanical Systems	1057-7157		103719
Applied Sciences	Enabling & Strategic Technologies	Nanoscience & Nanotechnology	16	Journal of Microlithography, Microfabrication, and Microsystems	1537-1646	1817-6461	102014
Applied Sciences	Enabling & Strategic Technologies	Nanoscience & Nanotechnology	16	Journal of Micromechanics and Microengineering	0960-1317	1361-6439	108862
Applied Sciences	Enabling & Strategic Technologies	Nanoscience & Nanotechnology	16	Journal of Nanobiotechnology		1477-3155	105072
Applied Sciences	Enabling & Strategic Technologies	Nanoscience & Nanotechnology	16	Journal of Nanoelectronics and Optoelectronics	1555-130X	1555-1318	117403
Applied Sciences	Enabling & Strategic Technologies	Nanoscience & Nanotechnology	16	Journal of Nanomaterials	1687-4110	1687-4129	122387
Applied Sciences	Enabling & Strategic Technologies	Nanoscience & Nanotechnology	16	Journal of Nanoparticle Research	1388-0764	1572-896X	105131
Applied Sciences	Enabling & Strategic Technologies	Nanoscience & Nanotechnology	16	Journal of nanoscience and nanotechnology	1533-4880	1533-4899	101417
Applied Sciences	Enabling & Strategic Technologies	Nanoscience & Nanotechnology	16	Liquid Crystals	0267-8292	1366-5855	114681
Applied Sciences	Enabling & Strategic Technologies	Nanoscience & Nanotechnology	16	Micro & Nano Letters	1750-0443		108012
Applied Sciences	Enabling & Strategic Technologies	Nanoscience & Nanotechnology	16	Microfluidics and Nanofluidics	1613-4982	1613-4990	115463
Applied Sciences	Enabling & Strategic Technologies	Nanoscience & Nanotechnology	16	Microsystem Technologies	0946-7076	1432-1858	111319
Applied Sciences	Enabling & Strategic Technologies	Nanoscience & Nanotechnology	16	Molecular Crystals and Liquid Crystals Science and Technology, Section A: Molecular Crystals and Liquid Crystals	1058-725X		114282
Applied Sciences	Enabling & Strategic Technologies	Nanoscience & Nanotechnology	16	Nami Jishu yu Jingmi Gongcheng/Nanotechnology and Precision Engineering	1672-6030		126627
Applied Sciences	Enabling & Strategic Technologies	Nanoscience & Nanotechnology	16	Nano	1793-2920	1793-7094	121104
Applied Sciences	Enabling & Strategic Technologies	Nanoscience & Nanotechnology	16	Nano Letters	1530-6984	1530-6992	100685
Applied Sciences	Enabling & Strategic Technologies	Nanoscience & Nanotechnology	16	Nano Research	1998-0124	1998-0000	115814
Applied Sciences	Enabling & Strategic Technologies	Nanoscience & Nanotechnology	16	Nano Today	1748-0132		114705
Applied Sciences	Enabling & Strategic Technologies	Nanoscience & Nanotechnology	16	NanoBioTechnology	1551-1286	1551-1294	123678
Applied Sciences	Enabling & Strategic Technologies	Nanoscience & Nanotechnology	16	Nanomedicine (London, England)	1743-5889	1748-6963	127671
Applied Sciences	Enabling & Strategic Technologies	Nanoscience & Nanotechnology	16	Nanomedicine: Nanotechnology, Biology and Medicine	1549-9634	1549-9642	126998
Applied Sciences	Enabling & Strategic Technologies	Nanoscience & Nanotechnology	16	Nanoscale	2040-3364	2040-3372	140397
Applied Sciences	Enabling & Strategic Technologies	Nanoscience & Nanotechnology	16	Nanoscale Research Letters	1931-7573	1556-276X	109521
Applied Sciences	Enabling & Strategic Technologies	Nanoscience & Nanotechnology	16	Nanotechnology	0957-4484	1361-6528	105801
Applied Sciences	Enabling & Strategic Technologies	Nanoscience & Nanotechnology	16	Nanotechnology Law and Business	1546-2080	1546-203X	123330
Applied Sciences	Enabling & Strategic Technologies	Nanoscience & Nanotechnology	16	Nature Materials	1476-1122	1476-4660	100387
Applied Sciences	Enabling & Strategic Technologies	Nanoscience & Nanotechnology	16	Nature Nanotechnology	1748-3387	1748-3395	116606
Applied Sciences	Enabling & Strategic Technologies	Nanoscience & Nanotechnology	16	Progress in Solid State Chemistry	0079-6786		106387
Applied Sciences	Enabling & Strategic Technologies	Nanoscience & Nanotechnology	16	Recent patents on nanotechnology	1872-2105		130378
Applied Sciences	Enabling & Strategic Technologies	Nanoscience & Nanotechnology	16	Sensors and Actuators A: Physical	0924-4247		106236
Applied Sciences	Enabling & Strategic Technologies	Nanoscience & Nanotechnology	16	Small	1613-6810	1613-6829	115085
Applied Sciences	Enabling & Strategic Technologies	Nanoscience & Nanotechnology	16	Wiley interdisciplinary reviews. Nanomedicine and nanobiotechnology	1939-5116	1939-0041	139815
Applied Sciences	Enabling & Strategic Technologies	Nanoscience & Nanotechnology	16	Xinxing Tan Cailiao/New Carbon Materials	1007-8827		102181
Applied Sciences	Enabling & Strategic Technologies	Optoelectronics & Photonics	17	Advances in OptoElectronics	1687-563X	1687-5648	121473
Applied Sciences	Enabling & Strategic Technologies	Optoelectronics & Photonics	17	Applied Physics B	0946-2171	1432-0649	103304
Applied Sciences	Enabling & Strategic Technologies	Optoelectronics & Photonics	17	Bandaoti Guangdian/Semiconductor Optoelectronics	1001-5868		115435
Applied Sciences	Enabling & Strategic Technologies	Optoelectronics & Photonics	17	British Telecommunications Engineering	0262-401X		105454
Applied Sciences	Enabling & Strategic Technologies	Optoelectronics & Photonics	17	Chinese Journal of Lasers B (English Edition)	1004-2822		112550
Applied Sciences	Enabling & Strategic Technologies	Optoelectronics & Photonics	17	Clinical Therapeutics	0149-2918		120698
Applied Sciences	Enabling & Strategic Technologies	Optoelectronics & Photonics	17	Fiber & Integrated Optics	0146-8030	1096-4681	106779
Applied Sciences	Enabling & Strategic Technologies	Optoelectronics & Photonics	17	Furukawa Review	1348-1797	0911-9280	118560
Applied Sciences	Enabling & Strategic Technologies	Optoelectronics & Photonics	17	Guangdian Gongcheng/Opto-Electronic Engineering	1003-501X		110607
Applied Sciences	Enabling & Strategic Technologies	Optoelectronics & Photonics	17	Guangdianzi Jiguang/Journal of Optoelectronics Laser	1005-0086		118556
Applied Sciences	Enabling & Strategic Technologies	Optoelectronics & Photonics	17	Guangzi Xuebao/Acta Photonica Sinica	1004-4213		113667
Applied Sciences	Enabling & Strategic Technologies	Optoelectronics & Photonics	17	IEEE Journal of Quantum Electronics	0018-9197		114231
Applied Sciences	Enabling & Strategic Technologies	Optoelectronics & Photonics	17	IEEE Journal of Selected Topics in Quantum Electronics	1077-260X		102337
Applied Sciences	Enabling & Strategic Technologies	Optoelectronics & Photonics	17	IEEE Photonics Technology Letters	1041-1135		110482
Applied Sciences	Enabling & Strategic Technologies	Optoelectronics & Photonics	17	IEICE Electronics Express	1349-2543		107015
Applied Sciences	Enabling & Strategic Technologies	Optoelectronics & Photonics	17	IET Optoelectronics	1751-8768		102346
Applied Sciences	Enabling & Strategic Technologies	Optoelectronics & Photonics	17	Infrared and Laser Engineering	1007-2276		107202
Applied Sciences	Enabling & Strategic Technologies	Optoelectronics & Photonics	17	International Journal of Optoelectronics	0952-5432		110800
Applied Sciences	Enabling & Strategic Technologies	Optoelectronics & Photonics	17	Journal of biophotonics	1864-063X	1864-0648	104694
Applied Sciences	Enabling & Strategic Technologies	Optoelectronics & Photonics	17	Journal of laser applications	1042-346X		116221
Applied Sciences	Enabling & Strategic Technologies	Optoelectronics & Photonics	17	Journal of Lightwave Technology	0733-8724		104014
Applied Sciences	Enabling & Strategic Technologies	Optoelectronics & Photonics	17	Journal of Microwaves and Optoelectronics	1516-7399		125759
Applied Sciences	Enabling & Strategic Technologies	Optoelectronics & Photonics	17	Journal of Optical and Fiber Communications Research		1619-8638	111353
Applied Sciences	Enabling & Strategic Technologies	Optoelectronics & Photonics	17	Journal of Optical Communications	0173-4911		117209
Applied Sciences	Enabling & Strategic Technologies	Optoelectronics & Photonics	17	Journal of Optical Networking	1536-5379		105334
Applied Sciences	Enabling & Strategic Technologies	Optoelectronics & Photonics	17	Journal of Optics (India)	0970-0374		127078
Applied Sciences	Enabling & Strategic Technologies	Optoelectronics & Photonics	17	Journal of Optoelectronics and Advanced Materials	1454-4164		106208
Applied Sciences	Enabling & Strategic Technologies	Optoelectronics & Photonics	17	Journal of Russian Laser Research	1071-2836	1573-8760	109263
Applied Sciences	Enabling & Strategic Technologies	Optoelectronics & Photonics	17	Laser & Photonics Reviews	1863-8880	1863-8899	128127
Applied Sciences	Enabling & Strategic Technologies	Optoelectronics & Photonics	17	Laser and Particle Beams	0263-0346	1469-803X	107982
Applied Sciences	Enabling & Strategic Technologies	Optoelectronics & Photonics	17	Laser Chemistry	0278-6273	1476-3516	102311
Applied Sciences	Enabling & Strategic Technologies	Optoelectronics & Photonics	17	Laser Physics	1054-660X	1555-6611	101200
Applied Sciences	Enabling & Strategic Technologies	Optoelectronics & Photonics	17	Laser Physics Letters	1612-2011	1612-202X	121212
Applied Sciences	Enabling & Strategic Technologies	Optoelectronics & Photonics	17	Lasers in Engineering	0898-1507	1029-029X	118836
Applied Sciences	Enabling & Strategic Technologies	Optoelectronics & Photonics	17	Lightwave	0741-5834		125267
Applied Sciences	Enabling & Strategic Technologies	Optoelectronics & Photonics	17	Metiers de la Petite Enfance	1258-780X		115177
Applied Sciences	Enabling & Strategic Technologies	Optoelectronics & Photonics	17	Nature Photonics	1749-4885	1749-4893	131224
Applied Sciences	Enabling & Strategic Technologies	Optoelectronics & Photonics	17	NTT Review	0915-2334		107966
Applied Sciences	Enabling & Strategic Technologies	Optoelectronics & Photonics	17	Optical and Quantum Electronics	0306-8919	1572-817X	119396
Applied Sciences	Enabling & Strategic Technologies	Optoelectronics & Photonics	17	Optical Fiber Technology	1068-5200	1095-9912	101869
Applied Sciences	Enabling & Strategic Technologies	Optoelectronics & Photonics	17	Optical Switching and Networking	1573-4277		100971
Applied Sciences	Enabling & Strategic Technologies	Optoelectronics & Photonics	17	Optics & Laser Technology	0030-3992		116894
Applied Sciences	Enabling & Strategic Technologies	Optoelectronics & Photonics	17	Optics & Photonics News	1047-6938	1541-3721	141084
Applied Sciences	Enabling & Strategic Technologies	Optoelectronics & Photonics	17	Optics and Lasers in Engineering	0143-8166		113792
Applied Sciences	Enabling & Strategic Technologies	Optoelectronics & Photonics	17	Optics Communications	0030-4018		106819
Applied Sciences	Enabling & Strategic Technologies	Optoelectronics & Photonics	17	Optoelectronics and Advanced Materials, Rapid Communications	1842-6573		132122
Applied Sciences	Enabling & Strategic Technologies	Optoelectronics & Photonics	17	Optoelectronics Letters	1673-1905	1993-5013	130157
Applied Sciences	Enabling & Strategic Technologies	Optoelectronics & Photonics	17	Opto-Electronics Review	1230-3402	1896-3757	108568
Applied Sciences	Enabling & Strategic Technologies	Optoelectronics & Photonics	17	Photonic Network Communications	1387-974X	1572-8188	103457
Applied Sciences	Enabling & Strategic Technologies	Optoelectronics & Photonics	17	Photonics and Nanostructures - Fundamentals and Applications	1569-4410	1569-4429	110393
Applied Sciences	Enabling & Strategic Technologies	Optoelectronics & Photonics	17	Photonics spectra	0731-1230		107715
Applied Sciences	Enabling & Strategic Technologies	Optoelectronics & Photonics	17	Springer Series in Optical Sciences	0342-4111		106081
Applied Sciences	Enabling & Strategic Technologies	Optoelectronics & Photonics	17	Zhongguo Jiguang/Chinese Journal of Lasers	0258-7025		112111
Applied Sciences	Enabling & Strategic Technologies	Strategic, Defence & Security Studies	18	ACM Transactions on Information and System Security	1094-9224	1557-7406	111120
Applied Sciences	Enabling & Strategic Technologies	Strategic, Defence & Security Studies	18	Advances in Earthquake Engineering	1361-617X		108831
Applied Sciences	Enabling & Strategic Technologies	Strategic, Defence & Security Studies	18	Armed Forces & Society	0095-327X	1556-0848	113098
Applied Sciences	Enabling & Strategic Technologies	Strategic, Defence & Security Studies	18	Biosecurity and Bioterrorism: Biodefense Strategy, Practice, and Science	1538-7135	1557-850X	103554
Applied Sciences	Enabling & Strategic Technologies	Strategic, Defence & Security Studies	18	Bulletin of Earthquake Engineering	1570-761X	1573-1456	123063
Applied Sciences	Enabling & Strategic Technologies	Strategic, Defence & Security Studies	18	Bulletin of the Atomic Scientists	0096-3402		103736
Applied Sciences	Enabling & Strategic Technologies	Strategic, Defence & Security Studies	18	Bulletin of the New Zealand National Society for Earthquake Engineering	0110-0718		122063
Applied Sciences	Enabling & Strategic Technologies	Strategic, Defence & Security Studies	18	Bulletin of the New Zealand Society for Earthquake Engineering	1174-9857		112166
Applied Sciences	Enabling & Strategic Technologies	Strategic, Defence & Security Studies	18	Computer Fraud & Security	1361-3723		124795
Applied Sciences	Enabling & Strategic Technologies	Strategic, Defence & Security Studies	18	Computers & Security	0167-4048		124866
Applied Sciences	Enabling & Strategic Technologies	Strategic, Defence & Security Studies	18	Conflict Management and Peace Science (SAGE Publications)	0738-8942		107221
Applied Sciences	Enabling & Strategic Technologies	Strategic, Defence & Security Studies	18	Cooperation and Conflict	0010-8367	1460-3691	102514
Applied Sciences	Enabling & Strategic Technologies	Strategic, Defence & Security Studies	18	Defence and Peace Economics	1024-2694	1476-8267	110840
Applied Sciences	Enabling & Strategic Technologies	Strategic, Defence & Security Studies	18	Defence science journal	0011-748X		121703
Applied Sciences	Enabling & Strategic Technologies	Strategic, Defence & Security Studies	18	Disaster Medicine and Public Health Preparedness	1935-7893	1938-744X	115624
Applied Sciences	Enabling & Strategic Technologies	Strategic, Defence & Security Studies	18	Disaster Prevention and Management	0965-3562		101760
Applied Sciences	Enabling & Strategic Technologies	Strategic, Defence & Security Studies	18	Disasters	0361-3666	1467-7717	116296
Applied Sciences	Enabling & Strategic Technologies	Strategic, Defence & Security Studies	18	Earthquake	1000-3274		113764
Applied Sciences	Enabling & Strategic Technologies	Strategic, Defence & Security Studies	18	Earthquake Engineering and Engineering Vibration	1671-3664	1993-503X	100890
Applied Sciences	Enabling & Strategic Technologies	Strategic, Defence & Security Studies	18	Earthquake Engineering and Structural Dynamics	0098-8847	1096-9845	107617
Applied Sciences	Enabling & Strategic Technologies	Strategic, Defence & Security Studies	18	Earthquake Spectra	8755-2930		101225
Applied Sciences	Enabling & Strategic Technologies	Strategic, Defence & Security Studies	18	Ecotoxicology and Environmental Safety	0147-6513	1090-2414	114584
Applied Sciences	Enabling & Strategic Technologies	Strategic, Defence & Security Studies	18	Environmental Hazards	1747-7891		121959
Applied Sciences	Enabling & Strategic Technologies	Strategic, Defence & Security Studies	18	Fire Engineering	0015-2587		133107
Applied Sciences	Enabling & Strategic Technologies	Strategic, Defence & Security Studies	18	Guofang Keji Daxue Xuebao/Journal of National University of Defense Technology	1001-2486		126920
Applied Sciences	Enabling & Strategic Technologies	Strategic, Defence & Security Studies	18	Human and Ecological Risk Assessment	1080-7039	1549-7860	116548
Applied Sciences	Enabling & Strategic Technologies	Strategic, Defence & Security Studies	18	IEEE Security & Privacy	1540-7993		121499
Applied Sciences	Enabling & Strategic Technologies	Strategic, Defence & Security Studies	18	IEEE Transactions on Dependable and Secure Computing	1545-5971		107751
Applied Sciences	Enabling & Strategic Technologies	Strategic, Defence & Security Studies	18	IEEE Transactions on Information Forensics and Security	1556-6013		127272
Applied Sciences	Enabling & Strategic Technologies	Strategic, Defence & Security Studies	18	IET Information Security	1751-8709		110484
Applied Sciences	Enabling & Strategic Technologies	Strategic, Defence & Security Studies	18	International Journal of Conflict Management	1044-4068		110221
Applied Sciences	Enabling & Strategic Technologies	Strategic, Defence & Security Studies	18	International Journal of Emergency Management	1471-4825	1741-5071	112552
Applied Sciences	Enabling & Strategic Technologies	Strategic, Defence & Security Studies	18	International Journal of Information Security	1615-5262	1615-5270	114396
Applied Sciences	Enabling & Strategic Technologies	Strategic, Defence & Security Studies	18	International Journal of Risk Assessment and Management	1466-8297	1741-5241	130236
Applied Sciences	Enabling & Strategic Technologies	Strategic, Defence & Security Studies	18	International Security	0162-2889	1531-4804	100447
Applied Sciences	Enabling & Strategic Technologies	Strategic, Defence & Security Studies	18	ISET Journal of Earthquake Technology	0972-0405		129774
Applied Sciences	Enabling & Strategic Technologies	Strategic, Defence & Security Studies	18	Journal in Computer Virology	1772-9890	1772-9904	130600
Applied Sciences	Enabling & Strategic Technologies	Strategic, Defence & Security Studies	18	Journal of Applied Fire Science	1044-4300	1541-4183	128441
Applied Sciences	Enabling & Strategic Technologies	Strategic, Defence & Security Studies	18	Journal of Conflict Resolution	0022-0027	1552-8766	113732
Applied Sciences	Enabling & Strategic Technologies	Strategic, Defence & Security Studies	18	Journal of Earthquake Engineering	1363-2469	1559-808X	115323
Applied Sciences	Enabling & Strategic Technologies	Strategic, Defence & Security Studies	18	Journal of Fire Sciences	0734-9041	1530-8049	110403
Applied Sciences	Enabling & Strategic Technologies	Strategic, Defence & Security Studies	18	Journal of food protection	0362-028X		101036
Applied Sciences	Enabling & Strategic Technologies	Strategic, Defence & Security Studies	18	Journal of Food Safety	0149-6085	1745-4565	100216
Applied Sciences	Enabling & Strategic Technologies	Strategic, Defence & Security Studies	18	Journal of Hazardous Materials	0304-3894		116912
Applied Sciences	Enabling & Strategic Technologies	Strategic, Defence & Security Studies	18	Journal of Homeland Security and Emergency Management		1547-7355	126578
Applied Sciences	Enabling & Strategic Technologies	Strategic, Defence & Security Studies	18	Journal of Loss Prevention in the Process Industries	0950-4230		110975
Applied Sciences	Enabling & Strategic Technologies	Strategic, Defence & Security Studies	18	Journal of Natural Disasters	1004-4574		109481
Applied Sciences	Enabling & Strategic Technologies	Strategic, Defence & Security Studies	18	Journal of Peace Research	0022-3433	1460-3578	112504
Applied Sciences	Enabling & Strategic Technologies	Strategic, Defence & Security Studies	18	Journal of Political and Military Sociology	0047-2697		101569
Applied Sciences	Enabling & Strategic Technologies	Strategic, Defence & Security Studies	18	Journal of Refugee Studies	0951-6328	1471-6925	110196
Applied Sciences	Enabling & Strategic Technologies	Strategic, Defence & Security Studies	18	Journal of Risk Research	1366-9877	1466-4461	114315
Applied Sciences	Enabling & Strategic Technologies	Strategic, Defence & Security Studies	18	Journal of Strategic Studies	0140-2390	1743-937X	108890
Applied Sciences	Enabling & Strategic Technologies	Strategic, Defence & Security Studies	18	Korean Journal of Defense Analysis	1016-3271		100602
Applied Sciences	Enabling & Strategic Technologies	Strategic, Defence & Security Studies	18	Landslides	1612-510X	1612-5118	125020
Applied Sciences	Enabling & Strategic Technologies	Strategic, Defence & Security Studies	18	Low Intensity Conflict and Law Enforcement	0966-2847		101339
Applied Sciences	Enabling & Strategic Technologies	Strategic, Defence & Security Studies	18	Military law review	0026-4040		108459
Applied Sciences	Enabling & Strategic Technologies	Strategic, Defence & Security Studies	18	Military medicine	0026-4075	1930-613X	115956
Applied Sciences	Enabling & Strategic Technologies	Strategic, Defence & Security Studies	18	Military Operations Research	0275-5823		112744
Applied Sciences	Enabling & Strategic Technologies	Strategic, Defence & Security Studies	18	Military Psychology	0899-5605	1532-7876	115096
Applied Sciences	Enabling & Strategic Technologies	Strategic, Defence & Security Studies	18	NATO Security through Science Series C: Environmental Security	1871-4668		125776
Applied Sciences	Enabling & Strategic Technologies	Strategic, Defence & Security Studies	18	Natural Hazards	0921-030X	1573-0840	114994
Applied Sciences	Enabling & Strategic Technologies	Strategic, Defence & Security Studies	18	Natural Hazards and Earth System Sciences	1561-8633	1684-9981	114863
Applied Sciences	Enabling & Strategic Technologies	Strategic, Defence & Security Studies	18	Natural Hazards Review	1527-6988		119889
Applied Sciences	Enabling & Strategic Technologies	Strategic, Defence & Security Studies	18	Network Security	1353-4858		129544
Applied Sciences	Enabling & Strategic Technologies	Strategic, Defence & Security Studies	18	Process Safety and Environmental Protection	0957-5820	1744-3598	120191
Applied Sciences	Enabling & Strategic Technologies	Strategic, Defence & Security Studies	18	Process Safety Progress	1066-8527	1547-5913	100135
Applied Sciences	Enabling & Strategic Technologies	Strategic, Defence & Security Studies	18	Refuge	0229-5113		127738
Applied Sciences	Enabling & Strategic Technologies	Strategic, Defence & Security Studies	18	Refugee Survey Quarterly	1020-4067	1471-695X	129147
Applied Sciences	Enabling & Strategic Technologies	Strategic, Defence & Security Studies	18	Reliability Engineering & System Safety	0951-8320		101788
Applied Sciences	Enabling & Strategic Technologies	Strategic, Defence & Security Studies	18	Resource and Energy Economics	0928-7655		101018
Applied Sciences	Enabling & Strategic Technologies	Strategic, Defence & Security Studies	18	Risk Analysis	0272-4332	1539-6924	114272
Applied Sciences	Enabling & Strategic Technologies	Strategic, Defence & Security Studies	18	Security Dialogue	0967-0106	1460-3640	103672
Applied Sciences	Enabling & Strategic Technologies	Strategic, Defence & Security Studies	18	Security Studies	0963-6412	1556-1852	100522
Applied Sciences	Enabling & Strategic Technologies	Strategic, Defence & Security Studies	18	Soil Dynamics and Earthquake Engineering	0267-7261		118854
Applied Sciences	Enabling & Strategic Technologies	Strategic, Defence & Security Studies	18	Spill Science & Technology Bulletin	1353-2561		121922
Applied Sciences	Enabling & Strategic Technologies	Strategic, Defence & Security Studies	18	Stochastic Environmental Research and Risk Assessment	1436-3240	1436-3259	112034
Applied Sciences	Enabling & Strategic Technologies	Strategic, Defence & Security Studies	18	Structural Engineering/Earthquake Engineering	0289-8063		114789
Applied Sciences	Enabling & Strategic Technologies	Strategic, Defence & Security Studies	18	Studies in Conflict Terrorism	1057-610X	1521-0731	111576
Applied Sciences	Enabling & Strategic Technologies	Strategic, Defence & Security Studies	18	Survival	0039-6338	1468-2699	102947
Applied Sciences	Enabling & Strategic Technologies	Strategic, Defence & Security Studies	18	Technical Council on Lifeline Earthquake Engineering Monograph			111464
Applied Sciences	Enabling & Strategic Technologies	Strategic, Defence & Security Studies	18	Terrorism and Political Violence	0954-6553	1556-1836	101736
Applied Sciences	Enabling & Strategic Technologies	Strategic, Defence & Security Studies	18	The Journal of Strategic Information Systems	0963-8687		105419
Applied Sciences	Enabling & Strategic Technologies	Strategic, Defence & Security Studies	18	World Information on Earthquake Engineering	1007-6069		122804
Applied Sciences	Engineering	Aerospace & Aeronautics	19	Acta Astronautica	0094-5765		120297
Applied Sciences	Engineering	Aerospace & Aeronautics	19	Advances in Space Research	0273-1177		117049
Applied Sciences	Engineering	Aerospace & Aeronautics	19	Advances in the Astronautical Sciences	0065-3438	1081-6003	114809
Applied Sciences	Engineering	Aerospace & Aeronautics	19	Aeronautical Journal	0001-9240		103154
Applied Sciences	Engineering	Aerospace & Aeronautics	19	Aerospace Science and Technology	1270-9638		117896
Applied Sciences	Engineering	Aerospace & Aeronautics	19	AIAA Journal	0001-1452	1533-385X	105461
Applied Sciences	Engineering	Aerospace & Aeronautics	19	Air and Space Power Journal	1555-385X		114148
Applied Sciences	Engineering	Aerospace & Aeronautics	19	Aircraft Engineering	0002-2667		111580
Applied Sciences	Engineering	Aerospace & Aeronautics	19	American Astronautical Society, Scientific Technology Series	0278-4017		110653
Applied Sciences	Engineering	Aerospace & Aeronautics	19	American Society of Mechanical Engineers, Aerospace Division (Publication) AD	0733-4230		125197
Applied Sciences	Engineering	Aerospace & Aeronautics	19	Canadian aeronautics and space journal. Le journal aeronautique et spatial du Canada	0008-2821		114480
Applied Sciences	Engineering	Aerospace & Aeronautics	19	Chinese Journal of Aeronautics	1000-9361		127537
Applied Sciences	Engineering	Aerospace & Aeronautics	19	Chinese Space Science and Technology	1000-758X		124103
Applied Sciences	Engineering	Aerospace & Aeronautics	19	Hangkong Cailiao Xuebao/Journal of Aeronautical Materials	1005-5053		106799
Applied Sciences	Engineering	Aerospace & Aeronautics	19	Hangkong Dongli Xuebao/Journal of Aerospace Power	1000-8055		100437
Applied Sciences	Engineering	Aerospace & Aeronautics	19	Hangkong Xuebao/Acta Aeronautica et Astronautica Sinica	1000-6893		119303
Applied Sciences	Engineering	Aerospace & Aeronautics	19	IEEE Aerospace and Electronic Systems Magazine	0885-8985		106203
Applied Sciences	Engineering	Aerospace & Aeronautics	19	IEEE Transactions on Aerospace and Electronic Systems	0018-9251		114135
Applied Sciences	Engineering	Aerospace & Aeronautics	19	International Journal of Turbo and Jet Engines	0334-0082		100357
Applied Sciences	Engineering	Aerospace & Aeronautics	19	Journal of Aerospace Computing, Information and Communication	1542-9423		107195
Applied Sciences	Engineering	Aerospace & Aeronautics	19	Journal of Aerospace Engineering	0893-1321		113378
Applied Sciences	Engineering	Aerospace & Aeronautics	19	Journal of aircraft	0021-8669		110528
Applied Sciences	Engineering	Aerospace & Aeronautics	19	Journal of guidance, control, and dynamics : a publication of the American Institute of Aeronautics and Astronautics devoted to the technology of dynamics and control	0731-5090	1533-3884	106911
Applied Sciences	Engineering	Aerospace & Aeronautics	19	Journal of Propulsion and Power	0748-4658	1533-3876	109374
Applied Sciences	Engineering	Aerospace & Aeronautics	19	Journal of spacecraft and rockets	0022-4650	1533-6794	114348
Applied Sciences	Engineering	Aerospace & Aeronautics	19	Journal of Spacecraft Technology	0971-1600		131284
Applied Sciences	Engineering	Aerospace & Aeronautics	19	Journal of the American Helicopter Society	0002-8711		111064
Applied Sciences	Engineering	Aerospace & Aeronautics	19	Journal of the Astronautical Sciences	0021-9142		119351
Applied Sciences	Engineering	Aerospace & Aeronautics	19	Journal of the British Interplanetary Society	0007-084X		103600
Applied Sciences	Engineering	Aerospace & Aeronautics	19	Journal of the Institution of Engineers (India): Aerospace Engineering Journal	0257-3423		107162
Applied Sciences	Engineering	Aerospace & Aeronautics	19	Kongqi Donglixue Xuebao/Acta Aerodynamica Sinica	0258-1825		124634
Applied Sciences	Engineering	Aerospace & Aeronautics	19	Nanjing Hangkong Hangtian Daxue Xuebao/Journal of Nanjing University of Aeronautics and Astronautics	1005-2615		107054
Applied Sciences	Engineering	Aerospace & Aeronautics	19	NASA Technical Memorandum - SeaWiFS Technical Report Series	1522-094X		129351
Applied Sciences	Engineering	Aerospace & Aeronautics	19	Progress in Aerospace Sciences	0376-0421		111725
Applied Sciences	Engineering	Aerospace & Aeronautics	19	Shock Waves	0938-1287	1432-2153	102470
Applied Sciences	Engineering	Aerospace & Aeronautics	19	Space Policy	0265-9646		106433
Applied Sciences	Engineering	Aerospace & Aeronautics	19	Space technology (Oxford, England)	0892-9270		108248
Applied Sciences	Engineering	Aerospace & Aeronautics	19	Transactions of Nanjing University of Aeronautics and Astronautics	1005-1120		128768
Applied Sciences	Engineering	Aerospace & Aeronautics	19	Transactions of the Japan Society for Aeronautical and Space Sciences	0549-3811		109530
Applied Sciences	Engineering	Aerospace & Aeronautics	19	Tuijin Jishu/Journal of Propulsion Technology	1001-4055		116337
Applied Sciences	Engineering	Aerospace & Aeronautics	19	Yuhang Xuebao/Journal of Astronautics	1000-1328		112948
Applied Sciences	Engineering	Aerospace & Aeronautics	19	Zhongguo Hangkong Taikong Xuehui Huikan/Transactions of the Aeronautical and Astronautical Society of the Republic of China	1022-0666	1990-7729	121415
Applied Sciences	Engineering	Automobile Design & Engineering	20	ATZ Automobiltechnische Zeitschrift	0001-2785		125495
Applied Sciences	Engineering	Automobile Design & Engineering	20	Heavy Vehicle Systems	1351-7848		124488
Applied Sciences	Engineering	Automobile Design & Engineering	20	IEEE Transactions on Vehicular Technology	0018-9545		110448
Applied Sciences	Engineering	Automobile Design & Engineering	20	International Journal of Automotive Technology	1229-9138	1976-3832	128637
Applied Sciences	Engineering	Automobile Design & Engineering	20	International Journal of Automotive Technology and Management	1470-9511	1741-5012	121996
Applied Sciences	Engineering	Automobile Design & Engineering	20	International Journal of Heavy Vehicle Systems	1744-232X	1741-5152	119302
Applied Sciences	Engineering	Automobile Design & Engineering	20	International Journal of Vehicle Autonomous Systems	1471-0226	1741-5306	112762
Applied Sciences	Engineering	Automobile Design & Engineering	20	International Journal of Vehicle Design	0143-3369	1741-5314	115940
Applied Sciences	Engineering	Automobile Design & Engineering	20	JSAE Review	0389-4304		128605
Applied Sciences	Engineering	Automobile Design & Engineering	20	MTZ Motortechnische Zeitschrift	0024-8525		125151
Applied Sciences	Engineering	Automobile Design & Engineering	20	Review of Automotive Engineering	1349-4724		126490
Applied Sciences	Engineering	Automobile Design & Engineering	20	Vehicle System Dynamics	0042-3114	1744-5159	109816
Applied Sciences	Engineering	Biomedical Engineering	21	Acta Biomaterialia	1742-7061		109815
Applied Sciences	Engineering	Biomedical Engineering	21	American Society of Mechanical Engineerings, Bioengineering Division (Publication) BED	1071-6947		112523
Applied Sciences	Engineering	Biomedical Engineering	21	Annals of Biomedical Engineering	0090-6964	1573-9686	106388
Applied Sciences	Engineering	Biomedical Engineering	21	Annual Review of Biomedical Engineering	1523-9829	1545-4274	103741
Applied Sciences	Engineering	Biomedical Engineering	21	Artificial Organs	0160-564X	1525-1594	113185
Applied Sciences	Engineering	Biomedical Engineering	21	ASAIO Journal	1058-2916	1538-943X	105132
Applied Sciences	Engineering	Biomedical Engineering	21	Automedica	0095-0963		130833
Applied Sciences	Engineering	Biomedical Engineering	21	Biomaterials	0142-9612		109232
Applied Sciences	Engineering	Biomedical Engineering	21	Biomechanics and Modeling in Mechanobiology	1617-7959	1617-7940	109313
Applied Sciences	Engineering	Biomedical Engineering	21	Biomedical Engineering	0006-3398	1573-8256	112328
Applied Sciences	Engineering	Biomedical Engineering	21	Biomedical Engineering - Applications, Basis and Communications	1016-2372		112255
Applied Sciences	Engineering	Biomedical Engineering	21	BioMedical Engineering OnLine		1475-925X	111398
Applied Sciences	Engineering	Biomedical Engineering	21	Biomedical instrumentation & technology / Association for the Advancement of Medical Instrumentation	0899-8205		101492
Applied Sciences	Engineering	Biomedical Engineering	21	Biomedical Materials	1748-6041	1748-605X	123221
Applied Sciences	Engineering	Biomedical Engineering	21	Bio-Medical Materials and Engineering	0959-2989		110534
Applied Sciences	Engineering	Biomedical Engineering	21	Biomedical Signal Processing and Control	1746-8094		111357
Applied Sciences	Engineering	Biomedical Engineering	21	Biomedizinische Technik/Biomedical Engineering	0013-5585	1862-278X	115973
Applied Sciences	Engineering	Biomedical Engineering	21	Biorheology	0006-355X		113020
Applied Sciences	Engineering	Biomedical Engineering	21	Cardiovascular Engineering	1567-8822	1573-6806	126587
Applied Sciences	Engineering	Biomedical Engineering	21	Cells and Materials	1051-6794		106361
Applied Sciences	Engineering	Biomedical Engineering	21	Chinese Journal of Medical and Biological Engineering	1019-0465		130005
Applied Sciences	Engineering	Biomedical Engineering	21	Computer Methods in Biomechanics & Biomedical Engineering	1025-5842	1476-8259	108200
Applied Sciences	Engineering	Biomedical Engineering	21	Computers and Biomedical Research	0010-4809		119481
Applied Sciences	Engineering	Biomedical Engineering	21	Computers in Biology and Medicine	0010-4825		114655
Applied Sciences	Engineering	Biomedical Engineering	21	Critical Reviews in Biomedical Engineering	0278-940X	1943-619X	104939
Applied Sciences	Engineering	Biomedical Engineering	21	European cells & materials		1473-2262	102061
Applied Sciences	Engineering	Biomedical Engineering	21	Expert Review of Medical Devices	1743-4440	1745-2422	110295
Applied Sciences	Engineering	Biomedical Engineering	21	IEEE Engineering in Medicine and Biology Magazine	0739-5175	1937-4186	101776
Applied Sciences	Engineering	Biomedical Engineering	21	IEEE Transactions on Rehabilitation Engineering	1063-6528		109559
Applied Sciences	Engineering	Biomedical Engineering	21	IEEE Transactions on Biomedical Engineering	0018-9294	1558-2531	107143
Applied Sciences	Engineering	Biomedical Engineering	21	IEEE Transactions on Neural Systems and Rehabilitation Engineering	1534-4320	1558-0210	105416
Applied Sciences	Engineering	Biomedical Engineering	21	ITBM-RBM	1297-9562		103877
Applied Sciences	Engineering	Biomedical Engineering	21	Iyo denshi to seitai kogaku. Japanese journal of medical electronics and biological engineering	0021-3292		120104
Applied Sciences	Engineering	Biomedical Engineering	21	Japanese Journal of Artificial Organs	0300-0818		106924
Applied Sciences	Engineering	Biomedical Engineering	21	Journal of applied biomaterials & biomechanics : JABB	1722-6899	1724-6024	126362
Applied Sciences	Engineering	Biomedical Engineering	21	Journal of Artificial Organs	1434-7229	1619-0904	109194
Applied Sciences	Engineering	Biomedical Engineering	21	Journal of Bioactive and Compatible Polymers	0883-9115	1530-8030	106666
Applied Sciences	Engineering	Biomedical Engineering	21	Journal of Biomaterials Applications	0885-3282	1530-8022	117205
Applied Sciences	Engineering	Biomedical Engineering	21	Journal of Biomaterials Science, Polymer Edition	0920-5063	1568-5624	113778
Applied Sciences	Engineering	Biomedical Engineering	21	Journal of Biomechanical Engineering	0148-0731	1528-8951	109737
Applied Sciences	Engineering	Biomedical Engineering	21	Journal of Biomechanics	0021-9290		112788
Applied Sciences	Engineering	Biomedical Engineering	21	Journal of Biomedical Materials Research	0021-9304	1097-4636	105173
Applied Sciences	Engineering	Biomedical Engineering	21	Journal of Bionic Engineering	1672-6529		119809
Applied Sciences	Engineering	Biomedical Engineering	21	Journal of Congestive Heart Failure and Circulatory Support	1468-3768		118776
Applied Sciences	Engineering	Biomedical Engineering	21	Journal of Long-Term Effects of Medical Implants	1050-6934	1940-4379	103413
Applied Sciences	Engineering	Biomedical Engineering	21	Journal of Materials Science: Materials in Medicine	0957-4530	1573-4838	109453
Applied Sciences	Engineering	Biomedical Engineering	21	Journal of Medical and Biological Engineering	1609-0985		109372
Applied Sciences	Engineering	Biomedical Engineering	21	Journal of Medical Devices	1932-6181	1932-619X	121277
Applied Sciences	Engineering	Biomedical Engineering	21	Journal of Medical Engineering & Technology	0309-1902	1464-522X	111002
Applied Sciences	Engineering	Biomedical Engineering	21	Journal of Neural Engineering	1741-2560	1741-2552	113791
Applied Sciences	Engineering	Biomedical Engineering	21	Journal of the Mechanical Behavior of Biomedical Materials	1751-6161		103866
Applied Sciences	Engineering	Biomedical Engineering	21	Journal of Tissue Engineering and Regenerative Medicine	1932-6254	1932-7005	119484
Applied Sciences	Engineering	Biomedical Engineering	21	Materials Science and Engineering: C	0928-4931		101086
Applied Sciences	Engineering	Biomedical Engineering	21	Mechanics & chemistry of biosystems : MCB	1546-2048	1546-2056	105050
Applied Sciences	Engineering	Biomedical Engineering	21	Medical & Biological Engineering & Computing	0140-0118	1741-0444	118707
Applied Sciences	Engineering	Biomedical Engineering	21	Medical Device and Diagnostic Industry	0194-844X		140755
Applied Sciences	Engineering	Biomedical Engineering	21	Medical Engineering & Physics	1350-4533		110354
Applied Sciences	Engineering	Biomedical Engineering	21	Molecular & cellular biomechanics : MCB	1556-5297	1556-5300	113444
Applied Sciences	Engineering	Biomedical Engineering	21	Physiological Measurement	0967-3334	1361-6579	101847
Applied Sciences	Engineering	Biomedical Engineering	21	Sheng wu yi xue gong cheng xue za zhi = Journal of biomedical engineering = Shengwu yixue gongchengxue zazhi	1001-5515		124471
Applied Sciences	Engineering	Biomedical Engineering	21	Technology and health care : official journal of the European Society for Engineering and Medicine	0928-7329	1878-7401	113783
Applied Sciences	Engineering	Biomedical Engineering	21	Tissue Engineering	1076-3279		102989
Applied Sciences	Engineering	Biomedical Engineering	21	Tissue Engineering and Regenerative Medicine	1738-2696		142641
Applied Sciences	Engineering	Biomedical Engineering	21	Tissue Engineering, Part A	1937-3341	1937-335X	120844
Applied Sciences	Engineering	Biomedical Engineering	21	Tissue Engineering, Part B, Reviews	1937-3368	1937-3376	120653
Applied Sciences	Engineering	Biomedical Engineering	21	Tissue Engineering, Part C, Methods	1937-3384	1937-3392	103253
Applied Sciences	Engineering	Biomedical Engineering	21	Trends in Biomaterials and Artificial Organs	0971-1198		127032
Applied Sciences	Engineering	Biomedical Engineering	21	Zhongguo Shengwu Yixue Gongcheng Xuebao/Chinese Journal of Biomedical Engineering	0258-8021		120247
Applied Sciences	Engineering	Chemical Engineering	22	Acta Polytechnica Scandinavica, Chemical Technology Series	1239-0518		108595
Applied Sciences	Engineering	Chemical Engineering	22	Advanced Powder Technology	0921-8831	1568-5527	104074
Applied Sciences	Engineering	Chemical Engineering	22	Advances in Chemical Engineering	0065-2377		127111
Applied Sciences	Engineering	Chemical Engineering	22	Aiche Journal	0001-1541	1547-5905	106997
Applied Sciences	Engineering	Chemical Engineering	22	Asia-Pacific Journal of Chemical Engineering	1932-2135	1932-2143	115294
Applied Sciences	Engineering	Chemical Engineering	22	Aufbereitungs-Technik/Mineral Processing	0066-6505	0004-783X	124920
Applied Sciences	Engineering	Chemical Engineering	22	Beijing Huagong Daxue Xuebao (Ziran Kexueban)/Journal of Beijing University of Chemical Technology (Natural Science Edition)	1671-4628		124657
Applied Sciences	Engineering	Chemical Engineering	22	Brazilian Journal of Chemical Engineering	0104-6632		103139
Applied Sciences	Engineering	Chemical Engineering	22	Bulk Solids Handling	0173-9980		106220
Applied Sciences	Engineering	Chemical Engineering	22	Chemical and Biochemical Engineering Quarterly	0352-9568		112587
Applied Sciences	Engineering	Chemical Engineering	22	Chemical Engineering	0009-2460		117897
Applied Sciences	Engineering	Chemical Engineering	22	Chemical Engineering & Technology (CET)	0930-7516	1521-4125	111205
Applied Sciences	Engineering	Chemical Engineering	22	Chemical Engineering and Processing: Process Intensification	0255-2701		119114
Applied Sciences	Engineering	Chemical Engineering	22	Chemical Engineering Communications	0098-6445	1563-5201	111971
Applied Sciences	Engineering	Chemical Engineering	22	Chemical Engineering Journal	1385-8947		118190
Applied Sciences	Engineering	Chemical Engineering	22	Chemical Engineering Progress	0360-7275		114136
Applied Sciences	Engineering	Chemical Engineering	22	Chemical Engineering Research and Design	0263-8762	1744-3563	111776
Applied Sciences	Engineering	Chemical Engineering	22	Chemical Engineering Science	0009-2509		107362
Applied Sciences	Engineering	Chemical Engineering	22	Chemical Engineering World	0009-2517		108745
Applied Sciences	Engineering	Chemical Engineering	22	Chemical Processing	0009-2630		108558
Applied Sciences	Engineering	Chemical Engineering	22	Chemical Product and Process Modeling		1934-2659	111001
Applied Sciences	Engineering	Chemical Engineering	22	Chemie-Ingenieur-Technik (CIT)	0009-286X	1522-2640	102042
Applied Sciences	Engineering	Chemical Engineering	22	Chemische Technik	0045-6519		102388
Applied Sciences	Engineering	Chemical Engineering	22	Chinese Journal of Chemical Engineering	1004-9541		112424
Applied Sciences	Engineering	Chemical Engineering	22	Computer Aided Chemical Engineering	1570-7946		104364
Applied Sciences	Engineering	Chemical Engineering	22	Computers & Chemical Engineering	0098-1354		118919
Applied Sciences	Engineering	Chemical Engineering	22	Desalination	0011-9164		103045
Applied Sciences	Engineering	Chemical Engineering	22	Developments in Chemical Engineering and Mineral Processing	0969-1855		107928
Applied Sciences	Engineering	Chemical Engineering	22	Filtration	1479-0602		112428
Applied Sciences	Engineering	Chemical Engineering	22	Filtration+Separation	0015-1882		109493
Applied Sciences	Engineering	Chemical Engineering	22	Fluid - Particle Separations Journal	1541-9290		123404
Applied Sciences	Engineering	Chemical Engineering	22	Fluid Phase Equilibria	0378-3812		100087
Applied Sciences	Engineering	Chemical Engineering	22	Gao Xiao Hua Xue Gong Cheng Xue Bao/Journal of Chemical Engineering of Chinese Universities	1003-9015		113106
Applied Sciences	Engineering	Chemical Engineering	22	Handbook of Powder Technology	0167-3785		131740
Applied Sciences	Engineering	Chemical Engineering	22	High Temperatures - High Pressures	0018-1544		117097
Applied Sciences	Engineering	Chemical Engineering	22	Huadong Ligong Daxue Xuebao /Journal of East China University of Science and Technology	1006-3080		124410
Applied Sciences	Engineering	Chemical Engineering	22	Huagong Xuebao/Journal of Chemical Industry and Engineering (China)	0438-1157		116534
Applied Sciences	Engineering	Chemical Engineering	22	Huaxue Fanying Gongcheng Yu Gongyi/Chemical Reaction Engineering and Technology	1001-7631		101404
Applied Sciences	Engineering	Chemical Engineering	22	Huaxue Gongcheng/Chemical Engineering	1005-9954		106156
Applied Sciences	Engineering	Chemical Engineering	22	Hungarian Journal of Industrial Chemistry	0133-0276		102134
Applied Sciences	Engineering	Chemical Engineering	22	Hydrocarbon Processing	0018-8190		132483
Applied Sciences	Engineering	Chemical Engineering	22	Indian Journal of Chemical Technology	0971-457X		110106
Applied Sciences	Engineering	Chemical Engineering	22	Industrial & Engineering Chemistry Research	0888-5885	1520-5045	119204
Applied Sciences	Engineering	Chemical Engineering	22	Informacion Tecnologica	0716-8756		115736
Applied Sciences	Engineering	Chemical Engineering	22	Ingenieria Quimica	0210-2064		103040
Applied Sciences	Engineering	Chemical Engineering	22	International Journal of Chemical Reactor Engineering		1542-6580	113476
Applied Sciences	Engineering	Chemical Engineering	22	International Journal of Nuclear Desalination	1476-914X	1741-9204	110405
Applied Sciences	Engineering	Chemical Engineering	22	International Journal of Thermophysics	0195-928X	1572-9567	107762
Applied Sciences	Engineering	Chemical Engineering	22	Inzynieria Chemiczna i Procesowa	0208-6425		109065
Applied Sciences	Engineering	Chemical Engineering	22	Journal of Chemical & Engineering Data	0021-9568	1520-5134	106652
Applied Sciences	Engineering	Chemical Engineering	22	Journal of Chemical Engineering of Japan	0021-9592		113761
Applied Sciences	Engineering	Chemical Engineering	22	Journal of Chinese Institute of Chemical Engineers	0368-1653		119893
Applied Sciences	Engineering	Chemical Engineering	22	Journal of Membrane Science	0376-7388		112601
Applied Sciences	Engineering	Chemical Engineering	22	Journal of Process Control	0959-1524		107986
Applied Sciences	Engineering	Chemical Engineering	22	Journal of Solution Chemistry	0095-9782	1572-8927	114071
Applied Sciences	Engineering	Chemical Engineering	22	Journal of the Taiwan Institute of Chemical Engineers	1876-1070		130028
Applied Sciences	Engineering	Chemical Engineering	22	Kagaku Kogaku Ronbunshu	0386-216X		106155
Applied Sciences	Engineering	Chemical Engineering	22	Korean Journal of Chemical Engineering	0256-1115	1975-7220	118535
Applied Sciences	Engineering	Chemical Engineering	22	Latin American Applied Research	0327-0793		115055
Applied Sciences	Engineering	Chemical Engineering	22	Membrane Technology	0958-2118		124726
Applied Sciences	Engineering	Chemical Engineering	22	Modeling, Identification and Control	0332-7353		114278
Applied Sciences	Engineering	Chemical Engineering	22	Particle & Particle Systems Characterization	0934-0866	1521-4117	115052
Applied Sciences	Engineering	Chemical Engineering	22	Particulate Science & Technology	0272-6351	1548-0046	106116
Applied Sciences	Engineering	Chemical Engineering	22	Particuology	1674-2001		130056
Applied Sciences	Engineering	Chemical Engineering	22	Periodica Polytechnica: Chemical Engineering	0324-5853		117905
Applied Sciences	Engineering	Chemical Engineering	22	Physics & Chemistry of Liquids	0031-9104	1029-0451	107600
Applied Sciences	Engineering	Chemical Engineering	22	Powder Handling and Processing	0934-7348		119510
Applied Sciences	Engineering	Chemical Engineering	22	Powder Technology	0032-5910		103743
Applied Sciences	Engineering	Chemical Engineering	22	Reviews in Chemical Engineering	0167-8299		117056
Applied Sciences	Engineering	Chemical Engineering	22	Revue de L'Institut Francais du Petrole	0020-2274		119970
Applied Sciences	Engineering	Chemical Engineering	22	Separation & Purification Reviews	1542-2119	1542-2127	100069
Applied Sciences	Engineering	Chemical Engineering	22	Separation and Purification Methods	0360-2540		107126
Applied Sciences	Engineering	Chemical Engineering	22	Separation and Purification Technology	1383-5866		119698
Applied Sciences	Engineering	Chemical Engineering	22	Separation Science & Technology	0149-6395	1520-5754	113510
Applied Sciences	Engineering	Chemical Engineering	22	Solvent Extraction & Ion Exchange	0736-6299	1532-2262	111221
Applied Sciences	Engineering	Chemical Engineering	22	Solvent Extraction Research and Development	1341-7215		119648
Applied Sciences	Engineering	Chemical Engineering	22	Technische Uberwachung	1434-9728	1436-4948	122774
Applied Sciences	Engineering	Chemical Engineering	22	The Canadian Journal of Chemical Engineering	0008-4034	1939-019X	118189
Applied Sciences	Engineering	Chemical Engineering	22	The Chemical Engineer (TCE)	0302-0797		140760
Applied Sciences	Engineering	Chemical Engineering	22	The Journal of Chemical Thermodynamics	0021-9614	1096-3626	106438
Applied Sciences	Engineering	Chemical Engineering	22	The Journal of Supercritical Fluids	0896-8446		107812
[truncated: 13,277 more rows]

## Sheet: Changelog
Version	Date	Changes
[truncated: 16 more rows]
